# Supplementary material for: Brain transcriptomic, metabolic and mitohormesis properties associated with N-propargylglycine treatment: A prevention strategy against neurodegeneration
Source: Brain Res. Author manuscript; Available in PMC 2024 Jul 28. (PMC11283822; doi:10.1016/j.brainres.2023.148733)
Supplement: MMC6 [file NIHMS1958532-supplement-MMC6.xlsx]

## Sheet: Table_S2A
Table S4A. Metabolite concentration in kidney samples of WT and R6/2 HD mice treated with either N-PPG or saline vehicle.
Values correspond to metabolite concentration [µM].
		Limits of detection (LOD)
		FIA-MS/MS	UPLC-MS/MS	R6/2 HD mice treated with N-PPG	WT mice treated with N-PPG	R6/2 HD mice treated with saline vehicle	WT mice treated with saline vehicle
Metabolites	Class	FIA LOD [µM]	UPLC LOD [µM]	Mean	Mean	Mean	Mean
C0	Acylcarnitines	1.46	0	25.1222	31.6556	24.4333	26.7222
C2	Acylcarnitines	0.0728	0	4.93333	8.76667	4.51778	6.21111
C3	Acylcarnitines	0.01	0	0.303889	0.48	0.326	0.435556
C3-DC (C4-OH)	Acylcarnitines	0.0451	0	0.293	0.351889	0.253556	0.330444
C3-OH	Acylcarnitines	0.187	0	0.326111	0.309444	0.312556	0.316222
C3:1	Acylcarnitines	0.0286	0	0.183556	0.175	0.175556	0.176889
C4	Acylcarnitines	0.0473	0	0.396556	0.497778	0.354111	0.387111
C4:1	Acylcarnitines	0.01	0	0.0361778	0.0385556	0.0356889	0.0382222
C5	Acylcarnitines	0.01	0	0.0924444	0.111222	0.0971111	0.106556
C5-DC (C6-OH)	Acylcarnitines	0.0554	0	0.0988889	0.137889	0.104	0.124444
C5-M-DC	Acylcarnitines	0.024	0	0.0467778	0.0624444	0.0466667	0.0545556
C5-OH (C3-DC-M)	Acylcarnitines	0.0147	0	0.282667	0.356111	0.333111	0.298333
C5:1	Acylcarnitines	0.0169	0	0.0324111	0.0324	0.0308889	0.0328778
C5:1-DC	Acylcarnitines	0.01	0	0.0268222	0.0264667	0.0242444	0.0264111
C6 (C4:1-DC)	Acylcarnitines	0.0736	0	0.145667	0.124	0.107778	0.103
C6:1	Acylcarnitines	0.0076	0	0.0278667	0.0266444	0.0257667	0.0281333
C7-DC	Acylcarnitines	0.0255	0	0.0454444	0.0353	0.0431889	0.0382889
C8	Acylcarnitines	0.0451	0	0.0791111	0.067	0.0572222	0.0591111
C9	Acylcarnitines	0.0094	0	0.0352667	0.0356333	0.0349778	0.0383333
C10	Acylcarnitines	0.0748	0	0.059	0.0522222	0.0454444	0.0505556
C10:2	Acylcarnitines	0.0542	0	0.0494444	0.0573333	0.0815556	0.0431111
C12	Acylcarnitines	0.0728	0	0.0576667	0.0641111	0.0481111	0.0581111
C14	Acylcarnitines	0.0451	0	0.115	0.141778	0.0946667	0.136889
C14:1	Acylcarnitines	0.0038	0	0.0168222	0.0208	0.0166222	0.0207889
C14:1-OH	Acylcarnitines	0.054	0	0.0483333	0.0546667	0.0502222	0.0567778
C14:2	Acylcarnitines	0.0244	0	0.0397111	0.0415556	0.0383333	0.0425556
C14:2-OH	Acylcarnitines	0.0566	0	0.0367778	0.0394444	0.0414444	0.0421111
C16	Acylcarnitines	0.0133	0	0.796667	0.804444	0.715556	0.882222
C16-OH	Acylcarnitines	0.045	0	0.0953333	0.136222	0.101667	0.124444
C16:1	Acylcarnitines	0.0425	0	0.197222	0.216	0.169222	0.202778
C16:1-OH	Acylcarnitines	0.0263	0	0.0365778	0.0425556	0.0396667	0.0448889
C16:2	Acylcarnitines	0.0296	0	0.0455556	0.0494444	0.0418889	0.0502222
C16:2-OH	Acylcarnitines	0.0337	0	0.0255222	0.0254889	0.0261444	0.0276778
C18	Acylcarnitines	0.0317	0	0.285111	0.323667	0.284333	0.408889
C18:1	Acylcarnitines	0.0505	0	0.47	0.468889	0.474444	0.47
C18:1-OH	Acylcarnitines	0.12	0	0.203	0.248556	0.234444	0.251444
C18:2	Acylcarnitines	0.0162	0	0.359111	0.337	0.324333	0.322889
Trigonelline	Alkaloids	0	0.3	0.697778	0.727778	0.908889	0.774444
TMAO	Amine Oxides	0	0.25	0.433333	0.828222	0.493333	0.696667
Ala	Aminoacids	0	9	98.4444	106.556	109.667	101.778
Arg	Aminoacids	0	2	12.5222	11.8556	15.7111	11.3556
Asn	Aminoacids	0	1.4	10.0222	11.7889	9.97778	9.14444
Asp	Aminoacids	0	1.5	107.333	123.222	119.333	101.444
Cys	Aminoacids	0	0.1	1454.67	1552.44	2288.33	1617.67
Gln	Aminoacids	0	3.7	115.444	94.8889	109.556	76.8889
Glu	Aminoacids	0	3	403.333	392.556	484.111	392.667
Gly	Aminoacids	0	4.7	374.556	364.889	320	248.333
His	Aminoacids	0	1.1	11.2889	11	11.5778	8.91111
Ile	Aminoacids	0	1.5	10.1333	13.1889	10.4333	9.96667
Leu	Aminoacids	0	1.6	20.7	23.7	20.6778	18.0333
Lys	Aminoacids	0	1.4	21.7667	22.7333	27.5889	20.9556
Met	Aminoacids	0	1.8	7.26667	7.45556	9.2	6.18889
Phe	Aminoacids	0	1.6	7.87778	9.41111	8.24444	7.92222
Pro	Aminoacids	0	4	19.3	31.3667	13.6333	13.1444
Ser	Aminoacids	0	1.9	25.6889	29.8778	28.0222	23.7222
Thr	Aminoacids	0	1.5	21.1667	22.8111	24.9222	21.2556
Trp	Aminoacids	0	1.8	3.48111	4.54444	3.91111	4.18889
Tyr	Aminoacids	0	0.3	8.31111	10.7333	9.83333	8.6
Val	Aminoacids	0	4.4	18.2333	21.6889	19.7222	17.3889
1-Met-His	Aminoacids Related	0	0.01	2.88444	2.59889	2.34444	2.04667
3-Met-His	Aminoacids Related	0	0.01	0.815556	0.744444	0.775556	0.66
5-AVA	Aminoacids Related	0	0.04	0.0902222	0.198444	0.0971111	0.267111
AABA	Aminoacids Related	0	0.5	0.85	1.38	0.796667	0.838889
alpha-AAA	Aminoacids Related	0	0.3	1.35333	6.55556	7.83	3.65667
Anserine	Aminoacids Related	0	0.01	0.418889	0.476667	0.45	0.52
BABA	Aminoacids Related	0	0.03	0.0569444	0.102333	0.0464222	0.0994444
Betaine	Aminoacids Related	0	0.2	192	231.778	181	223.111
Carnosine	Aminoacids Related	0	0.2	0.216667	0.909	0.366778	0.625667
Cit	Aminoacids Related	0	1	2.09222	2.46889	2.63111	2.27444
Cystine	Aminoacids Related	0	0.02	2.79333	4.15111	3.76667	2.53
HArg	Aminoacids Related	0	0.01	0.0341222	0.0276333	0.0516667	0.0350444
HCys	Aminoacids Related	0	0.7	2.26111	2.56556	2.79222	2.3
Met-SO	Aminoacids Related	0	0.1	0.214667	0.239222	0.343667	0.176333
Orn	Aminoacids Related	0	1	3.09667	4.72222	4.81556	3.64444
PAG	Aminoacids Related	0	0.01	0.566667	1.07	0.514444	1
ProBetaine	Aminoacids Related	0	0.1	1.12222	2.12222	1.66444	1.93444
Sarcosine	Aminoacids Related	0	0.4	0.624444	0.65	0.323333	0.258667
SDMA	Aminoacids Related	0	0.02	0.0876667	0.0681111	0.0715556	0.0655556
t4-OH-Pro	Aminoacids Related	0	0.5	15.7	19.3	5.54444	4.22667
Taurine	Aminoacids Related	0	0.7	269.778	278.556	272.889	288.222
CA	Bile Acids	0	0.02	0.01	0.00892222	0.00993333	0.0115667
CDCA	Bile Acids	0	0.01	3.35222	5.63333	2.63667	2.12222
DCA	Bile Acids	0	0.005	0.00391111	0.00558889	0.00467778	0.00533333
GCDCA	Bile Acids	0	0.002	0.000966667	0.00124444	0.00145556	0.00126667
GLCAS	Bile Acids	0	0.001	0.0007	0.000622222	0.000688889	0.000577778
TCA	Bile Acids	0	0.005	0.287489	0.977778	0.339556	0.159444
TDCA	Bile Acids	0	0.004	0.0129111	0.0712222	0.0149444	0.00958889
TMCA	Bile Acids	0	0.002	0.268611	0.454444	0.313889	0.0927778
beta-Ala	Biogenic Amines	0	0.1	3.57889	3.71111	3.47222	3.34444
GABA	Biogenic Amines	0	0.05	2.70778	2.56667	3.41333	3.97222
Histamine	Biogenic Amines	0	0.7	0.675333	1.00889	0.711667	0.715556
PEA	Biogenic Amines	0	0.001	0.0527889	0.123333	0.0661667	0.0707778
Putrescine	Biogenic Amines	0	0.07	3.83667	1.17	3.86556	1.57222
Serotonin	Biogenic Amines	0	0.04	0.338333	0.243111	0.314444	0.280111
Spermidine	Biogenic Amines	0	0.2	5.87778	2.86	7.02222	5.08556
Spermine	Biogenic Amines	0	0.2	6.44444	2.88778	7.35556	5.59
DiCA(12:0)	Carboxylic Acids	0	0.4	0.767778	0.792222	0.736667	0.826667
DiCA(14:0)	Carboxylic Acids	0	0.1	0.822222	0.835556	0.852222	0.818889
Lac	Carboxylic Acids	0	325	1192.67	1701.56	1275	1459
Suc	Carboxylic Acids	0	12	50	47	53.5556	47.1111
Cer(d16:1/24:0)	Ceramides	0.0163	0	0.00826667	0.00737778	0.0184333	0.0128611
Cer(d18:1/16:0)	Ceramides	0.0137	0	1.68	1.06222	2.00111	1.44444
Cer(d18:1/18:0)	Ceramides	0.0309	0	0.0981111	0.075	0.157222	0.133889
Cer(d18:1/18:1)	Ceramides	0.0398	0	0.0174111	0.0199	0.0255	0.0209778
Cer(d18:1/20:0(OH))	Ceramides	0.433	0	1.68333	0.964444	2.00222	1.54333
Cer(d18:1/20:0)	Ceramides	0.0213	0	0.422889	0.166444	0.766667	0.341889
Cer(d18:1/22:0)	Ceramides	0.0206	0	0.801111	0.504444	1.35778	0.804444
Cer(d18:1/23:0)	Ceramides	0.0287	0	0.329222	0.194667	0.684444	0.356
Cer(d18:1/24:0)	Ceramides	0.0117	0	1.37556	0.756667	2.12111	1.42778
Cer(d18:1/24:1)	Ceramides	0.0322	0	0.886667	0.505556	1.38	0.937778
Cer(d18:1/25:0)	Ceramides	0.118	0	0.181778	0.0815556	0.307556	0.150444
Cer(d18:1/26:0)	Ceramides	0.019	0	0.0221333	0.0116444	0.0357444	0.0191889
Cer(d18:1/26:1)	Ceramides	0.0146	0	0.0186444	0.00877778	0.0253222	0.0175444
Cer(d18:2/14:0)	Ceramides	0.0412	0	0.0200333	0.0204333	0.0292	0.0191222
Cer(d18:2/16:0)	Ceramides	0.0431	0	1.58111	1.08444	1.98778	1.12556
Cer(d18:2/18:0)	Ceramides	0.0529	0	0.0574444	0.0481111	0.116889	0.069
Cer(d18:2/18:1)	Ceramides	0.0342	0	0.0178556	0.0167778	0.0328111	0.0165667
Cer(d18:2/20:0)	Ceramides	0.048	0	0.185	0.0867778	0.34	0.134556
Cer(d18:2/22:0)	Ceramides	0.0255	0	0.865556	0.556667	1.53	0.771111
Cer(d18:2/23:0)	Ceramides	0.0123	0	0.194778	0.0978889	0.421222	0.148222
Cer(d18:2/24:0)	Ceramides	0.0123	0	1.66556	1.04333	2.58667	1.72667
Cer(d18:2/24:1)	Ceramides	0.0133	0	0.906667	0.516222	1.47	0.71
CE(15:0)	Cholesterol Esters	0.0527	0	2.57444	1.48889	4.18	2.84333
CE(15:1)	Cholesterol Esters	0.458	0	3.17667	2.00333	4.98889	3.28333
CE(18:3)	Cholesterol Esters	0.806	0	0.389222	0.369889	0.651	0.518667
CE(20:4)	Cholesterol Esters	0.515	0	0.531111	0.313889	0.916667	0.726944
p-Cresol-SO4	Cresols	0	0.01	0.0112222	0.00624444	0.00435556	0.0101889
DG(14:1_18:1)	Diacylglycerols	0.0319	0	0.0295778	0.0132611	0.0395556	0.0207167
DG(16:0_16:1)	Diacylglycerols	0.01	0	0.0917889	0.0266667	0.263222	0.0319222
DG(16:0_18:1)	Diacylglycerols	0.01	0	0.535556	0.25	1.12	0.424
DG(16:0_18:2)	Diacylglycerols	0.273	0	1.10667	0.504	2.16222	1.01778
DG(16:1_18:1)	Diacylglycerols	0.325	0	0.318889	0.202556	0.432222	0.256833
DG(16:1_18:2)	Diacylglycerols	0.275	0	0.291778	0.173389	0.425889	0.245444
DG(17:0_18:1)	Diacylglycerols	0.152	0	1.35889	1.30111	2.02889	1.74222
DG(18:0_20:4)	Diacylglycerols	0.175	0	0.190778	0.140556	0.327333	0.255722
DG(18:1_18:1)	Diacylglycerols	0.0862	0	0.231889	0.102444	0.343111	0.173444
DG(18:1_18:2)	Diacylglycerols	0.347	0	1.17889	0.624444	1.97667	0.981111
DG(18:2_18:2)	Diacylglycerols	0.147	0	1.34111	0.765556	1.97111	1.21
DG(18:2_18:3)	Diacylglycerols	0.514	0	0.385778	0.230444	0.652222	0.298778
Cer(d18:0/24:0)	Dihydroceramides	0.204	0	0.128778	0.117333	0.255556	0.137667
Cer(d18:0/24:1)	Dihydroceramides	0.148	0	0.122556	0.0727778	0.231	0.131778
Cer(d18:0/26:1)	Dihydroceramides	0.0514	0	0.0721	0.0315778	0.134333	0.0527333
AA	Fatty Acids	0	0.5	0.895556	1.23667	1.28667	1.38
DHA	Fatty Acids	0	0.02	3.75778	3.62333	4.96667	3.61111
EPA	Fatty Acids	0	0.07	0.0753333	0.100444	0.0865556	0.0758889
FA(14:0)	Fatty Acids	0	7	44.7778	48.7778	45.5556	38.3444
FA(16:0)	Fatty Acids	0	227	182.222	187.778	178.444	175.778
FA(18:0)	Fatty Acids	0	216	184.111	189.889	176.889	178.667
FA(18:1)	Fatty Acids	0	26	18.0111	15.9556	19.7667	19.0111
FA(18:2)	Fatty Acids	0	4	23.4111	21.0778	30.3889	29.1667
FA(20:2)	Fatty Acids	0	0.8	0.4	0.341	0.370333	0.357778
FA(20:3)	Fatty Acids	0	0.6	0.415556	0.310556	0.657778	0.435556
lysoPC a C16:0	Glycerophospholipids	0.0618	0	20.5556	26.0444	18.3556	23.0889
lysoPC a C16:1	Glycerophospholipids	0.126	0	0.320889	0.389667	0.307556	0.339556
lysoPC a C17:0	Glycerophospholipids	0.0367	0	0.42	0.513333	0.38	0.487778
lysoPC a C18:0	Glycerophospholipids	0.237	0	15.9556	18.8444	13.6333	17.6889
lysoPC a C18:1	Glycerophospholipids	0.0434	0	2.87444	3.72	2.61333	3.18889
lysoPC a C18:2	Glycerophospholipids	0.0412	0	6.03333	6.53333	5.41111	6.36667
lysoPC a C20:3	Glycerophospholipids	0.317	0	0.501778	0.54	0.481111	0.478889
lysoPC a C20:4	Glycerophospholipids	0.0354	0	2.08556	2.94111	1.76333	2.35667
lysoPC a C24:0	Glycerophospholipids	0.0474	0	0.425556	0.384444	0.4	0.423333
lysoPC a C26:0	Glycerophospholipids	0.0599	0	0.444444	0.348667	0.432667	0.368222
lysoPC a C26:1	Glycerophospholipids	0.17	0	0.462222	0.474444	0.465333	0.431111
lysoPC a C28:0	Glycerophospholipids	0.203	0	0.424444	0.360333	0.436	0.384333
lysoPC a C28:1	Glycerophospholipids	0.105	0	0.416667	0.384444	0.388222	0.351444
PC aa C24:0	Glycerophospholipids	0.0229	0	0.121333	0.106333	0.123444	0.108111
PC aa C28:1	Glycerophospholipids	0.0194	0	0.225111	0.267111	0.218889	0.256556
PC aa C30:0	Glycerophospholipids	0.113	0	2.28444	3.23222	2.48889	3.72222
PC aa C32:0	Glycerophospholipids	0.0166	0	42.4444	38.4444	48.6667	41.5556
PC aa C32:1	Glycerophospholipids	0.0041	0	4.73333	6.47778	5	6.65556
PC aa C32:2	Glycerophospholipids	0.0036	0	0.444444	0.552222	0.486667	0.596667
PC aa C32:3	Glycerophospholipids	0.0038	0	0.112667	0.125444	0.119667	0.133889
PC aa C34:1	Glycerophospholipids	0.0045	0	36	33.1778	41.5556	35.8111
PC aa C34:2	Glycerophospholipids	0.01	0	35.1111	31.7889	40.1111	34.2778
PC aa C34:3	Glycerophospholipids	0.0056	0	3.06111	3.9	3.1	4.28889
PC aa C34:4	Glycerophospholipids	0.0053	0	0.392222	0.427778	0.389111	0.433333
PC aa C36:0	Glycerophospholipids	0.0348	0	7.05556	3.71556	7.21	3.79667
PC aa C36:1	Glycerophospholipids	0.0032	0	19.6444	21.4222	21.8889	26.9889
PC aa C36:2	Glycerophospholipids	0.0152	0	33.9333	30.0333	38.3333	33.3556
PC aa C36:3	Glycerophospholipids	0.01	0	25.7889	26.7	26.2889	29.6
PC aa C36:4	Glycerophospholipids	0.01	0	39.3333	36.1111	45	38.8889
PC aa C36:5	Glycerophospholipids	0.0022	0	2.55556	3.33444	2.57	3.25222
PC aa C36:6	Glycerophospholipids	0.0027	0	4.09556	1.74333	4.26333	2.11667
PC aa C38:0	Glycerophospholipids	0.0099	0	18.3	16.0222	23.7333	13.7556
PC aa C38:3	Glycerophospholipids	0.0041	0	10.9889	10.9	11.2556	13.2778
PC aa C38:4	Glycerophospholipids	0.0066	0	33.4778	31.1444	36.6667	34.1333
PC aa C38:5	Glycerophospholipids	0.0065	0	31.3444	29.8778	34.6667	32
PC aa C38:6	Glycerophospholipids	0.0014	0	42.1111	38.4444	48.3333	41
PC aa C40:1	Glycerophospholipids	0.471	0	0.288556	0.255111	0.322333	0.300889
PC aa C40:2	Glycerophospholipids	0.0056	0	0.371111	0.294667	0.424	0.366667
PC aa C40:3	Glycerophospholipids	0.0024	0	0.42	0.317111	0.461333	0.385333
PC aa C40:4	Glycerophospholipids	0.0096	0	1.70444	1.42111	2.03333	1.80889
PC aa C40:5	Glycerophospholipids	0.01	0	9.66667	4.84111	9.66667	5.31111
PC aa C40:6	Glycerophospholipids	0.103	0	25.8222	19.8667	24.9556	23.9
PC aa C42:0	Glycerophospholipids	0.0236	0	0.103444	0.0767778	0.136333	0.100556
PC aa C42:1	Glycerophospholipids	0.0056	0	0.118444	0.092	0.143	0.135889
PC aa C42:2	Glycerophospholipids	0.0474	0	0.139889	0.109667	0.162444	0.158111
PC aa C42:4	Glycerophospholipids	0.0058	0	0.365111	0.268556	0.428889	0.442222
PC aa C42:5	Glycerophospholipids	0.0037	0	0.507778	0.378667	0.538889	0.455556
PC aa C42:6	Glycerophospholipids	0.0474	0	0.504444	0.411111	0.544444	0.485556
PC ae C30:0	Glycerophospholipids	0.092	0	1.22444	0.721111	1.37889	0.988889
PC ae C30:1	Glycerophospholipids	0.136	0	0.858889	0.775556	0.953333	0.793333
PC ae C30:2	Glycerophospholipids	0.0545	0	0.118556	0.108667	0.123111	0.112556
PC ae C32:1	Glycerophospholipids	0.005	0	2.19111	1.57222	2.58333	1.69889
PC ae C32:2	Glycerophospholipids	0.0102	0	0.37	0.301444	0.395778	0.320111
PC ae C34:0	Glycerophospholipids	0.0022	0	1.71333	1.35556	2.27667	1.83444
PC ae C34:1	Glycerophospholipids	0.0108	0	12.2889	9.55556	19.4778	8.56667
PC ae C34:2	Glycerophospholipids	0.008	0	8.57778	5.72222	11.5144	6.06667
PC ae C34:3	Glycerophospholipids	0.0081	0	1.32444	1.06667	1.53111	1.22111
PC ae C36:0	Glycerophospholipids	0.0547	0	0.358889	0.288667	0.422778	0.362111
PC ae C36:1	Glycerophospholipids	0.0349	0	1.23556	1.34778	1.57778	1.66667
PC ae C36:2	Glycerophospholipids	0.0175	0	1.69778	1.51444	1.93333	1.75889
PC ae C36:3	Glycerophospholipids	0.0033	0	1.99	1.68889	2.52667	1.48889
PC ae C36:4	Glycerophospholipids	0.0174	0	14.2889	12.6222	14.8444	12.3
PC ae C36:5	Glycerophospholipids	0.0088	0	6.93333	6.41111	7.37778	7.51111
PC ae C38:0	Glycerophospholipids	0.209	0	2.19	2.21333	2.22444	2.27222
PC ae C38:1	Glycerophospholipids	0.0221	0	0.378889	0.345444	0.466667	0.448111
PC ae C38:2	Glycerophospholipids	0.0042	0	0.813333	0.652222	0.876667	0.904444
PC ae C38:3	Glycerophospholipids	0.0038	0	0.675556	0.536667	0.566667	0.66
PC ae C38:4	Glycerophospholipids	0.0046	0	1.73444	2.32556	4.40667	2.31667
PC ae C38:5	Glycerophospholipids	0.0028	0	36	17.1667	34.0667	18.1889
PC ae C38:6	Glycerophospholipids	0.0005	0	42.5556	37.1111	47.5556	40.2222
PC ae C40:1	Glycerophospholipids	0.0106	0	4.44444	6.62222	4.65556	6.23333
PC ae C40:2	Glycerophospholipids	0.0027	0	0.441111	0.483333	0.516667	0.535556
PC ae C40:3	Glycerophospholipids	0.0016	0	0.280778	0.208222	0.327778	0.259
PC ae C40:4	Glycerophospholipids	0.0606	0	0.767778	0.664444	0.887778	0.878889
PC ae C40:5	Glycerophospholipids	0.0016	0	1.23222	0.84	1.69222	0.972222
PC ae C40:6	Glycerophospholipids	0.0018	0	8.25556	5.21111	11.2333	5.82222
PC ae C42:0	Glycerophospholipids	0.38	0	0.506667	0.425556	0.518889	0.475556
PC ae C42:1	Glycerophospholipids	0.0539	0	0.536667	0.548889	0.542222	0.62
PC ae C42:2	Glycerophospholipids	0.0063	0	0.333556	0.38	0.383333	0.408889
PC ae C42:3	Glycerophospholipids	0.0086	0	0.697778	1.23444	0.902222	1.11778
PC ae C42:4	Glycerophospholipids	0.01	0	0.165889	0.144778	0.186667	0.163889
PC ae C42:5	Glycerophospholipids	0.799	0	0.353333	0.289	0.398667	0.346778
PC ae C44:3	Glycerophospholipids	0.042	0	0.154222	0.171444	0.181222	0.189111
PC ae C44:4	Glycerophospholipids	0.0294	0	0.0972222	0.108333	0.119556	0.121111
PC ae C44:5	Glycerophospholipids	0.0426	0	0.125333	0.194778	0.164889	0.184556
PC ae C44:6	Glycerophospholipids	0.125	0	0.112667	0.0844444	0.132778	0.0986667
Hex2Cer(d18:1/14:0)	Glycosylceramides	0.0336	0	0.145778	0.152778	0.192222	0.207778
Hex2Cer(d18:1/16:0)	Glycosylceramides	0.798	0	1.48889	0.968889	1.25111	1.18778
Hex2Cer(d18:1/18:0)	Glycosylceramides	0.274	0	0.369444	0.295333	0.474444	0.433333
Hex2Cer(d18:1/20:0)	Glycosylceramides	0.0996	0	0.127222	0.100222	0.169889	0.132667
Hex2Cer(d18:1/22:0)	Glycosylceramides	0.0519	0	0.387778	0.222	0.447667	0.318667
Hex2Cer(d18:1/24:0)	Glycosylceramides	0.0139	0	0.473333	0.249111	0.498111	0.427889
Hex2Cer(d18:1/24:1)	Glycosylceramides	0.0211	0	0.274222	0.116333	0.276556	0.185889
Hex2Cer(d18:1/26:0)	Glycosylceramides	0.0169	0	0.0306	0.0156333	0.0324667	0.0208778
Hex2Cer(d18:1/26:1)	Glycosylceramides	0.0177	0	0.0402222	0.0162778	0.0431889	0.0230333
Hex3Cer(d18:1/16:0)	Glycosylceramides	0.0036	0	4.03111	1.26244	4.908	1.61444
Hex3Cer(d18:1/18:0)	Glycosylceramides	0.0096	0	0.152889	0.0742222	0.196	0.106778
Hex3Cer(d18:1/20:0)	Glycosylceramides	0.0195	0	0.298111	0.158444	0.389111	0.188889
Hex3Cer(d18:1/22:0)	Glycosylceramides	0.0119	0	1.54	0.524333	2.23422	0.659444
Hex3Cer(d18:1/24:1)	Glycosylceramides	0.0122	0	1.33556	0.327	2.05167	0.566556
Hex3Cer(d18:1/26:1)	Glycosylceramides	0.0776	0	0.102333	0.0364889	0.153778	0.0712667
HexCer(d18:1/14:0)	Glycosylceramides	0.306	0	0.142333	0.136889	0.193556	0.155778
HexCer(d18:1/16:0)	Glycosylceramides	0.16	0	1.31333	0.770111	0.918333	1.07067
HexCer(d18:1/18:0)	Glycosylceramides	0.0905	0	0.0732222	0.0525556	0.107333	0.0891111
HexCer(d18:1/18:1)	Glycosylceramides	0.0518	0	0.124778	0.122556	0.136	0.152778
HexCer(d18:1/20:0)	Glycosylceramides	0.382	0	0.404222	0.378667	0.544444	0.606667
HexCer(d18:1/22:0)	Glycosylceramides	0.161	0	2.33889	2.21222	3.39556	3.15778
HexCer(d18:1/23:0)	Glycosylceramides	0.0463	0	0.95	0.926667	1.45667	1.41889
HexCer(d18:1/24:0)	Glycosylceramides	0.0741	0	1.05889	0.713333	1.30333	1.18
HexCer(d18:1/24:1)	Glycosylceramides	0.15	0	9.05556	8.41111	12.7111	12.0444
HexCer(d18:1/26:0)	Glycosylceramides	0.0922	0	0.18	0.0635889	0.326444	0.122111
HexCer(d18:1/26:1)	Glycosylceramides	0.303	0	0.258889	0.163222	0.388556	0.325556
HexCer(d18:2/16:0)	Glycosylceramides	0.0412	0	0.485556	0.219344	0.287356	0.267389
HexCer(d18:2/22:0)	Glycosylceramides	0.152	0	1.06889	0.565556	0.887778	0.707111
HexCer(d18:2/23:0)	Glycosylceramides	0.0967	0	0.404444	0.253444	0.472778	0.390778
HexCer(d18:2/24:0)	Glycosylceramides	0.103	0	3.71889	1.56856	2.61889	2.31
Cortisol	Hormones	0	0.02	0.017	0.0159778	0.0148222	0.0152556
3-IAA	Indoles Derivatives	0	0.06	0.0241556	0.0370444	0.0355667	0.0461778
Ind-SO4	Indoles Derivatives	0	0.01	0.0911111	0.222556	0.140111	0.205889
Hypoxanthine	Nucleobases Related	0	0.4	101.778	141.222	127.667	121.111
Xanthine	Nucleobases Related	0	0.4	27.2778	44.6667	33.7444	39
SM (OH) C14:1	Sphingolipids	0.0041	0	0.777778	1.11111	0.74	1.06667
SM (OH) C16:1	Sphingolipids	0.0019	0	0.431111	0.528889	0.403333	0.584444
SM (OH) C22:1	Sphingolipids	0.0103	0	3.58889	3.53222	4.08889	4.88889
SM (OH) C22:2	Sphingolipids	0.0013	0	1.45889	1.23444	1.85222	1.50778
SM (OH) C24:1	Sphingolipids	0.0009	0	0.436667	0.376667	0.46	0.506667
SM C16:0	Sphingolipids	0.026	0	48.5556	45.3333	51.3333	47
SM C16:1	Sphingolipids	0.0094	0	13.7	15.2111	12.8	14.1333
SM C18:0	Sphingolipids	0.002	0	2.78667	3.75556	2.64444	4.55556
SM C18:1	Sphingolipids	0.001	0	0.383556	0.565556	0.434444	0.55
SM C20:2	Sphingolipids	0.001	0	0.0289333	0.0321556	0.0282667	0.0339778
SM C24:0	Sphingolipids	0.0127	0	17.4556	18.8444	18.0889	24.7222
SM C24:1	Sphingolipids	0.0063	0	19.4556	21.0778	20.0444	24.2222
SM C26:0	Sphingolipids	0.0038	0	0.144556	0.155222	0.161556	0.199222
SM C26:1	Sphingolipids	0.0006	0	0.132222	0.142	0.137111	0.179444
H1	Sugars	1066	0	591.667	579.111	620.111	545.556
TG(14:0_32:2)	Triacylglycerols	0.01	0	2.99889	0.671111	4.38556	2.30722
TG(14:0_34:0)	Triacylglycerols	0.01	0	2.15556	0.492222	4.30778	1.75722
TG(14:0_34:1)	Triacylglycerols	0.01	0	16.1333	3.78111	29.7333	11.9388
TG(14:0_34:2)	Triacylglycerols	0.01	0	25.8889	6.09778	47.1111	18.9156
TG(14:0_34:3)	Triacylglycerols	0.509	0	6.35889	1.54744	10.2222	4.27372
TG(14:0_35:1)	Triacylglycerols	0.01	0	0.125256	0.0424444	0.324667	0.105667
TG(14:0_35:2)	Triacylglycerols	0.01	0	0.342444	0.0863333	0.635556	0.222889
TG(14:0_36:1)	Triacylglycerols	0.01	0	3.10111	0.723333	6.24444	2.63889
TG(14:0_36:2)	Triacylglycerols	0.01	0	13.6444	2.99724	23.0889	10.6522
TG(14:0_36:3)	Triacylglycerols	0.119	0	21.4111	5.055	35.8667	16.6367
TG(14:0_36:4)	Triacylglycerols	0.176	0	11.6222	2.86733	19.9667	9.06333
TG(14:0_38:4)	Triacylglycerols	0.159	0	0.734444	0.189667	1.15111	0.524278
TG(14:0_38:5)	Triacylglycerols	0.325	0	0.497333	0.201889	0.736667	0.383056
TG(14:0_40:5)	Triacylglycerols	0.656	0	1.10222	0.409778	1.77667	0.794889
TG(16:0_28:1)	Triacylglycerols	0.01	0	1.16	0.205556	1.53778	0.851667
TG(16:0_28:2)	Triacylglycerols	0.12	0	1.18333	0.283333	1.76667	0.913333
TG(16:0_30:2)	Triacylglycerols	0.01	0	4.15111	0.842222	5.18111	2.91644
TG(16:0_32:0)	Triacylglycerols	0.01	0	50.4556	12.4478	90	38.0017
TG(16:0_32:1)	Triacylglycerols	0.01	0	58.2444	12.1144	102.556	36.5799
TG(16:0_32:2)	Triacylglycerols	0.01	0	33.6222	7.32556	57.8889	23.2
TG(16:0_32:3)	Triacylglycerols	0.01	0	2.88667	0.6218	4.88889	2.10467
TG(16:0_33:1)	Triacylglycerols	0.01	0	2.02667	0.428889	4.16556	1.19167
TG(16:0_33:2)	Triacylglycerols	0.01	0	2.64333	0.536667	5.02333	1.595
TG(16:0_34:0)	Triacylglycerols	0.01	0	24.8222	5.65889	49.7778	19
TG(16:0_34:1)	Triacylglycerols	0.01	0	204.222	40.9099	383.778	132
TG(16:0_34:2)	Triacylglycerols	0.01	0	360.667	75.0811	659	234.689
TG(16:0_34:3)	Triacylglycerols	0.01	0	100.111	19.2076	168.333	60.0767
TG(16:0_34:4)	Triacylglycerols	0.0734	0	6.88889	1.31336	10.8556	3.91511
TG(16:0_35:1)	Triacylglycerols	0.01	0	2.42	0.452222	4.84444	1.63278
TG(16:0_35:2)	Triacylglycerols	0.01	0	4.58222	0.931111	8.47778	2.88478
TG(16:0_35:3)	Triacylglycerols	0.01	0	2.94667	0.624444	5.30222	1.802
TG(16:0_36:2)	Triacylglycerols	0.01	0	179.111	35.9556	314.444	124
TG(16:0_36:3)	Triacylglycerols	0.01	0	332.889	67.6156	581.222	219.589
TG(16:0_36:4)	Triacylglycerols	0.304	0	195.222	40.98	361.222	132.089
TG(16:0_36:5)	Triacylglycerols	0.0395	0	29.3444	6.06722	54.9333	18.7511
TG(16:0_36:6)	Triacylglycerols	0.01	0	1.74556	0.356667	3.13889	1.08833
TG(16:0_37:3)	Triacylglycerols	0.01	0	1.98	0.383889	3.77889	1.38444
TG(16:0_38:1)	Triacylglycerols	0.01	0	1.72444	0.348889	3.97778	1.21541
TG(16:0_38:2)	Triacylglycerols	0.01	0	6.75556	1.40593	13.3222	4.40667
TG(16:0_38:3)	Triacylglycerols	0.01	0	10.3	2.18374	19.2556	6.84156
TG(16:0_38:4)	Triacylglycerols	0.01	0	6.02222	1.11368	9.23333	3.40156
TG(16:0_38:5)	Triacylglycerols	0.0198	0	5.57222	1.05186	8.48889	3.12022
TG(16:0_38:6)	Triacylglycerols	0.01	0	3.51444	0.765011	5.47778	2.25633
TG(16:0_38:7)	Triacylglycerols	0.01	0	0.777778	0.157778	1.31889	0.478333
TG(16:0_40:6)	Triacylglycerols	0.01	0	1.64111	0.329056	2.37556	1.01812
TG(16:0_40:7)	Triacylglycerols	0.01	0	1.52	0.317778	2.41111	1.05278
TG(16:0_40:8)	Triacylglycerols	0.01	0	0.916667	0.252222	1.70111	0.685689
TG(16:1_30:1)	Triacylglycerols	0.01	0	2.25722	0.275556	2.58444	1.18611
TG(16:1_32:0)	Triacylglycerols	0.01	0	21.3	4.03667	36	12.6794
TG(16:1_32:1)	Triacylglycerols	0.01	0	25.8222	3.99222	34.4667	13.4683
TG(16:1_32:2)	Triacylglycerols	0.01	0	10.5133	1.79222	13.8889	6.05722
TG(16:1_34:0)	Triacylglycerols	0.01	0	8.81111	1.64778	15.2556	5.55722
TG(16:1_34:1)	Triacylglycerols	0.01	0	68.8889	12.1144	105.444	39.5878
TG(16:1_34:2)	Triacylglycerols	0.01	0	100.556	17.8985	153.444	58.1822
TG(16:1_34:3)	Triacylglycerols	0.01	0	26.0444	4.29244	35.7556	14.4406
TG(16:1_36:1)	Triacylglycerols	0.01	0	10.3667	1.90333	17.0333	6.872
TG(16:1_36:2)	Triacylglycerols	0.01	0	48.5556	8.72184	71.6667	30.73
TG(16:1_36:3)	Triacylglycerols	0.01	0	75.0889	14.0529	111.333	46.4522
TG(16:1_36:4)	Triacylglycerols	0.01	0	38.8778	7.401	61	23.79
TG(16:1_36:5)	Triacylglycerols	0.0269	0	5.93667	1.04993	8.98889	3.39378
TG(16:1_38:3)	Triacylglycerols	0.01	0	3.20222	0.631111	5.17778	1.89107
TG(16:1_38:4)	Triacylglycerols	0.01	0	2.14889	0.352911	2.94444	1.20542
TG(16:1_38:5)	Triacylglycerols	0.0241	0	1.53556	0.261083	2.05778	0.817844
TG(17:0_34:1)	Triacylglycerols	0.01	0	1.43111	0.254444	2.85444	0.883889
TG(17:0_34:2)	Triacylglycerols	0.01	0	2.62667	0.553333	5.14444	1.70722
TG(17:0_34:3)	Triacylglycerols	0.01	0	1.19	0.227433	2.05667	0.679278
TG(17:0_36:3)	Triacylglycerols	0.01	0	2.88444	0.589833	5.12	1.86633
TG(17:0_36:4)	Triacylglycerols	0.01	0	1.93444	0.386967	3.67778	1.283
TG(17:1_32:1)	Triacylglycerols	0.01	0	0.363222	0.015	0.681111	0.203333
TG(17:1_34:1)	Triacylglycerols	0.01	0	1.67556	0.28	2.82222	0.995
TG(17:1_34:2)	Triacylglycerols	0.01	0	2.72111	0.532222	4.84444	1.7229
TG(17:1_34:3)	Triacylglycerols	0.01	0	1.09889	0.181033	1.72111	0.668133
TG(17:1_36:3)	Triacylglycerols	0.01	0	2.29556	0.437889	3.62333	1.52289
TG(17:1_36:4)	Triacylglycerols	0.0157	0	1.52222	0.331539	2.68333	1.02111
TG(17:1_36:5)	Triacylglycerols	0.0022	0	0.312222	0.0588333	0.576667	0.202233
TG(17:1_38:5)	Triacylglycerols	0.01	0	0.0967778	0.0374889	0.181444	0.0703222
TG(17:1_38:6)	Triacylglycerols	0.0198	0	0.0728889	0.0189333	0.134556	0.0528556
TG(17:1_38:7)	Triacylglycerols	0.01	0	0.0249222	0.00578889	0.0549333	0.0201556
TG(17:2_34:2)	Triacylglycerols	0.0204	0	0.953333	0.195844	1.78444	0.632444
TG(17:2_34:3)	Triacylglycerols	0.01	0	0.371222	0.0762222	0.621111	0.229722
TG(17:2_36:2)	Triacylglycerols	0.01	0	0.58	0.103767	1	0.396289
TG(17:2_36:3)	Triacylglycerols	0.01	0	0.928889	0.170378	1.59778	0.618489
TG(17:2_36:4)	Triacylglycerols	0.01	0	0.561889	0.119	0.986667	0.3791
TG(17:2_38:5)	Triacylglycerols	0.01	0	0.0963333	0.0200667	0.140333	0.0662222
TG(17:2_38:6)	Triacylglycerols	0.0217	0	0.194889	0.0415667	0.276556	0.143172
TG(17:2_38:7)	Triacylglycerols	0.0111	0	0.122	0.0220333	0.190667	0.0816278
TG(18:0_30:0)	Triacylglycerols	0.01	0	0.798889	0.213333	2.05556	0.941667
TG(18:0_30:1)	Triacylglycerols	0.01	0	0.722778	0.147778	1.38	0.579444
TG(18:0_32:0)	Triacylglycerols	0.01	0	4.85444	1.34778	10.7556	5.035
TG(18:0_32:1)	Triacylglycerols	0.01	0	5.56556	1.31444	12.0111	4.56556
TG(18:0_32:2)	Triacylglycerols	0.01	0	4.18222	1.07667	8.75556	3.99111
TG(18:0_34:2)	Triacylglycerols	0.01	0	35.0444	8.441	77.3333	31.2856
TG(18:0_34:3)	Triacylglycerols	0.01	0	9.1	2.16244	18.2222	7.352
TG(18:0_36:1)	Triacylglycerols	0.01	0	5.17778	1.17189	12.0444	5.47544
TG(18:0_36:2)	Triacylglycerols	0.01	0	20.3667	4.58533	41.6667	19.6111
TG(18:0_36:3)	Triacylglycerols	0.0571	0	35.2	8.53189	68.5556	32.6611
TG(18:0_36:4)	Triacylglycerols	0.0097	0	21.4444	5.16111	42.5	20.0311
TG(18:0_36:5)	Triacylglycerols	0.0157	0	2.84333	0.659244	5.7	2.38389
TG(18:0_38:6)	Triacylglycerols	0.0177	0	0.389333	0.101344	0.682222	0.329167
TG(18:0_38:7)	Triacylglycerols	0.01	0	0.0370778	0.0111556	0.0872222	0.0356667
TG(18:1_26:0)	Triacylglycerols	0.01	0	0.855333	0.191711	1	0.786533
TG(18:1_28:1)	Triacylglycerols	0.01	0	1.31778	0.24	1.53556	0.946467
TG(18:1_30:0)	Triacylglycerols	0.01	0	11.8222	2.71444	21.3667	8.85113
TG(18:1_30:1)	Triacylglycerols	0.01	0	7.46111	1.44778	9.34444	5.04871
TG(18:1_30:2)	Triacylglycerols	0.01	0	3.93	0.843333	4.33889	2.95178
TG(18:1_31:0)	Triacylglycerols	0.01	0	0.583778	0.051	1.06667	0.333889
TG(18:1_32:0)	Triacylglycerols	0.01	0	80.5556	16.4478	149.222	54.4611
TG(18:1_32:1)	Triacylglycerols	0.01	0	71.9667	13.3367	108.556	44.0333
TG(18:1_32:2)	Triacylglycerols	0.01	0	32.5667	6.84968	49.4444	23.2644
TG(18:1_32:3)	Triacylglycerols	0.01	0	3.17667	0.685844	4.83333	2.34344
TG(18:1_33:0)	Triacylglycerols	0.01	0	1.16222	0.201111	2.12778	0.750556
TG(18:1_33:1)	Triacylglycerols	0.01	0	2.87667	0.505556	4.88889	1.76611
TG(18:1_33:2)	Triacylglycerols	0.01	0	2.6	0.487778	4.11778	1.51389
TG(18:1_33:3)	Triacylglycerols	0.0206	0	0.684111	0.142422	1.15111	0.377878
TG(18:1_34:1)	Triacylglycerols	0.01	0	251	48.5133	413.667	163.233
TG(18:1_34:2)	Triacylglycerols	0.01	0	374.444	74.7633	622.556	248.256
TG(18:1_34:3)	Triacylglycerols	0.01	0	98.1111	18.3444	148.111	61.18
TG(18:1_34:4)	Triacylglycerols	0.0376	0	7.42556	1.32992	11.1333	4.36567
TG(18:1_35:2)	Triacylglycerols	0.01	0	5.15	0.96	8.2	3.34078
TG(18:1_35:3)	Triacylglycerols	0.0529	0	2.98333	0.607633	4.88	1.97156
TG(18:1_36:0)	Triacylglycerols	0.01	0	5.83333	1.27	12.4222	5.24078
TG(18:1_36:1)	Triacylglycerols	0.01	0	43.8444	8.93644	77.3333	34.4956
TG(18:1_36:2)	Triacylglycerols	0.01	0	180.111	34.7556	274.222	130.578
TG(18:1_36:3)	Triacylglycerols	0.01	0	319.444	64.1944	498.556	222.589
TG(18:1_36:4)	Triacylglycerols	0.0712	0	171.444	35.8067	284.444	121.644
TG(18:1_36:5)	Triacylglycerols	0.0364	0	25.6333	5.08378	43.5333	17.0556
TG(18:1_36:6)	Triacylglycerols	0.0217	0	1.87889	0.357233	3.30444	1.15767
TG(18:1_38:5)	Triacylglycerols	0.0428	0	4.89889	0.931	7.04444	2.73278
TG(18:1_38:6)	Triacylglycerols	0.0139	0	2.22444	0.452378	3.15556	1.40322
TG(18:1_38:7)	Triacylglycerols	0.01	0	0.280778	0.047	0.54	0.223233
TG(18:2_28:0)	Triacylglycerols	0.01	0	3.55222	0.763333	4.70222	2.763
TG(18:2_30:0)	Triacylglycerols	0.01	0	17.5667	4.42556	33.0889	13.8389
TG(18:2_30:1)	Triacylglycerols	0.9	0	7.83111	1.95556	10.7444	5.66111
TG(18:2_31:0)	Triacylglycerols	0.01	0	1.30333	0.265556	2.52889	0.832778
TG(18:2_32:0)	Triacylglycerols	0.01	0	138	30.3611	269	94.5889
TG(18:2_32:1)	Triacylglycerols	0.01	0	79.7778	15.9737	129.444	50.5044
TG(18:2_32:2)	Triacylglycerols	0.01	0	27.2556	5.98889	43.3333	19.87
TG(18:2_33:0)	Triacylglycerols	0.01	0	2.51333	0.508889	4.96111	1.6104
TG(18:2_33:1)	Triacylglycerols	0.01	0	4.24889	0.862222	7.45556	2.73881
TG(18:2_33:2)	Triacylglycerols	0.01	0	2.70444	0.558889	4.80667	1.737
TG(18:2_34:0)	Triacylglycerols	0.01	0	48	10.9589	96.5556	38.5944
TG(18:2_34:1)	Triacylglycerols	0.01	0	299.444	61.4189	520.333	200.078
TG(18:2_34:2)	Triacylglycerols	0.01	0	339.333	71.2889	589.222	227.789
TG(18:2_34:3)	Triacylglycerols	0.01	0	77.3333	14.9927	127.222	48.0189
TG(18:2_34:4)	Triacylglycerols	0.0583	0	5.99556	1.12598	9.56667	3.62833
TG(18:2_35:1)	Triacylglycerols	0.01	0	4.04444	0.848889	7.3	2.79433
TG(18:2_35:2)	Triacylglycerols	0.01	0	5.31333	1.11044	9.54444	3.52078
TG(18:2_35:3)	Triacylglycerols	0.01	0	2.72667	0.580556	4.84222	1.79756
TG(18:2_36:0)	Triacylglycerols	0.01	0	6.28889	1.46746	13.6556	5.93644
TG(18:2_36:1)	Triacylglycerols	0.01	0	49.2222	10.8649	90.1111	40.6322
TG(18:2_36:2)	Triacylglycerols	0.01	0	188.667	39.0022	305.778	137.367
TG(18:2_36:3)	Triacylglycerols	0.205	0	262.778	53.9722	438.222	186.633
TG(18:2_36:4)	Triacylglycerols	0.0464	0	144.667	31.3722	262.444	106.267
TG(18:2_36:5)	Triacylglycerols	0.0596	0	20.8667	4.45889	38.9667	14.3833
TG(18:2_38:4)	Triacylglycerols	0.0182	0	7.32222	1.56322	11.2889	4.58444
TG(18:2_38:5)	Triacylglycerols	0.0189	0	5.18444	1.02122	8.05556	3.08022
TG(18:2_38:6)	Triacylglycerols	0.0312	0	2.35889	0.607778	3.83778	1.56256
TG(18:3_30:0)	Triacylglycerols	0.024	0	1.27778	0.296478	2.3	0.981156
TG(18:3_32:0)	Triacylglycerols	0.01	0	9.64444	2.11406	18.0778	6.42356
TG(18:3_32:1)	Triacylglycerols	0.0101	0	6.96889	1.29684	10.7667	4.25622
TG(18:3_33:2)	Triacylglycerols	0.0179	0	0.448333	0.0870778	0.813333	0.244094
TG(18:3_34:0)	Triacylglycerols	0.0201	0	4.59444	0.942344	8.82222	3.31589
TG(18:3_34:1)	Triacylglycerols	0.01	0	31.5889	6.26311	54.7778	20.0333
TG(18:3_34:2)	Triacylglycerols	0.012	0	35.2667	7.02189	62.3333	21.9289
TG(18:3_34:3)	Triacylglycerols	0.0558	0	7.52222	1.42133	12.1	4.52589
TG(18:3_35:2)	Triacylglycerols	0.0265	0	0.759667	0.1655	1.37444	0.478861
TG(18:3_36:1)	Triacylglycerols	0.0087	0	5.46667	1.1935	10.1111	4.212
TG(18:3_36:2)	Triacylglycerols	0.0369	0	20.6667	3.99033	33.8556	13.9022
TG(18:3_36:3)	Triacylglycerols	0.0231	0	28.1222	5.67411	48.0444	18.7722
TG(18:3_36:4)	Triacylglycerols	0.032	0	13.8111	2.91367	25.9556	9.49944
TG(18:3_38:5)	Triacylglycerols	0.0543	0	0.478667	0.101989	0.781111	0.27905
TG(18:3_38:6)	Triacylglycerols	0.0353	0	0.248444	0.0652111	0.436111	0.156106
TG(20:0_32:3)	Triacylglycerols	0.0183	0	1.09778	0.204989	1.93333	0.739556
TG(20:0_32:4)	Triacylglycerols	0.036	0	1.49222	0.325333	2.79556	1.03833
TG(20:0_34:1)	Triacylglycerols	0.01	0	0.491444	0.103667	1.22778	0.374111
TG(20:1_30:1)	Triacylglycerols	0.327	0	0.284278	0.159778	0.443889	0.245389
TG(20:1_32:0)	Triacylglycerols	0.0157	0	0.419444	0.0983444	0.843333	0.2991
TG(20:1_32:1)	Triacylglycerols	0.184	0	1.44333	0.370222	2.70889	0.942889
TG(20:1_32:2)	Triacylglycerols	0.31	0	1.18889	0.362222	2.21667	0.932778
TG(20:1_32:3)	Triacylglycerols	0.0717	0	0.552111	0.120344	0.861111	0.344172
TG(20:1_34:0)	Triacylglycerols	0.0739	0	0.554444	0.143522	1.14	0.440094
TG(20:1_34:1)	Triacylglycerols	0.01	0	4.28556	0.863144	8.22222	2.764
TG(20:1_34:2)	Triacylglycerols	0.111	0	7.82222	1.65922	15.0556	5.073
TG(20:1_34:3)	Triacylglycerols	0.503	0	2.54667	0.694333	4.44667	1.59606
TG(20:2_32:0)	Triacylglycerols	0.01	0	0.824444	0.155556	1.41	0.533844
TG(20:2_32:1)	Triacylglycerols	0.01	0	1.13889	0.196667	1.71556	0.7078
TG(20:2_34:1)	Triacylglycerols	0.01	0	2.39667	0.426667	3.72556	1.50432
TG(20:2_34:2)	Triacylglycerols	0.01	0	3.92667	0.706689	6.07778	2.34222
TG(20:2_34:3)	Triacylglycerols	0.01	0	1.68778	0.306933	2.68111	1.08436
TG(20:2_34:4)	Triacylglycerols	0.002	0	0.0568111	0.0100667	0.109	0.0417333
TG(20:2_36:5)	Triacylglycerols	0.0021	0	0.151	0.0286	0.260667	0.0994333
TG(20:3_32:0)	Triacylglycerols	0.0267	0	0.971111	0.211122	1.52778	0.565
TG(20:3_32:1)	Triacylglycerols	0.01	0	1.14889	0.212222	1.73333	0.689978
TG(20:3_32:2)	Triacylglycerols	0.017	0	0.563667	0.107289	0.785556	0.332656
TG(20:3_34:0)	Triacylglycerols	0.0105	0	0.525	0.0849444	0.76	0.292122
TG(20:3_34:1)	Triacylglycerols	0.01	0	3.17667	0.571533	4.41222	1.69867
TG(20:3_34:2)	Triacylglycerols	0.01	0	4.96111	0.885978	6.97778	2.54422
TG(20:3_34:3)	Triacylglycerols	0.0191	0	1.59778	0.2702	2.21111	0.848989
TG(20:3_36:3)	Triacylglycerols	0.0209	0	4.10333	0.770189	5.73667	2.27756
TG(20:3_36:4)	Triacylglycerols	0.0484	0	2.10889	0.421689	3.18667	1.25561
TG(20:3_36:5)	Triacylglycerols	0.0213	0	0.152889	0.0308778	0.247556	0.0799944
TG(20:4_30:0)	Triacylglycerols	0.0045	0	0.345556	0.102811	0.528889	0.262067
TG(20:4_32:0)	Triacylglycerols	0.01	0	1.94778	0.523011	3.22111	1.46967
TG(20:4_32:1)	Triacylglycerols	0.0032	0	1.59111	0.357944	2.20667	1.03148
TG(20:4_32:2)	Triacylglycerols	0.037	0	0.746667	0.162333	1.08889	0.487467
TG(20:4_33:2)	Triacylglycerols	0.0335	0	0.242222	0.0525	0.458444	0.14725
TG(20:4_34:0)	Triacylglycerols	0.0045	0	0.986667	0.228544	1.7	0.712344
TG(20:4_34:1)	Triacylglycerols	0.0102	0	5.45333	1.14731	8.03333	3.52
TG(20:4_34:2)	Triacylglycerols	0.0296	0	7.93333	1.693	12.5889	5.12489
TG(20:4_34:3)	Triacylglycerols	0.0242	0	1.82444	0.354111	2.64444	1.06167
TG(20:4_35:3)	Triacylglycerols	0.0355	0	0.0651667	0.0249444	0.123111	0.0464722
TG(20:4_36:2)	Triacylglycerols	0.0038	0	3.77222	0.794633	5.75556	2.58089
TG(20:4_36:3)	Triacylglycerols	0.0249	0	5.84333	1.1818	8.7	3.75267
TG(20:4_36:4)	Triacylglycerols	0.0261	0	3.41222	0.727844	5.86667	2.28156
TG(20:4_36:5)	Triacylglycerols	0.0499	0	0.588111	0.154411	1.05222	0.351178
TG(20:5_34:0)	Triacylglycerols	0.01	0	0.142111	0.0214444	0.267333	0.0905556
TG(20:5_34:1)	Triacylglycerols	0.0242	0	0.633333	0.139689	0.955556	0.373333
TG(20:5_34:2)	Triacylglycerols	0.01	0	0.888889	0.165844	1.35	0.468056
TG(20:5_36:2)	Triacylglycerols	0.01	0	0.474778	0.100367	0.741111	0.295689
TG(20:5_36:3)	Triacylglycerols	0.0161	0	0.763333	0.124411	1	0.354111
TG(22:0_32:4)	Triacylglycerols	0.0152	0	0.246111	0.0521778	0.474889	0.2113
TG(22:1_32:5)	Triacylglycerols	0.0257	0	0.262111	0.0581222	0.470444	0.170172
TG(22:2_32:4)	Triacylglycerols	0.0273	0	0.921111	0.213544	1.71333	0.671533
TG(22:3_30:2)	Triacylglycerols	0.242	0	0.140889	0.111889	0.273556	0.109
TG(22:4_32:0)	Triacylglycerols	0.0187	0	0.402667	0.0835667	0.647778	0.284433
TG(22:4_32:2)	Triacylglycerols	0.115	0	0.187111	0.0713333	0.291222	0.141611
TG(22:4_34:2)	Triacylglycerols	0.125	0	1.48778	0.299444	2.13111	0.930833
TG(22:5_32:0)	Triacylglycerols	0.01	0	1.23	0.281178	1.90111	0.762367
TG(22:5_32:1)	Triacylglycerols	0.0613	0	0.743333	0.173767	1.00333	0.442439
TG(22:5_34:1)	Triacylglycerols	0.0241	0	1.95778	0.404172	2.57222	1.17362
TG(22:5_34:2)	Triacylglycerols	0.124	0	2.65	0.594667	3.67667	1.56178
TG(22:5_34:3)	Triacylglycerols	0.13	0	0.584444	0.162222	0.734444	0.350556
TG(22:6_32:0)	Triacylglycerols	0.0176	0	3.00667	0.847089	4.65556	2.32633
TG(22:6_32:1)	Triacylglycerols	0.0228	0	1.34444	0.332589	1.61889	0.925733
TG(22:6_34:1)	Triacylglycerols	0.0043	0	3.20556	0.864256	4.64444	2.48211
TG(22:6_34:2)	Triacylglycerols	0.0321	0	3.29889	0.961211	4.90889	2.50789
TG(22:6_34:3)	Triacylglycerols	0.0759	0	0.877778	0.239744	1.20889	0.644872
Choline	Vitamins & Cofactors	0	0.1	41.1111	61	52.7778	54.3333
2M3HBA (NBS)	Metabolism Indicators			1.2	1.79889	1.98111	1.68667
2MBG (NBS)	Metabolism Indicators			0.101778	0.0782222	0.100444	0.0822222
3MGA (NBS)	Metabolism Indicators			0.00374444	0.00374444	0.00453333	0.00376667
b-Oxidation	Metabolism Indicators			0.0693333	0.0961111	0.0665556	0.0838889
BKT Deficiency (NBS)	Metabolism Indicators			29.8556	29.9	24.5333	29.6889
CACT Deficiency (NBS)	Metabolism Indicators			0.0142556	0.0119	0.0138222	0.0161556
CPT-1 Deficiency (NBS)	Metabolism Indicators			7.94444	9.37778	8.26667	6.87778
CPT-2 Deficiency (NBS)	Metabolism Indicators			0.0877778	0.0523333	0.0984444	0.0745556
EMA (NBS)	Metabolism Indicators			1.70444	2.53	2.16111	2.2
HMG-CoA Lyase Deficiency (NBS)	Metabolism Indicators			0.094	0.0638889	0.058	0.066
IBD Deficiency (NBS)	Metabolism Indicators			0.0270667	0.0196111	0.0274333	0.0208556
IVA (NBS)	Metabolism Indicators			0.00644444	0.00433333	0.00765556	0.00576667
LCHAD Deficiency (NBS)	Metabolism Indicators			0.0404444	0.0562222	0.0476667	0.0467778
MA (NBS)	Metabolism Indicators			0.0210556	0.0183667	0.0252556	0.0233556
MC Deficiency (NBS)	Metabolism Indicators			0.872222	0.593333	0.763333	0.693333
MCAD Deficiency (NBS)	Metabolism Indicators			0.00554444	0.00277778	0.00485556	0.00326667
MCKAT Deficiency (NBS)	Metabolism Indicators			0.451111	0.428889	0.417778	0.391111
MMA (NBS)	Metabolism Indicators			0.00402222	0.00498889	0.00446667	0.00548889
PA (NBS)	Metabolism Indicators			0.131222	0.200111	0.155	0.167333
Ratio of Acetylcarnitine to Carnitine	Metabolism Indicators			0.0653333	0.0911111	0.062	0.0783333
Ratio of Short-Chain to Long-Chain ACs	Metabolism Indicators			0.864444	1.29111	0.845556	0.934444
SBCAD Deficiency (NBS)	Metabolism Indicators			0.00122222	0.00116667	0.00133333	0.00133333
SCAD Deficiency (NBS)	Metabolism Indicators			0.433333	0.354	0.362222	0.297667
Sum of Long-Chain ACs	Metabolism Indicators			2.77	2.95111	2.65333	3.08556
Sum of PUFA-ACs	Metabolism Indicators			0.556667	0.55	0.552222	0.527778
Sum of Short-Chain ACs	Metabolism Indicators			7.05556	11.3444	6.61111	8.54444
TFP Deficiency (NBS)	Metabolism Indicators			2.77111	1.98778	2.34444	2.38333
VLCAD Deficiency (NBS)	Metabolism Indicators			0.00715556	0.00854444	0.00776667	0.00801111
TMAO Synthesis	Metabolism Indicators			0.000577778	0.0008	0.000622222	0.000777778
Carnitine Uptake Defect (NBS)	Metabolism Indicators			5.08889	5.94444	3.88889	5.21111
TMAO Synthesis (direct)	Metabolism Indicators			0.00358889	0.00422222	0.0032	0.00427778
Asn Synthesis	Metabolism Indicators			0.0314889	0.0320444	0.0286556	0.0301889
Cys Synthesis	Metabolism Indicators			14.7111	13.9222	19.8444	18.0778
DLD (NBS)	Metabolism Indicators			0.83	1.09444	0.555556	0.555556
Fischer Ratio	Metabolism Indicators			0.826667	0.796667	0.771111	0.734444
Glutaminase Activity	Metabolism Indicators			1.16333	1.38222	1.55444	1.72889
Gly Synthesis	Metabolism Indicators			4.91111	4.07778	3.73444	3.42667
GSH Constituents	Metabolism Indicators			2232.44	2309.89	3092.44	2258.78
MTHFR Deficiency (NBS)	Metabolism Indicators			0.319667	0.264	0.368889	0.262444
PKU (NBS)	Metabolism Indicators			0.359889	0.379333	0.396667	0.36
Ratio of Non-Essential to Essential AAs	Metabolism Indicators			7.24444	6.7	8.31111	7.52222
Sum of AAs	Metabolism Indicators			2751.44	2866.78	3644.67	2719.67
Sum of Aromatic AAs	Metabolism Indicators			19.6778	24.6667	22	20.7111
Sum of Branched-Chain AAs	Metabolism Indicators			49.1111	58.5556	50.8889	45.3333
Sum of Essential AAs	Metabolism Indicators			122	136.556	136.333	114.778
Sum of Non-Essential AAs	Metabolism Indicators			2629.56	2730.33	3508.33	2604.89
Sum of Solely Glucogenic AAs	Metabolism Indicators			2679.11	2782.44	3564	2650.11
Sum of Solely Ketogenic AAs	Metabolism Indicators			42.3333	46.4444	48.3333	39
Sum of Sulfur-Containing AAs	Metabolism Indicators			1461.89	1559.89	2297.56	1623.89
Valinemia (NBS)	Metabolism Indicators			0.771111	0.767778	0.802222	0.732222
1-Met-His Synthesis	Metabolism Indicators			1.56556	0.808889	1.20889	0.72
Anserine Synthesis	Metabolism Indicators			0.644444	0.262778	0.581889	0.338444
Cit Synthesis	Metabolism Indicators			0.252111	0.173778	0.204	0.207333
OTC Deficiency (NBS)	Metabolism Indicators			0.502444	0.655556	0.607778	0.55
Ratio of HArg to ADMA	Metabolism Indicators			0.283667	0.141167	0.2515	0.202333
Ratio of HArg to SDMA	Metabolism Indicators			0.125556	0.143	0.244	0.212556
Sum of Dimethylated Arg	Metabolism Indicators			0.103333	0.150667	0.143167	0.119333
b-Ala Synthesis	Metabolism Indicators			5.47778	2.21333	5	2.61111
Polyamine Synthesis	Metabolism Indicators			1.92556	0.526111	1.45889	1.13889
Putrescine Synthesis	Metabolism Indicators			0.479556	0.0886222	0.319	0.148533
Sum of Aminobutyric Acids	Metabolism Indicators			3.61222	4.05556	4.25667	4.91111
Betaine Synthesis	Metabolism Indicators			1.54	1.31222	1.17667	1.35889
Sarcosine Synthesis from Choline	Metabolism Indicators			0.00545556	0.00385556	0.00203333	0.00157778
3-Met-His Synthesis	Metabolism Indicators			0.0242	0.0225444	0.0233667	0.0248
AABA Synthesis	Metabolism Indicators			0.0134111	0.0210556	0.0108444	0.0131
Asymmetrical Arg Methylation	Metabolism Indicators			0.000933333	0.00273333	0.00173333	0.00233333
BABA Synthesis	Metabolism Indicators			5.55556e-05	8.88889e-05	3.33333e-05	7.77778e-05
Carnosine Synthesis	Metabolism Indicators			0.00638889	0.0287889	0.0138556	0.0251444
CPS Deficiency (NBS)	Metabolism Indicators			0.0906667	0.0862222	0.108333	0.097
Cystine Synthesis	Metabolism Indicators			0.000633333	0.000877778	0.0005	0.000511111
GABR	Metabolism Indicators			0.826667	0.562222	0.724444	0.652222
HArg Synthesis	Metabolism Indicators			0.000322222	0.000255556	0.000388889	0.000366667
HCys Synthesis	Metabolism Indicators			0.104667	0.114889	0.100111	0.123778
Met Oxidation	Metabolism Indicators			0.00957778	0.0102444	0.0118556	0.00952222
NO-Synthase Activity	Metabolism Indicators			0.0557778	0.07	0.0592222	0.0698889
Orn Synthesis	Metabolism Indicators			0.0822222	0.132667	0.106778	0.109667
Ratio of Pro to Cit	Metabolism Indicators			3.07667	4.21111	1.72889	1.96556
Sarcosine Synthesis from Gly	Metabolism Indicators			0.000555556	0.0006	0.000366667	0.000388889
Sum of Asym. and Sym. Arg Methylation	Metabolism Indicators			0.0029	0.00453333	0.00301667	0.00366667
Symmetrical Arg Methylation	Metabolism Indicators			0.00231111	0.00193333	0.00153333	0.00186667
Taurine Synthesis	Metabolism Indicators			0.0622222	0.0605556	0.0579	0.0604444
GABA Synthesis	Metabolism Indicators			0.00221111	0.0022	0.00233333	0.00332222
Histamine Synthesis	Metabolism Indicators			0.0202556	0.0321889	0.0264333	0.0276222
PEA Synthesis	Metabolism Indicators			0.00207778	0.00431111	0.00298889	0.00296667
Serotonin Synthesis	Metabolism Indicators			0.0321333	0.0182111	0.0267667	0.023
Glutaminolysis Rate	Metabolism Indicators			5.38889	8.4	6.85556	9.33333
p-Cresol-SO4 Synthesis	Metabolism Indicators			0.000444444	0.0002	0.000144444	0.000433333
Ratio of SG to Hexose	Metabolism Indicators			0.225444	0.228889	0.183889	0.163889
Ratio of SGA to Hexose	Metabolism Indicators			0.280778	0.290778	0.242556	0.226222
7a-Dehydroxylation of CA	Metabolism Indicators			#DIV/0!	0.251667	0.151667	0.146667
Gly Conjugation of CDCA	Metabolism Indicators			0.0001	7.77778e-05	0.000211111	0.000322222
Ratio of CDCA to CA	Metabolism Indicators			#DIV/0!	213.167	74.8333	35.5667
Sum of Unconjugated BAs	Metabolism Indicators			#DIV/0!	5.13333	2.25333	1.16667
Sum of Unconjugated Primary BAs	Metabolism Indicators			#DIV/0!	5.13333	2.24833	1.16333
Taurine Conjugation of CA	Metabolism Indicators			#DIV/0!	45	7.6	6.23333
Taurine Conjugation of CDCA	Metabolism Indicators			0.0007	0.000366667	0.0005	#DIV/0!
Taurine Conjugation of DCA	Metabolism Indicators			1.62833	3.78111	0.981222	0.603333
TDCA Synthesis from CA	Metabolism Indicators			#DIV/0!	3.72	0.218667	0.32
Spermidine Synthesis	Metabolism Indicators			0.557778	0.851111	1.05556	1.43222
Spermine Synthesis	Metabolism Indicators			0.371444	0.219333	0.351222	0.295333
Sum of Polyamines	Metabolism Indicators			16.1667	6.91222	18.2556	12.2633
LDH Activity	Metabolism Indicators			0.671111	0.994444	0.688889	0.896667
Ratio of DHA to AA	Metabolism Indicators			1.40333	0.992222	1.29889	0.902222
Ratio of DHA to EPA	Metabolism Indicators			16.7222	12.2667	19.8667	15.9556
Ratio of EPA to AA	Metabolism Indicators			0.0281556	0.0269	0.0222	0.0189222
Sum of Measured w-3 FAs	Metabolism Indicators			3.82556	3.71556	5.05556	3.68889
Sum of PUFAs	Metabolism Indicators			#DIV/0!	30	37.7667	37.8667
PLA2 Activity (2)	Metabolism Indicators			0.181333	0.252778	0.146333	0.211
PLA2 Activity (3)	Metabolism Indicators			0.165667	0.163667	0.206778	0.177111
PLA2 Activity (4)	Metabolism Indicators			0.166222	0.215556	0.135556	0.187556
PLA2 Activity (5)	Metabolism Indicators			0.0396444	0.0553333	0.0375222	0.0478889
PLA2 Activity (6)	Metabolism Indicators			0.0548889	0.0675556	0.0465556	0.0634444
Ratio of PUFA-PCs to MUFA-PCs	Metabolism Indicators			1.74111	1.49667	1.59222	1.49111
Sum of MUFA-LysoPCs	Metabolism Indicators			4.06556	4.96667	3.76889	4.31111
Sum of MUFA-PCs	Metabolism Indicators			83	82.4444	99.3333	90.1111
Sum of PCs (ae)	Metabolism Indicators			158	123	181.778	130.111
Sum of PUFA-LysoPCs	Metabolism Indicators			8.6	10.0222	7.66667	9.21111
Sum of PUFA-PCs	Metabolism Indicators			432.444	370.222	475.556	404.889
Sum of VLCFA-LysoPCs	Metabolism Indicators			2.17556	1.95444	2.12444	1.95889
Ratio of PCs (ae) to Choline	Metabolism Indicators			1.33889	0.755556	1.13333	0.804444
Sum of Hex2Cer	Metabolism Indicators			3.34778	2.13667	3.38889	2.94
Sum of Purines	Metabolism Indicators			129.111	185.889	161.444	160.222
Xanthine Synthesis	Metabolism Indicators			0.089	0.104889	0.088	0.107444
Ratio of SM-OHs to SM-Non OHs	Metabolism Indicators			0.0219111	0.0215	0.0237556	0.0245889
Sum of LCFA-SMs	Metabolism Indicators			66.5556	66.6667	68.3333	67.8889
Sum of SM-Non OHs	Metabolism Indicators			102.556	105.111	105.556	115.556
Sum of SM-OHs	Metabolism Indicators			6.7	6.78889	7.54444	8.54444
Sum of SMs	Metabolism Indicators			109.222	111.889	113.111	124.111
Sum of VLCFA-SMs	Metabolism Indicators			42.6667	45.4444	44.8889	56.2222
Sum of Saturated TGs	Metabolism Indicators			83.2222	60.6667	157.111	96.8333

## Sheet: Table_S2B
Table S4B. Statistical analysis on amino acid and amino acid-related metabolites in kidney samples of WT and R6/2 HD mice treated with either N-PPG or saline vehicle.
Fold-change values correspond to metabolite concentration [µM].
							FDR < 0.05
		N-PPG vs Vehicle in WT mice	N-PPG vs Vehicle in R6/2 HD mice
Metabolites	Class	Fold-change	Fold-change	f.value	p.value	-Log10(p.value)	FDR	Fisher's LSD
Pro	Aminoacids	2.38631	1.41565	13.664	0.0016313	2.7875	0.033441	50mg/kg_WT - 50mg/kg_R6/2; 50mg/kg_R6/2 - VEH_R6/2; 50mg/kg_R6/2 - VEH_WT; 50mg/kg_WT - VEH_R6/2; 50mg/kg_WT - VEH_WT
t4-OH-Pro	Aminoacids Related	4.56625	2.83166	13.944	0.0015261	2.8164	0.033441	50mg/kg_R6/2 - VEH_R6/2; 50mg/kg_R6/2 - VEH_WT; 50mg/kg_WT - VEH_R6/2; 50mg/kg_WT - VEH_WT
Sarcosine	Aminoacids Related	2.51289	1.93127	11.925	0.002536	2.5959	0.034658	50mg/kg_R6/2 - VEH_R6/2; 50mg/kg_R6/2 - VEH_WT; 50mg/kg_WT - VEH_R6/2; 50mg/kg_WT - VEH_WT
5-AVA	Aminoacids Related	0.742928	0.929062	9.1267	0.0058208	2.235	0.059663	50mg/kg_WT - 50mg/kg_R6/2; VEH_WT - 50mg/kg_R6/2; 50mg/kg_WT - VEH_R6/2; VEH_WT - VEH_R6/2
Arg	Aminoacids	1.04403	0.79703	1.5103	0.28446	0.54598	0.58821
Asn	Aminoacids	1.28919	1.00445	1.4535	0.2982	0.5255	0.58821
Gln	Aminoacids	1.2341	1.05375	1.622	0.25956	0.58577	0.58821
Ile	Aminoacids	1.3233	0.971246	2.4789	0.13549	0.8681	0.58821	50mg/kg_WT - VEH_WT
Leu	Aminoacids	1.31423	1.00107	2.2707	0.15737	0.80308	0.58821	50mg/kg_WT - VEH_WT
Lys	Aminoacids	1.08484	0.788965	1.5756	0.26955	0.56935	0.58821
Met	Aminoacids	1.20467	0.789855	2.171	0.16936	0.77119	0.58821	VEH_R6/2 - VEH_WT
Ser	Aminoacids	1.25948	0.916733	1.8212	0.22131	0.65499	0.58821
Thr	Aminoacids	1.07318	0.849309	2.0447	0.18621	0.72999	0.58821
Val	Aminoacids	1.24728	0.924507	1.4412	0.30128	0.52103	0.58821
AABA	Aminoacids Related	1.64503	1.06695	1.7011	0.24348	0.61353	0.58821
alpha-AAA	Aminoacids Related	1.79277	0.17284	1.7178	0.24025	0.61934	0.58821
BABA	Aminoacids Related	1.02905	1.22666	2.301	0.15392	0.81271	0.58821
Carnosine	Aminoacids Related	1.45285	0.59073	2.0211	0.18958	0.72221	0.58821
Orn	Aminoacids Related	1.29573	0.643055	1.458	0.29709	0.52711	0.58821
PAG	Aminoacids Related	1.07	1.10151	2.3067	0.15329	0.81449	0.58821
Taurine	Aminoacids Related	0.966461	0.988599	2.4579	0.13752	0.86165	0.58821	VEH_WT - 50mg/kg_R6/2
Tyr	Aminoacids	1.24806	0.845198	1.3821	0.31663	0.49944	0.59009
Glu	Aminoacids	0.999717	0.833142	1.1284	0.39384	0.40468	0.62217
Gly	Aminoacids	1.46935	1.17049	1.196	0.3713	0.43028	0.62217
Phe	Aminoacids	1.18794	0.955526	1.0026	0.44007	0.35647	0.62217
Trp	Aminoacids	1.08488	0.890057	1.1134	0.39905	0.39897	0.62217
1-Met-His	Aminoacids Related	1.26982	1.23033	1.0408	0.42543	0.37117	0.62217
HArg	Aminoacids Related	0.788523	0.66043	1.0229	0.43221	0.3643	0.62217
ProBetaine	Aminoacids Related	1.09707	0.674232	1.1739	0.3785	0.42193	0.62217
His	Aminoacids	1.23441	0.975048	0.82576	0.51571	0.2876	0.68733
Cit	Aminoacids Related	1.08549	0.795186	0.81724	0.51969	0.28426	0.68733
Asp	Aminoacids	1.21468	0.899441	0.71095	0.57224	0.24242	0.71096
Betaine	Aminoacids Related	1.03884	1.06077	0.73413	0.56033	0.25156	0.71096
3-Met-His	Aminoacids Related	1.12795	1.05158	0.6061	0.62938	0.20109	0.73727
Met-SO	Aminoacids Related	1.35665	0.624636	0.62645	0.61787	0.2091	0.73727
Ala	Aminoacids	1.04694	0.89767	0.40701	0.75227	0.12363	0.82293
Cystine	Aminoacids Related	1.64076	0.741593	0.4187	0.74457	0.12809	0.82293
SDMA	Aminoacids Related	1.03898	1.22516	0.39126	0.76271	0.11764	0.82293
Cys	Aminoacids	0.959681	0.635688	0.29456	0.82843	0.081746	0.82843
Anserine	Aminoacids Related	0.916667	0.930864	0.311	0.81711	0.08772	0.82843
HCys	Aminoacids Related	1.11546	0.809789	0.32585	0.80693	0.093165	0.82843
