# Supplementary material for: Brain transcriptomic, metabolic and mitohormesis properties associated with N-propargylglycine treatment: A prevention strategy against neurodegeneration
Source: Brain Res. Author manuscript; Available in PMC 2024 Jul 28. (PMC11283822; doi:10.1016/j.brainres.2023.148733)
Supplement: MMC8 [file NIHMS1958532-supplement-MMC8.xlsx]

## Sheet: Sheet 1 - Supplementary_Table_S
Supplementary_Table_S6_Transcriptomic gene ratios_Figure 7B
Gene.name	log2FoldChange_100	log2FoldChange_wwtreat	log2FoldChange_200	log2FoldChange_WH	log2FoldChange_HHTreat	log2FoldChange_wwtreat_set1
Wnt9a	0.21234	0.15821	0.221866	0.681212	0.105609	0.0681523
Gna12	0.0541028	-0.0950174	0.047102	0.297874	0.0331947	-0.0832882
Nalcn	-0.299275	0.265877	-0.165391	-0.422979	0.0396537	0.0304383
Btbd17	0.170391	0.00520615	0.115652	0.555815	0.0773846	0.224054
Th	0.120096	0.316991	0.202248	0.635995	0.297253	0.407999
Mid2	-0.270936	0.309748	-0.210756	-0.406863	0.0831061	-0.0973605
Dgke	-0.0990785	0.255382	0.00148395	-0.37035	0.0322002	-0.0190967
Ckmt1	0.205073	-0.139599	0.0783887	0.408185	-0.000991045	0.0400613
Ccm2	0.110696	-0.169963	-0.0216665	0.285286	0.0189157	-0.00624641
Pdgfb	-0.188785	-0.212358	-0.0950126	0.365968	-0.0708865	-0.125241
Grasp	-0.0539438	0.0629517	0.0158008	0.653797	-0.0149643	-0.281917
Myo18a	0.0617939	0.0485448	0.0364194	0.29245	-0.011608	-0.0153596
Car4	0.08657	-0.115795	0.193966	0.516966	-0.0731912	-0.108938
Snapin	0.196285	-0.0713439	0.0977776	-0.266745	-0.173923	0.122698
N4bp3	-0.097471	-0.110026	-0.111518	0.522767	0.0609937	0.0187242
Sebox	0.0198868	0.00586613	-0.14146	0.780886	0.201425	0.0458229
Col6a1	0.148121	0.00176889	-0.0244577	0.598975	0.119255	-0.0846771
Cfp	-0.228806	-0.248073	-0.356123	0.59099	0.192381	-0.360026
Calm1	-0.146447	0.119968	-0.0356699	0.198504	-0.00879565	-0.0735575
Ckb	0.158321	-0.156653	-0.000110558	0.567053	0.138364	0.0811919
Rnd2	0.204286	-0.252301	0.101772	0.625067	0.142251	0.0743553
Col18a1	0.377055	0.0478122	0.230719	0.684255	0.21943	0.129412
Cyp51	-0.130475	-0.0550445	-0.114708	0.602535	0.221213	-0.243913
Jup	0.0107021	-0.0458564	0.011533	0.279106	-0.0211778	0.0637114
Crnkl1	-0.224121	0.164943	-0.215289	-0.303955	0.012727	-0.11492
Aif1l	-0.209207	-0.331025	-0.186058	0.449411	-0.0716801	0.0219914
Trmt1	0.0783619	-0.117513	0.046587	0.235901	-0.00818765	-0.0153561
Npas1	0.134829	-0.0953498	0.013099	0.779411	0.203796	-0.0460974
Ap4e1	-0.223471	0.391467	-0.0524495	-0.649385	0.123003	-0.0772551
Pdzd4	0.0285339	-0.094334	0.00467763	0.341369	-0.0110025	-0.0342736
Spag5	0.120729	-0.047341	0.119209	0.82777	0.277212	-0.0359271
Mybpc3	-0.361587	0.385886	-0.147043	1.8669	1.05137	0.293074
Peg3	-0.209606	0.15062	-0.10382	-0.40751	0.117054	-0.0749644
Nr2f6	0.0664758	-0.169721	0.0641927	0.757389	0.354024	0.143722
Axl	-0.0729218	0.0422278	0.0388094	0.307257	0.0344534	-0.00657497
Zfp40	-0.236607	0.188625	-0.215731	-0.581981	0.115741	-0.16239
Kcnn1	0.342834	-0.0540622	0.231991	0.363266	-0.0612794	-0.0234115
Apoe	0.161611	-0.0927647	0.0992725	0.52062	0.223876	0.237513
Cdkn1b	-0.0394931	-0.0463429	-0.122941	-0.254714	-0.0180993	0.182823
Hmgn2	0.00468787	0.0129044	-0.0585218	0.569356	0.50367	0.107514
Car11	0.0640938	-0.0422985	-0.0566137	0.613534	0.110578	-0.0176845
Csnk1g2	0.112073	-0.145245	0.0181003	0.363787	0.0219318	-0.0553478
Abhd17a	0.217693	-0.147751	0.144907	0.529796	0.161793	0.0108712
Cacnb3	0.0264528	0.026257	0.0386654	0.423328	-0.0103909	-0.0109719
Pld3	0.0857858	-0.00591632	0.063546	0.281071	-0.0635367	0.0337256
Grik5	0.134568	-0.0575673	0.132622	0.235712	-0.0716862	-0.000629663
Rab3b	0.135302	0.175573	0.0756597	0.589718	0.0692567	0.15393
Bicd1	-0.258223	0.188662	-0.212474	-0.31136	0.195749	0.0355011
Phyhip	0.0719886	-0.0315129	0.0401858	0.406866	-0.0412232	0.0526384
Prodh	0.186624	-0.130221	0.04378	0.434431	0.119017	0.103809
Ddr1	0.199654	-0.145546	0.135135	0.354091	0.0762649	0.00488266
Homer3	0.145992	0.00252053	0.258213	0.998638	0.323024	0.395455
Sec14l2	0.100263	-0.0404822	0.132078	0.487689	0.127085	-0.0490909
Coq8b	0.100857	-0.0868527	0.14138	0.383625	0.0448251	0.120564
Ppfia3	0.0542375	-0.124496	0.0258935	0.327026	-0.00704059	-0.014632
Lin7b	0.162961	-0.0461553	0.0424571	0.693215	0.212631	0.0826297
Efnb3	0.101826	-0.0682488	0.0827167	0.388311	-0.00973211	-0.0440494
Gstm7	0.0958921	-0.230593	-0.0596867	0.492265	0.0964405	0.0453172
Akt2	-0.105354	-0.146893	-0.0963911	0.300424	-0.0860225	-0.0543108
Cacna1b	-0.17556	0.192198	-0.0105058	-0.401793	-0.053073	-0.0264007
Eno2	0.0686567	-0.111969	-0.0124696	0.472695	0.0484882	0.072542
Pde1c	-0.140675	0.122346	-0.225511	-0.369623	0.177264	-0.200539
Sst	0.141855	0.0795864	0.0951788	0.972072	0.12268	0.0481177
Clec11a	0.330393	0.113648	0.250895	0.511901	0.158823	-0.0825286
Tax1bp1	-0.153914	0.115863	-0.0596683	-0.308183	-0.00271176	-0.0600622
Ndrg2	0.0832735	-0.080091	-0.00682704	0.410418	0.0257663	0.122163
Mtfp1	0.166609	-0.0393236	0.116541	0.479021	0.139458	0.0907057
Chmp2b	-0.0773612	0.160233	-0.028563	-0.328721	-0.00470711	-0.00981885
Ap1s1	0.113181	-0.0502364	0.0170693	0.69237	0.24401	0.0689324
Bcan	0.152288	-0.0189727	0.0617082	0.343225	0.0528163	0.0764551
Slc25a18	0.114941	-0.066422	0.0856059	0.485606	0.111958	0.077893
Matk	0.206404	-0.109768	0.0707524	0.381136	0.15947	-0.00781932
Syt5	0.114313	-0.0446482	0.0439784	0.333661	-0.0460759	0.020823
Mri1	0.10813	-0.222267	0.138388	-0.548158	-0.472787	0.0556968
Eif2ak4	-0.0946808	0.103252	0.049525	-0.37499	-0.0782984	-0.149379
Ndrg1	-0.0617427	-0.164514	-0.0819837	0.456667	0.0739229	-0.22082
Polr2a	-0.0802886	-0.212253	0.0868357	-0.650141	-0.40528	0.13497
Zfp287	-0.212218	0.143579	-0.0544604	-0.579751	-0.259673	-0.106336
Fbxo11	-0.261256	0.233093	-0.170731	-0.438496	-0.0309507	-0.0787619
Pard6a	0.2156	-0.182355	0.0204129	0.559237	0.180949	-0.0152056
Ncoa2	-0.36447	0.378017	-0.126756	-0.437375	0.12374	-0.0966066
Trh	0.231134	0.147892	0.422793	0.888096	0.304394	0.315001
Ephb3	-0.0904651	-0.182209	-0.0264969	0.608494	0.0593547	-0.229919
Tpr	-0.108858	0.131006	-0.0419575	-0.357125	-0.0272239	-0.0811176
Htra1	0.0665912	-0.0387849	0.00122865	0.546459	0.111337	0.0601163
Zbtb17	0.0740436	-0.21018	-0.00750732	0.442277	0.0316991	0.0488166
Epor	0.267293	0.299496	0.232072	1.36845	0.708923	0.0968743
Osgep	0.048043	-0.120708	-0.0219951	0.335078	0.185953	-0.0391961
Tmbim1	-0.000855656	-0.136156	-0.0169658	0.451731	0.0760917	0.066402
Susd2	0.329413	0.0305856	0.237053	0.449588	-0.10821	0.171966
Crip2	0.0732736	0.00808399	0.0623762	0.584768	0.123707	0.00479035
Gcat	0.166777	-0.0530646	0.122272	0.637103	0.218833	0.20794
Elovl1	0.0540149	-0.112626	-0.115405	0.455025	-0.0100528	-0.116502
Med8	0.027452	0.141506	0.000771781	0.429971	0.363571	0.0765986
Hyi	0.219947	-0.0457368	0.0211396	0.878206	0.604658	0.330994
C330007P06Rik	-0.264675		-0.134499		-0.00703661	-0.105805
Nsmf	0.206341	0.00117833	0.0991929	0.482149	0.0316988	-0.0485626
Mvd	0.0541753	-0.135003	-0.0422914	0.408808	-0.0132652	-0.179554
Rundc3a	0.159903	-0.13048	0.0816487	0.2685	-0.0134092	0.0247194
Tph2	0.445202	-0.192417	0.0505555	1.58303	0.445765	0.590968
Cnp	0.104073	-0.16828	0.00197466	0.62065	0.197055	0.0010295
Sod2	-0.0778939	0.0775976	-0.0448162	-0.257024	-0.0882197	0.0321106
Hap1	0.202444	-0.130321	0.283255	0.291258	-0.00276646	0.11355
Atp1a2	0.0457015	-0.074309	0.019965	0.346387	-3.83e-05	-0.0258659
Stx1a	0.0512502	0.026754	0.0721983	0.446523	-0.054007	-0.0136916
Hapln4	0.121223	0.0250655	0.0997138	0.427617	0.058708	0.269488
Homer1	-0.758867	0.304527	-0.425254	0.623895	0.478018	-0.373947
Arpp19	-0.084769	0.296691	-0.122586	0.584388	0.199202	-0.18338
Tcap	0.263571	0.0703578	0.239263	1.27416	0.283053	-0.269995
Crlf1	0.732618	0.0816211	0.628603	0.713887	0.13387	0.27666
Ttc9b	0.322062	0.000739347	0.150075	0.678952	0.152526	0.107936
Abhd8	0.174761	-0.144742	0.0502972	0.355945	0.0921765	0.0655549
Mid1ip1	0.152983	-0.189413	0.06875	0.502237	0.180214	0.0720816
Fgfrl1	0.0263911	-0.0545549	-0.0112479	0.345739	0.0955893	0.112521
Fnbp4	-0.0235116	0.0333066	0.0291876	-0.632047	-0.163963	-0.0244538
Tle1	-0.080093	-0.0584052	-0.0193841	0.350181	0.120854	0.0473912
Sertad1	0.0984496	-0.166135	-0.0393926	0.742726	0.386114	-0.322049
Rps18	0.180305	-0.101326	0.0601775	0.506468	0.315811	-0.0366916
Gprc5b	0.0853135	-0.0793363	0.0778796	0.502548	0.0757166	-0.0659663
Cabp7	0.349517	-0.0597402	0.35934	0.641644	0.173215	-0.0894288
Ewsr1	0.0484376	-0.0575261	0.0030826	-0.396385	-0.079972	-0.0231495
Lnpk	-0.378776	0.384886	-0.243881	-0.384045	0.228675	-0.0977817
Mcu	-0.0158199	-0.106592	-0.0415742	-0.310553	-0.142366	-0.0139777
Fxyd5	-0.109792	-0.242239	-0.148751	0.4517	-0.0131143	-0.309972
Myt1	-0.132571	0.271777	-0.104241	-0.821236	-0.141088	0.0911561
Rbm25	-0.082061	0.0176797	-0.0711274	-0.489041	-0.0507462	-0.0225903
Grid2ip	0.219078	0.153705	0.212041	0.566619	0.109765	0.106463
Vipr2	0.684828	0.351155	0.150375	0.72766	0.627514	0.0448988
Thg1l	0.172982	-0.244226	0.0576504	0.468554	0.326973	0.105459
Git1	0.00886286	-0.0310052	-0.0484556	0.363114	-0.115164	-0.146787
Etv5	-0.2766	-0.0549586	-0.0719844	0.343841	-0.0791773	-0.19093
Zfp651	0.0201658	-0.130533	-0.0218328	0.384341	-0.0424959	-0.142051
Tango2	0.212482	-0.20669	0.128218	0.446082	0.093026	0.0407784
Zfp385c	0.571682	0.102503	0.046709	0.657476	0.137021	0.589427
Tmem87b	0.0307057	0.162774	0.06156	-0.390998	0.00695333	-0.172052
Anapc1	-0.167513	0.107822	-0.089629	-0.389406	0.0518296	-0.0144302
Rnf166	-0.049078	-0.133632	-0.0846758	0.258692	0.100373	-0.140578
Plekhg4	-0.340929	-0.208601	-0.4825	1.13241	0.533176	-0.0995562
Slc9a5	-0.00142207	-0.0824068	-0.0522534	0.430272	0.0686935	0.0048376
Tppp3	0.248492	-0.35766	0.0841861	0.624668	0.185128	0.0383532
Entpd2	0.0685642	-0.0864808	-0.0330005	0.594863	0.249284	0.0269807
Ptgds	0.403676	-0.286546	0.292931	0.347721	0.0631356	0.0337315
Casd1	-0.195102	0.253771	-0.135059	-0.472328	-0.0625349	-0.00291779
Mtmr1	-0.291247	0.25693	-0.195183	-0.397428	0.0981823	-0.159428
Abca1	-0.333513	0.345967	-0.24087	-0.597026	0.150361	0.00100576
Gadd45b	-0.057299	-0.258891	-0.0946757	0.565242	0.172624	-0.317578
Egfl8	-0.374664	-0.507016	-0.298328	1.0603	-0.133427	-0.534358
Zfp318	-0.113414	0.239818	0.0322145	-0.36036	0.0354236	-0.029131
Srf	-0.168594	-0.155451	-0.196197	0.349294	-0.0699534	-0.265175
Plekho1	0.0456583	-0.0788863	-0.0211735	0.451392	0.023335	0.0680368
Qdpr	0.103385	-0.0845998	-0.0313964	0.764719	0.319992	-0.0433964
Rxrg	-0.148167	0.0867465	-0.273562	0.450779	0.019728	-0.266704
Fcrls	-0.126098	-0.264298	-0.139395	0.457456	0.248052	-0.291817
Stk32c	0.0904955	0.0321993	0.0176403	0.574561	0.0452895	-7.97e-05
Camk1g	-0.215129	-0.0300931	-0.125451	0.809653	0.169779	-0.143456
Hsd11b1	0.207934	-0.151644	0.18964	0.480778	0.352601	0.0614189
E2f3	-0.120682	0.0314885	-0.0723514	-0.341274	-0.157777	-0.0736334
Lnx2	0.0819723	-0.00665107	0.057534	-0.339806	-0.198968	0.12134
Scube1	0.0304074	0.38888	0.0157595	0.658641	0.20863	0.0149905
Srsf6	-0.131963	0.0133221	-0.164497	-0.460579	0.0494403	-0.181611
Kctd2	0.225265	0.0241115	0.14725	0.35576	0.275972	-0.0517978
Mpp2	0.0393163	-0.045919	0.08207	0.294799	-0.0505272	7.38e-05
Aldoc	0.104827	-0.130166	-0.00664111	0.684622	0.156604	0.116163
Stac2	0.0450179	0.0134747	0.0880839	0.75187	-0.0175822	-0.0372121
Plxdc1	0.205099	0.0878613	0.115467	0.764031	0.142148	0.179815
Top2b	-0.29178	0.380937	-0.0644028	-0.345362	0.317405	-0.0120754
Igfbp4	0.0524724	0.115552	0.124518	0.574184	0.0539289	0.166883
Rab11fip4	-0.017485	-0.00769529	0.018968	0.323025	-0.0284212	-0.0278727
Wsb1	-0.0759547	0.128229	0.00277336	-0.62372	0.114614	0.0153536
Rhbdl3	-0.086437	0.00947036	-0.0297774	0.554198	0.112227	-0.165648
Dbndd2	0.0565339	-0.301902	-0.0371832	0.312573	0.0963464	-0.131412
Med13l	-0.302277	0.161233	-0.141261	-0.328352	-0.0541497	-0.0616593
Erbb3	-0.110732	0.171558	-0.075117	0.477558	0.0768979	-0.233051
Stard3	0.0514756	-0.159838	0.00593789	0.27207	0.0226043	-0.17428
Pmp22	0.0125234	0.0381843	-0.0535674	0.415787	0.0179095	-0.0316406
Gpx3	0.30396	-0.449241	0.346846	0.624439	0.210003	0.240259
Kansl1	-0.151736	0.126113	-0.0257367	-0.4497	-0.157951	-0.0654134
Kcnab3	0.266383	0.0513963	0.130299	0.286836	-0.00957614	0.0412238
Appbp2	-0.25092	0.2291	-0.122427	-0.348105	0.0646549	-0.00870444
Ncor1	-0.220615	0.207744	-0.106719	-0.375274	-0.021428	-0.0903678
Phf23	0.0537383	-0.309516	-0.060562	0.279115	-0.00403288	-0.155887
Glra2	-0.0285136	0.293465	-0.0259589	-0.360759	-0.0858391	0.129506
Sparc	0.177953	-0.270995	0.0923908	0.386688	0.0905497	0.0959317
Crhr1	0.0391736	-0.103083	0.0226294	0.688498	0.101167	-0.109602
Dusp14	-0.282196	-0.115138	-0.301271	0.586302	-0.0406438	-0.27151
Cdk5rap3	0.350589	-0.0898565	0.230561	0.548505	0.194214	0.127188
Abca5	-0.294095	0.264584	-0.207129	-0.300729	0.258166	0.210428
Lsp1	0.367159	-0.172985	0.0897707	0.625722	0.0960769	-0.120387
Wwc1	-0.0164031	0.0663248	0.0211365	0.349531	0.00413161	-0.118723
Arrb1	-0.0122446	0.0416375	0.0469886	0.269964	-0.0833908	-0.0556916
Ywhah	0.0537346	0.0188205	0.0296774	0.389634	0.0135267	0.0449852
Dnah1	0.116942	0.138659	0.066916	0.756228	0.188879	-0.0165624
Dalrd3	0.12565	-0.118494	0.0124301	0.211018	0.000542204	0.072175
Plod1	-0.0417771	-0.222405	0.0099482	0.434183	0.064698	-0.0633871
Rab3d	0.015079	0.0220942	0.143902	0.302568	-0.109534	-0.0522502
Slc25a22	0.104049	-0.0512526	0.0490934	0.2239	-0.0441454	0.0601373
BC005537	-0.213823		-0.138183		0.00623447	-0.0932204
Isyna1	0.0727747	-0.137935	0.0262218	0.294707	-0.00790636	0.0134013
Scn1b	0.19093	-0.0667921	0.10859	0.37683	0.0615241	0.0477617
Rps6kl1	0.00574814	-0.0631035	-0.107179	0.260594	-0.0421865	0.0318264
Ppp1r12c	0.0851296	-0.129683	0.0369693	0.21985	0.0204211	-0.120466
Gipc1	0.18396	-0.0893455	0.125142	0.399327	0.122814	0.128163
Tlcd1	0.103186	-0.0290585	0.0687909	0.506401	0.115188	0.103327
Arhgef25	0.17217	-0.0956329	0.123867	0.373643	0.077887	0.0265399
Tmc4	-0.146328	-0.515002	-0.102433	1.03061	0.412254	-0.489027
Vip	-0.582548	0.332221	-0.240182	1.13818	0.309995	-0.0402077
Clvs2	0.104061	0.0743353	-0.0142815	-0.263459	-0.0513887	0.0295863
Rev3l	-0.309349	0.397501	0.0105824	-0.503985	0.235828	0.0365985
Pkib	0.218843	0.032453	-0.0277687	-0.493033	-0.0562198	0.370225
Serinc1	-0.194875	0.165529	-0.0739729	-0.398352	-0.0319484	-0.0253712
Slc6a15	-0.0962827	0.0943709	-0.0105521	-0.354597	0.0241068	-0.0676018
Epyc	-0.448479	0.550819	-0.334235	2.0632	2.05443	-0.202702
Uhrf1bp1l	-0.128183	0.304942	-0.0932669	-0.415673	0.0128948	-0.0116331
Dusp6	-0.315432	-0.145386	-0.463058	0.417851	-0.0463918	-0.652005
Med23	-0.0308902	0.158461	0.0628599	-0.386362	-0.102712	-0.0128438
Nuak1	-0.230793	-0.128713	-0.0421687	0.222238	-0.153824	-0.226504
Hkdc1	-0.382311	0.329656	-0.330216	0.907213	0.210201	0.0564974
Npffr1	0.273038	0.101257	0.346842	0.618196	0.384777	0.0275898
Unc5b	-0.0181783	0.0787651	0.00984661	0.271651	-0.0359742	-0.00770572
Ddit4	-0.186409	-0.197994	-0.308099	0.42913	0.0249644	-0.340938
Usp15	-0.343736	0.320025	-0.0861635	-0.416395	0.0337042	-0.0609806
Gamt	0.151212	-0.0941974	0.0307742	0.811139	0.186716	-0.133298
Meis1	-0.141732	-0.142803	0.0247807	-0.467216	-0.149156	0.0761917
Cnot2	-0.137823	0.0226564	-0.0244609	-0.311617	-0.0378862	-0.000558579
Adora2a	0.0349577	0.264528	-0.0349002	1.31503	0.419173	-0.102668
Ddc	0.146568	-0.339011	0.109077	0.838224	0.383164	0.139897
Mknk2	0.0323378	-0.189529	-0.0376118	0.203372	-0.0863681	-0.100925
Jsrp1	0.171484	0.198913	0.0098419	1.17685	0.384946	0.0528573
Glt8d2	-0.366199	0.266072	-0.127291	0.910721	0.125324	-0.0553207
Lyrm7	-0.177147	0.38416	-0.00247921	-1.03874	-1.17526	0.186895
Papolg	-0.411934	0.340716	-0.235809	-0.552502	0.0451044	-0.104012
Pfkl	0.142444	-0.096497	0.133211	0.417307	0.0952562	-0.00274689
Xpo1	-0.219372	0.240752	-0.190474	-0.385311	0.23564	-0.0702501
Erlec1	-0.0179642	0.097585	-0.0249191	-0.398936	-0.165585	-0.020262
Rasgef1c	-0.00135502	0.224853	-0.151667	0.336622	-0.0502747	0.139189
Ascc2	0.0700063	-0.205381	-0.0308394	-0.519997	-0.276231	-0.203676
Btg2	-0.253191	-0.257042	-0.497793	0.522868	-0.0663742	-0.780134
Ppp4r3b	-0.372903	0.344256	-0.275409	-0.412446	0.182492	-0.0387051
Pgam2	0.379709	0.0199456	0.290878	1.02845	0.229605	0.00253513
Xbp1	-0.474611	-0.208687	-0.258691	0.283385	0.0281116	-0.213556
4-Sep	0.185777	-0.128928	0.0786343	0.304388	0.0980488	0.0590584
Rps6kb1	-0.104943	0.223173	-0.162971	-0.402403	0.110007	-0.0403077
Fam114a2	-0.037543	-0.0925194	-0.135813	-0.250604	-0.182401	-0.0965521
Atxn7l1	-0.0868735	0.0478885	-0.0230609	-0.499572	-0.252612	-0.0248745
Pdia6	-0.260652	-0.0562185	-0.0688261	0.300648	0.218021	-0.123951
Ntsr2	0.123758	-0.0498013	0.0617606	0.333814	-0.0672237	0.0669175
Rgs9	-0.0373442	0.200695	-0.0758584	0.885412	0.296543	-0.20227
Arsg	0.0414672	-0.0821774	0.0415925	0.656765	0.23387	-0.176205
Abca8b	-0.0777111	0.258084	0.0253818	-0.504314	0.0889678	-0.0209923
Id2	0.0418836	0.196659	-0.04559	0.405005	0.143562	0.14423
Taf15	0.0881627	-0.194286	0.0553172	-0.50725	-0.0623507	-0.123959
Rasl10b	0.0363408	-0.119702	-0.089407	0.488509	0.00161348	-0.0257023
Nf1	-0.0617403	0.0706511	-0.103616	-0.33119	-0.132677	-0.0840594
Ddx5	-0.168921	0.182805	-0.153763	-0.376655	0.123662	-0.0572684
Helz	-0.203253	-0.053814	-0.133977	-0.242824	-0.125003	-0.079917
Rab37	0.366379	-0.0559584	0.0559221	0.400344	0.205912	0.105523
Slc9a3r1	0.045763	-0.163424	-0.0750578	0.486621	0.0226046	0.171629
Grin2c	0.120787	0.0119441	8.98e-05	0.340168	0.0796807	0.113912
Aspa	-0.0783206	0.0889256	-0.0719737	0.514532	0.368256	-0.0190042
Camkk1	0.0342266	0.00119031	0.0882231	0.536932	0.125569	-0.087375
Atp2a3	-0.118206	-0.00501008	0.0128943	0.72301	0.147717	0.314816
Ankfy1	-0.20019	0.086015	-0.0838513	-0.380839	-0.114429	-0.118256
Cygb	0.252963	-0.138291	0.142506	0.380564	0.0716907	0.195859
Wscd1	0.0800597	-0.117365	0.0585038	0.431095	0.0436123	0.0273233
Mxra7	0.112785	0.0153132	0.0331954	0.472334	0.0980789	0.125036
Kif1c	0.151419	-0.103427	0.137109	0.331178	-0.00267833	0.00734506
Sec14l1	-0.132444	0.0497579	-0.107812	0.367396	-0.058776	-0.106745
Mink1	0.0121647	-0.0500253	-0.00508915	0.219348	-0.120183	-0.078647
Rflnb	0.0378384	0.131593	-0.0972157	0.415782	0.0256894	-0.039334
Doc2b	-0.065653	0.0722722	-0.0811876	0.525677	0.0201962	0.0409056
Cacnb1	-0.0954003	-0.0569054	-0.0786354	0.384784	-0.0406802	-0.103116
Dlg4	0.0161996	-0.0895672	-0.00919397	0.37812	-0.113922	0.0473012
Nr1d1	-0.331236	-0.0849395	-0.266782	0.346179	-0.134997	-0.0923944
Per1	-0.108637	-0.379393	-0.30921	0.374496	-0.263239	-0.470591
Ubtf	-0.0387654	-0.0374976	-0.00844588	0.194396	-0.00671447	0.0028486
Gfap	0.154199	-0.0689934	0.276019	0.80873	0.263961	0.161639
Coch	-0.357114	0.154943	-0.217447	0.713464	0.349213	-0.206157
Gtf2a1	-0.117273	0.15258	-0.0814844	-0.396005	0.0920535	-0.133626
Pnn	-0.0227471	-0.0891713	-0.0164495	-0.47658	-0.0597664	-0.109735
Spata7	0.13287	0.0197484	0.163038	-0.545522	-0.245214	-0.0552637
Ptpn21	0.14144	0.180791	0.152167	-0.372982	-0.176354	-0.0461853
Nova1	0.0429142	-0.0574969	-0.0987641	-0.281919	-0.0725032	-0.0280627
Rab15	0.0138984	-0.0449384	-0.0205001	0.368943	-0.0120361	-0.0699059
Mnat1	0.0769571	0.051065	-0.0115679	-0.31417	-0.0434593	0.243671
Hif1a	-0.330478	0.296383	-0.208458	-0.327269	0.177937	0.0319484
Vti1b	0.0470168	-0.0626604	-0.0257953	0.430411	0.186563	0.00537886
Srsf5	0.0509059	0.0671062	0.0197222	-0.445521	0.0270149	-0.0353056
Pcnx	-0.169838	0.203071	0.0197072	-0.257263	0.0280393	-0.0939131
Cyp46a1	0.112781	0.0529887	0.0234427	0.275427	-0.0411196	0.0447689
Slc25a29	0.058497	-0.0865179	-0.0145309	0.381388	0.0371055	-0.125811
Fdft1	0.0572929	-0.0247614	-0.0119143	0.590061	0.131851	-0.0615737
Gng4	0.10156	0.055824	0.163408	-0.460729	-0.346604	0.181973
Sfrp4	-0.112925	0.00647829	-0.0666129	-0.806966	-0.260587	0.164493
Prpf4b	-0.450569	0.28071	-0.272765	-0.62112	0.147139	-0.0934423
Riok1	0.0320257	0.0876143	-0.0455958	-0.520763	-0.293907	0.0108261
Habp4	0.135149	-0.0822287	0.12506	0.290241	-0.0361628	-0.029364
Drd1	-0.234932	0.16537	-0.334904	0.83356	0.373016	-0.225654
Ddx46	-0.256609	0.0359196	-0.166565	-0.503773	-0.144486	-0.0999683
Cxcl14	0.134336	-0.0262569	0.0313427	0.579878	0.118416	0.0547426
Rasa1	-0.41553	0.234797	-0.299696	-0.381711	0.14717	-0.190304
Cartpt	0.227947	-0.30014	0.0793197	1.68726	0.472963	0.383486
Crhbp	-0.356848	-0.0172838	0.0737302	0.917953	0.0983896	-0.225891
Rasgrf2	-0.177289	0.380314	-0.0162391	0.464178	0.34749	-0.0749466
Htr1a	-0.122159	0.284375	0.153192	0.610859	0.156361	-0.0187543
Slc4a7	-0.315726	0.340596	-0.303641	-0.461507	0.392609	0.0665262
Fezf2	-0.395243	0.0142045	0.0381792	0.534186	-0.04964	-0.219311
4930452B06Rik	0.0550151		0.157959		0.19888	-0.176072
BC067074	0.277585		0.687755		-0.249238	0.20883
Fst	-0.300384	0.293232	-0.0261128	1.65885	0.728809	-0.29817
Kat6b	0.0102015	0.201314	0.0676495	-0.425389	-0.136894	-0.0151729
Ube2e1	-0.0157216	-0.0380461	0.0304835	-0.269963	-0.0938907	0.000590435
Cdhr1	0.0630526	1.18128	-0.0853862	-0.463984	0.0879366	1.20009
Parg	-0.15015	0.195002	-0.0166284	-0.401364	-0.0926571	-0.0103479
Pspc1	0.0363393	0.0123389	0.0737208	-0.328661	-0.0522211	-0.0526302
Zmym2	-0.327991	0.325639	-0.250447	-0.288555	0.202901	-0.0440547
Prkcd	0.452013	0.235916	0.0610071	1.20258	0.480416	0.109376
Cacna2d3	-0.155032	0.193668	-0.15048	0.365194	0.115627	-0.0361503
Zc3h13	-0.0731781	0.0248492	0.0305477	-0.29934	-0.16871	-0.0394686
Diaph3	0.00933801	0.281164	-0.245153	-0.966583	-0.624449	0.146846
Clu	0.0439284	-0.12065	0.0337836	0.3009	-0.0710773	0.107999
Stmn4	0.132588	-0.0500854	0.0056054	0.343008	0.0680758	0.0337266
Nefl	-0.0390136	-0.0531862	-0.0559843	0.230541	0.0286721	-0.151651
Rhobtb2	-0.0640675	0.00239788	-0.0951937	0.59705	0.042206	-0.138489
Pdlim2	0.262968	-0.00929048	0.0994345	1.00934	0.414945	-0.063988
Hr	0.252719	-0.0474912	0.140163	0.469706	-0.0244331	0.0913437
Bmp1	0.128669	-0.022828	0.134533	0.469036	0.158035	-0.00390803
Dmtn	0.0679187	-0.0643143	0.0387406	0.295615	-0.0596962	-0.0818577
Gfra2	-0.0591682	0.226901	0.0726813	0.67507	0.0611306	-0.0744533
Rb1	-0.254985	0.382285	-0.205582	-0.534662	0.137902	0.152334
Rbm26	-0.234553	0.152298	-0.22445	-0.443384	0.168309	0.0689517
Nipbl	-0.308688	0.283195	-0.188429	-0.413701	0.16078	-0.095614
Nup155	-0.197362	0.149401	-0.272359	-0.386956	-0.0192677	-0.086707
Zfr	-0.299062	0.279973	-0.123369	-0.375246	0.0241266	-0.0333568
Jph4	0.0278357	0.0265337	0.0323959	0.40462	-0.0367145	-0.0571594
Ankrd33b	-0.472705	0.190071	-0.247934	0.660447	0.180185	-0.303517
Rrm2b	-0.270651	0.428784	-0.100701	-0.648629	-0.0134569	-0.183026
Zfpm2	-0.259765	0.26884	-0.000922934	-0.326261	0.118322	0.0764808
Csmd3	-0.486696	0.347202	-0.284604	-0.606717	0.280428	-0.01296
Rad21	-0.128284	0.178797	-0.0451063	-0.365036	-0.0242256	0.02378
Cdh10	-0.219939	0.189979	-0.028985	-0.402964	-0.14258	-0.0131982
Matn2	-0.110744	0.316268	0.212361	0.606286	0.288259	0.0827055
Stk3	-0.213609	0.0447415	0.0278812	-0.633921	-0.146097	-0.102666
Khdrbs3	-0.067541	0.0192094	0.0359951	0.343813	0.0359112	-0.207239
Eny2	-0.0390983	0.125746	-0.0192042	-0.36615	0.00122042	-0.00902886
Sqle	-0.0916232	0.0323719	-8.09e-05	0.308543	0.0474358	-0.110283
Tbc1d31	-0.111239	-0.00537811	0.154275	-0.846517	-0.302497	-0.110159
Wnt7b	0.00226422	-0.0438972	-0.0408487	0.45166	0.0485708	-0.0128859
Tef	0.0934476	0.212493	0.0992003	0.390478	0.143509	-0.0134526
Syngr1	0.179031	-0.0954261	0.133661	0.271551	-0.049581	0.00547271
Cacna1i	-0.0163679	0.0775853	-0.00372843	0.295371	-0.0313408	0.0915233
Nptxr	0.0531715	0.153426	0.239353	0.651885	0.0296386	-0.0149158
Josd1	-0.135632	0.00280648	-0.0919416	0.322452	0.0289147	-0.0703782
Twf1	-0.144075	0.0986563	-0.0697258	-0.333673	-0.079003	-0.0673392
Nell2	0.0822618	0.0445276	0.0947035	0.29842	-0.053886	0.018941
Srebf2	-0.0362736	-0.0184587	0.0293695	0.272635	-0.0700885	-0.0749166
Endou	0.777338	-0.512793	0.432917	1.5895	0.738198	-0.892626
Desi1	-0.00943465	0.00676683	-0.0376158	0.241499	-0.116248	-0.112768
Pde1b	-0.0260645	0.0120794	-0.0880244	0.599331	0.0765257	-0.13207
Ppp1r1a	0.173394	0.0868802	0.0347019	0.640996	0.0404048	0.0348399
Litaf	0.0102713	-0.016578	0.0359351	0.412811	0.145649	-0.159042
Emp2	-0.228442	-0.0483357	-0.0409342	0.323839	-0.123753	-0.00463057
Crebbp	-0.139594	-0.0891992	-0.199058	-0.43025	-0.14156	-0.0661525
Atp13a3	-0.400582	0.308668	-0.22778	-0.387985	0.247595	-0.0778743
Tmem44	-0.0869877	0.057634	-0.103211	0.519831	0.0122743	-0.117729
Rhpn1	0.133597	-0.154562	-0.0759493	0.408762	0.175342	-0.122435
Lynx1	0.163595	-0.124098	0.0519311	0.478367	-0.0799096	-0.00404789
Arc	-0.683009	-0.785015	-0.985148	1.40701	-0.0753761	-2.10245
Mapk12	0.198284	-0.0501073	0.152605	0.614908	0.159527	0.222103
Acr	0.387955	-0.00977637	0.21312	-0.759375	0.108391	0.306489
Kif21a	-0.278248	0.186722	-0.139078	-0.265082	0.0850684	-0.0482691
Bbx	-0.304221	0.332859	-0.063686	-0.581625	0.128599	0.0467582
Cd200	0.0981943	-0.0444302	0.0365492	-0.320095	-0.126812	0.131138
Gtpbp8	-0.173286	0.144348	0.0884788	-0.423477	-0.0571523	-0.0287667
Pmm2	0.0165115	-0.140933	0.0659617	-0.294302	-0.124863	-0.0525756
Tmem114	-0.00314981	0.104304	0.314607	0.800173	0.277099	0.202958
Aifm3	0.125762	-0.0163318	0.150863	0.657374	0.231354	-0.02835
Sdf2l1	-0.620102	-0.188289	-0.465947	0.941021	0.505929	-0.250663
Fgd4	-0.273994	0.242759	-0.127821	-0.338778	0.258693	-0.0200267
Dnm1l	-0.222117	0.247384	-0.119682	-0.544416	-0.0236331	-0.115045
Tnk2	0.062832	-0.226367	0.00370732	0.226058	-0.106335	-0.08649
Lrch3	-0.26061	0.135158	-0.207905	-0.32102	0.129864	-0.0424848
Snx4	-0.0455853	0.0294658	0.00887762	-0.350092	-0.118317	-0.0297404
Itgb5	-0.0124851	-0.136023	-0.00365994	0.454879	0.161546	0.00304474
Adcy5	-0.0775282	0.0863289	-0.0889906	0.418287	-0.00395859	-0.0834044
Clcn2	0.0442646	0.00791342	0.117393	0.386444	0.0936063	0.00568779
Robo1	-0.287802	0.284922	-0.170537	-0.433384	-0.119558	0.149567
Scaf4	-0.00189908	-0.00676256	-0.112473	-0.46115	-0.181709	-0.13901
Fmnl3	0.234821	-0.00269379	0.133095	0.330446	0.0830746	-0.00074707
Gpd1	-0.0101856	-0.127824	-0.0396811	0.352477	-0.0196209	0.174561
Igfbp6	0.0610475	-0.00357939	0.039692	0.632457	0.169925	-0.0155558
Amhr2	0.46102	-0.487157	-0.0070416	0.949767	0.227117	-0.274472
Map3k12	0.0299126	-0.036257	0.0329438	0.209999	-0.0539509	-0.0308542
Grm2	0.185706	0.207429	0.0649587	0.650161	0.0258325	0.197961
Serinc2	-0.151722	-0.313113	-0.0399294	0.546835	0.21572	-0.0963118
Cd4	0.00380455	0.269144	-0.0666523	1.31284	0.207933	-0.153543
Twf2	0.158854	-0.15282	0.0985763	0.439979	0.0410082	-0.000882053
Tmem176a	-0.163121	-0.349799	-0.0977459	0.580835	0.202004	0.0767314
Pisd	-0.00633678	-0.111136	-0.0576123	0.294872	0.0840596	0.0865967
Prph	1.04577	-0.413163	0.436431	0.830637	-0.00836202	0.0743071
Pcbp4	0.191555	-0.152471	0.100166	0.283981	0.0547706	0.0308631
C1qtnf12	0.171516	-0.0488917	0.0271516	0.59239	0.465214	0.00470555
Acat2	0.184187	-0.0544623	0.0254083	0.376696	-0.000549454	0.174034
Pde10a	-0.313985	0.620699	-0.165572	0.460088	0.436629	-0.138845
Phf10	-0.22301	0.0763854	-0.114051	-0.309561	0.00709551	-0.150239
Smoc2	-0.369985	0.45495	-0.210256	0.56397	0.336064	0.147474
Paqr4	0.14591	-0.211646	0.0401705	0.327527	-0.0681625	0.00123572
Pla2g7	0.015708	-0.029276	-0.101919	0.259022	0.131638	-0.0195504
Adgrf4	-0.349242	0.251124	-0.404832	1.20216	0.681761	-0.519608
Satb1	-0.307725	0.273437	0.0186264	-0.393082	-0.08352	-0.0679133
Slc29a1	0.23999	-0.0137011	0.0783759	0.427005	0.0364146	0.0874292
Nfya	-0.20208	-0.159179	-0.122758	-0.631587	-0.243939	-0.0681981
Cpne5	-0.0114019	0.157775	-0.0723131	0.432855	-0.0425058	0.0826442
Birc6	-0.323556	0.222954	-0.10749	-0.302822	0.153591	0.0371652
Eif2ak2	-0.374241	0.101729	-0.168234	-0.837396	-0.15362	-0.145197
Dnase1l2	-0.29335	-0.413961	-0.511103	0.679845	-0.0593454	-0.733706
Dusp1	-0.215261	-0.534649	-0.31645	0.728931	-0.204647	-1.23252
Nudt3	0.105457	-0.13402	0.04389	0.252305	0.0210541	-0.0121314
Tmem178	-0.0133169	0.0566171	0.312397	0.310255	0.0949344	-0.111903
Cyp4f14	0.10738	-0.0391672	-0.0699244	0.717074	0.413573	-0.143191
Adamts10	0.148421	0.0663642	0.108185	0.584844	0.23564	0.116923
Col11a2	0.182516	-0.151232	-0.000903296	0.426868	0.22241	-0.135419
Gnl1	0.144152	-0.0687556	0.0723586	0.360674	0.065105	0.0563797
Tnfrsf25	-0.712658	-0.997121	-0.970808	1.53337	-0.00701205	-1.21466
Btbd1	-0.205505	0.085794	-0.10068	-0.25404	-0.0662312	-0.100056
Pcyt2	0.166098	-0.217679	0.0590317	0.40278	0.0813599	-0.113623
Abhd6	-0.099194	0.0072348	-0.0287528	0.289704	0.0177487	-0.0441551
Banp	-0.457069	-0.451501	-0.411794	0.28481	-0.0339995	-0.317984
Jph3	0.120271	-0.0902937	0.0714808	0.261488	-0.0207425	-0.0137087
Sp4	-0.404207	0.35142	-0.277489	-0.38146	0.151784	0.0949879
Itga7	-0.00713515	-0.0268097	0.0111416	0.409114	0.134068	0.0596495
Rdh5	0.154929	-0.122726	0.699702	0.383776	0.00337098	0.0777046
Esyt1	0.169386	-0.269901	0.124218	0.355039	0.0928816	-0.0722914
Baiap2	-0.15855	0.121641	-0.118375	0.50285	0.0648108	-0.070278
Aatk	0.0860409	-0.0934456	0.0665359	0.199504	-0.0560455	-0.0755617
Tac2	0.24687	-0.0553489	-0.0480959	0.915527	0.265288	0.0789068
Nab2	0.0104116	-0.0416991	-0.109797	0.614544	-0.105918	-0.143677
Pip4k2c	-0.00825737	-0.0560028	0.0742106	0.303246	0.0127608	-0.0762511
Agap2	0.0173743	-0.0133929	0.0446669	0.361514	-0.0602029	-0.0599793
Gm9752	0.145539		0.301278		-0.236431	0.851068
Adam8	-0.282284	0.136921	-0.130284	1.43525	0.405679	-0.269101
Inpp5a	0.132979	0.0120051	0.0274355	0.452336	0.072505	0.143726
Hras	0.110847	-0.0819807	0.0351297	0.524094	0.191285	0.0319159
Chm	-0.217096	0.342273	-0.168536	-0.501719	0.143188	-0.0270145
Phkg1	-0.00460164	-0.124686	-0.0650283	0.367415	0.0408771	-0.142429
Dock9	-0.150115	0.234157	0.0746971	-0.349976	0.0323662	-0.0739653
Rbfox3	0.118692	-0.0357217	0.0320907	0.251876	-0.111234	0.0542063
Nptx1	-0.0822962	0.192123	0.240237	0.391704	0.0102355	-0.0911678
Phf6	-0.277755	0.204894	-0.292943	-0.443483	0.0901158	-0.118899
Rps6ka6	-0.207775	0.316247	-0.0913109	-0.451671	0.221786	-0.0910859
Rab40c	-0.0408441	-0.156806	-0.118115	0.406166	0.054663	-0.0988306
Rhot2	0.102189	-0.201032	0.0420109	0.276592	0.0503343	-0.0772891
Fbxl16	0.0315504	0.122402	0.0140255	0.302295	-0.0937082	-0.0995658
Gng13	0.156645	-0.0288958	0.120392	0.885091	0.242906	0.201887
Gdap1	-0.290124	0.300598	-0.151697	-0.383215	0.0457318	-0.0376386
Sec61a2	-0.106635	0.0515377	-0.0204087	-0.286247	0.0888811	-0.083013
Xiap	-0.355822	0.491046	-0.188453	-0.349332	0.279246	0.0088986
Stag2	-0.394066	0.279502	-0.187155	-0.349314	0.305278	0.00517533
Cplx2	0.0234608	0.112533	0.00243617	0.406339	-0.114334	-0.00352477
Alkbh8	-0.359691	0.274989	-0.17575	-0.407962	0.0150151	-0.218526
Lypla1	-0.276516	0.215023	-0.325874	-0.422745	0.0563781	0.0263907
Mybl1	-0.3699	0.3955	-0.00271048	-0.602445	0.217655	0.0417589
Lancl1	0.0935581	0.0251507	0.106562	0.251257	0.0329524	0.00366937
Carf	-0.137413	0.440768	-0.0975462	-0.482431	0.151459	0.0971608
Rev1	-0.173744	0.299683	0.02621	-0.33751	0.206344	-0.0231962
2010300C02Rik	0.00784714		-0.00310631		0.0392095	-0.0548568
Fam135a	-0.23499	0.354919	-0.126714	-0.521534	0.249944	0.0351818
Ppm1f	-0.0408477	-0.0457445	0.0366128	0.348358	0.109495	-0.154169
Igfbp5	0.0536546	0.277973	0.152357	0.763338	0.155235	0.0242307
Tuba4a	0.087982	-0.0403263	0.0274241	0.460664	-0.0239745	0.0411653
Dnajb2	0.0538302	-0.217875	0.0204469	0.420826	0.134604	0.00940381
Trip12	-0.194329	0.204622	-0.0999182	-0.413934	0.0583493	-0.107451
2810459M11Rik	0.0627868		0.0241023		0.196714	-0.13037
Ncl	-0.0142169	0.0637539	-0.0233084	-0.269946	-0.0564271	0.0410357
Nppc	0.463662	0.0412842	0.148247	1.0832	0.471226	0.521404
Ecel1	-0.00625589	-0.164517	0.129031	0.535232	0.110039	-0.0204674
Efhd1	0.0658644	-0.154033	-0.0621493	0.42351	0.0032449	-0.0308566
Ngef	0.000240072	0.127589	-0.0377739	0.741345	0.129311	-0.145623
Pask	0.0501961	0.0415947	-0.214045	-0.784034	-0.0459879	-0.139509
Bok	0.357885	0.0462764	0.122393	0.829315	0.435153	-0.0354568
Cln8	-0.102653	-0.168942	-0.0883713	0.312541	0.0705232	-0.113072
Lypd1	-0.144607	0.071017	0.15708	0.652846	0.0727704	-0.116218
Lct	1.21465	0.149982	-0.0863682	0.637165	0.0460832	-0.560617
Dars	-0.114369	0.162491	-0.0120744	-0.220574	0.0703712	0.0840185
Rgs2	-0.281915	-0.0145036	-0.469078	0.419747	0.158105	-0.174901
Cdc73	-0.335423	0.321847	-0.183033	-0.380181	0.18646	-0.0457699
Csrp1	0.118486	-0.175294	0.011955	0.49797	0.0887185	-0.0495773
Gpr37l1	0.0937352	-0.170286	0.0152514	0.453693	0.0921887	0.112502
Nucks1	-0.0923112	-0.0472275	-0.138239	-0.268344	-0.0751256	0.0664129
Glul	0.0521031	0.0278408	-0.019013	0.522843	0.0681381	0.0103772
Rgs16	0.253751	-0.0184169	-0.170158	1.18077	0.347555	0.0310692
Lamc2	0.0805615	0.0580289	0.0433163	0.442134	0.123722	-0.0124601
Rnf2	-0.245083	0.326151	-0.165438	-0.526736	0.0328632	0.0105929
Ahctf1	-0.316621	0.21719	-0.219631	-0.379807	0.190155	-0.13294
Acbd3	-0.264594	0.102461	-0.204791	-0.263935	-0.0648351	-0.0683053
Tmem63a	0.0722962	-0.120561	0.0070356	0.398631	0.0390077	-0.131476
Opn3	-0.0652029	0.0321321	-0.311306	0.488486	0.244989	-0.0173408
Fam107b	0.0444632	0.204525	-0.0263326	0.671478	0.352018	0.0768143
Sephs1	0.116826	0.156968	0.129909	-0.278025	-0.0269919	0.137629
Optn	0.0273544	-0.0337166	0.16216	-0.31352	-0.257811	0.0591611
Ccdc3	-0.265249	0.326186	0.165974	0.615973	-0.0609654	-0.277738
Prdx6	0.0965188	-0.0395281	-0.0324006	0.399099	0.139002	0.0880865
Klhl20	-0.046544	0.0212185	0.0549102	-0.39394	-0.131984	0.0429472
Stam	-0.19498	0.176778	-0.0845703	-0.24622	0.0385199	-0.0950991
Trdmt1	0.0927862	0.290745	0.0219015	-0.461507	0.0453069	0.239347
Bmi1	-0.270982	0.1358	-0.160779	-0.434537	0.11039	-0.0921851
Mllt10	-0.0429792	0.185764	-0.0719932	-0.373555	-0.0554921	-0.0313424
Ppp6c	-0.0574562	-0.0203983	-0.0980521	-0.253981	-0.0745977	-0.0310562
Lypd6b	0.227619	0.163782	0.15742	0.376603	0.0144521	0.0150151
Yme1l1	-0.235545	0.244699	-0.107773	-0.365891	0.0701274	-0.0644463
Fam129b	0.0186167	-0.202731	0.0564887	0.426937	0.0509058	-0.123097
Slc25a25	-0.121833	-0.191001	-0.164304	0.357241	-0.0271229	-0.0909363
Kcnj3	0.0369622	0.225688	-0.0508343	-0.375084	-0.0418896	-0.0135704
Olfm1	0.0809878	0.152099	0.127689	0.408397	0.0351828	-0.0483734
Col5a1	-0.0260635	0.0181461	0.2252	0.762844	0.322159	-0.253707
Fibcd1	-0.0357578	0.16141	0.357274	0.43564	-0.0725805	0.045658
Sh3glb2	0.169263	-0.0964919	0.0774742	0.302398	0.0651319	0.071493
Hspa5	-0.639924	-0.0984864	-0.343327	0.203145	0.18805	-0.228388
Gsn	0.0455631	-0.256576	-0.0171891	0.563752	0.18356	-0.151718
Rbm18	-0.154598	0.108175	-0.144368	-0.260064	-0.11276	-0.0214177
Gca	-0.196641	0.119753	-0.0497245	-0.499851	-0.0625172	-0.137841
Ifih1	-0.253807	0.180806	-0.0432727	-0.589206	0.0817012	0.0146938
Tmem141	0.109183	-0.0835542	0.102873	0.55903	0.156844	0.125694
Dpp7	0.221805	-0.057462	0.0541136	0.415062	0.0908603	-0.0646123
7-Mar	-0.277254	0.273976	-0.1659	-0.446303	0.277508	0.0838621
Baz2b	-0.0495234	0.219259	0.0528432	-0.556892	0.0388118	-0.121358
Ola1	-0.0307184	0.0681915	-0.027202	-0.219358	-0.0405852	0.00694166
Pax6	0.186279	-0.149194	0.0670636	-0.451017	-0.0146621	0.220671
Tcp11l1	-0.266278	0.241852	-0.162976	-0.541479	-0.124997	-0.0215537
Pamr1	0.0665918	0.0804811	0.0824461	0.708582	0.166843	-0.0265069
Fbn1	0.0776978	0.29407	0.337333	-0.592172	0.0171581	0.476323
Syt13	0.102042	-0.0487691	0.105683	0.26029	-0.0396732	0.0129595
Chst1	0.0343194	0.0175596	0.0175305	0.406039	-0.100411	-0.0781428
Lrp4	-0.0837473	0.111681	-0.0573336	0.348997	0.0400163	-0.00921343
Pacsin3	0.229754	-0.106588	0.0637748	0.605523	0.233307	0.156057
Lamp5	-0.116791	0.0921188	-0.102144	0.986533	0.210247	-0.0297536
Itpka	0.0822444	0.203747	0.0498467	1.31932	0.413298	0.00989917
Ltk	-0.0621912	-0.0234715	0.0223639	0.535201	0.272086	0.152737
Tyro3	-0.0415365	0.0584456	-0.0193876	0.844708	0.221417	-0.0887783
Oxt	0.665945	-0.462223	0.578873	1.80669	0.686275	0.0559562
Adam33	0.119959	0.299469	0.13669	1.0223	0.379357	0.124643
1700037H04Rik	0.186917		-0.00953829		-0.142566	0.0908
Smox	0.242342	-0.212763	0.114463	0.497209	0.174294	0.101113
Adra1d	-0.10308	0.243113	0.329217	0.930191	0.297592	-0.166279
Hdc	-0.402184	-0.355765	-0.00269552	0.890248	0.204414	0.226071
Trpm7	-0.193164	0.248044	-0.116566	-0.491752	0.189592	-0.0715813
Mal	-0.0486572	0.129246	-0.0545344	0.748794	0.341163	-0.146194
Fbln7	0.0383584	-0.0594648	0.198645	0.568229	0.274175	0.00370992
Ttl	-0.0223013	0.0788205	-0.0134626	0.26737	0.0293744	-0.076194
Pdyn	-0.12213	0.17209	-0.22714	1.09823	0.306341	-0.00380723
Pcsk2	-0.0386549	0.205791	-0.00768513	0.190147	0.0275816	0.0390146
Xrn2	-0.152168	0.292065	-0.0541527	-0.472261	-0.098367	0.0147533
Cst3	0.114575	-0.0196152	0.00878302	0.412131	0.118272	0.121383
Snph	-0.0199598	0.0164826	0.0275103	0.238887	-0.112796	-0.103254
Tpx2	-0.211999	-0.150496	0.150554	-0.660415	-0.250155	-0.11249
Snta1	0.132856	-0.237662	0.0147243	0.461911	0.245045	-0.0222367
Necab3	0.387921	0.0843127	0.143693	0.620199	0.094576	-0.00788316
E2f1	0.122122	-0.0124168	0.111576	0.343055	-0.0671089	-0.158073
Pag1	-0.295713	0.096267	-0.250956	-0.514415	0.0317133	-0.16274
Stx16	-0.0171553	0.0741056	-0.00318853	-0.44122	-0.160749	-0.00966928
Fabp5	0.165704	-0.0597791	0.0647111	0.615285	0.426532	0.200082
Car2	0.0168804	0.126064	-0.0261317	0.636325	0.264057	-0.0200722
Nkain4	0.271029	-0.211569	0.0482817	0.634868	0.336194	0.247309
Samhd1	-0.113159	-0.131376	-0.0499189	-0.433074	-0.198594	-0.130419
Src	0.113171	-0.0688949	0.0893771	0.203984	-0.0912518	0.00860375
Mfn1	0.00688898	0.00103867	0.0657597	-0.300633	0.103629	-0.0734149
Pex5l	-0.0497002	0.354946	0.0507133	0.470122	0.404168	-0.0639435
Tnik	-0.241892	0.352585	-0.044519	-0.371885	0.0379318	-0.059917
Mccc1	-0.0503138	0.0447777	0.159462	-0.293408	0.120788	0.0803836
Trpc3	-0.146271	0.120172	-0.14101	0.50793	0.419377	-0.0746374
Supt20	-0.0381269	0.135407	-0.0328147	-0.657282	-0.147357	-0.112374
Dhx36	-0.166282	0.210076	-0.122091	-0.315691	0.139561	-0.0448109
Schip1	-0.224851	0.160655	-0.283939	0.287472	0.081778	-0.0222844
Tsc22d2	-0.364602	0.215474	-0.297898	-0.482361	0.0300229	-0.120371
Ccnl1	-0.188166	0.0666292	-0.251357	-0.574173	0.114674	-0.216317
Slc6a17	0.167316	-0.0599195	0.0995794	0.292685	-0.103991	-0.0421357
Npr1	0.109267	0.210767	0.148324	0.549489	0.119891	0.210617
Slc27a3	-0.353987	-0.0936322	-0.136116	0.658098	0.315036	0.0835027
Pmvk	0.266621	-0.10661	0.0260835	0.420872	0.156832	0.0378388
Slc35a3	-0.376258	0.274919	-0.268861	-0.539041	0.131134	0.0867775
Npy2r	-0.102693	0.367769	0.363995	0.677553	0.501789	-0.19118
Tbck	-0.182423	0.10937	-0.169003	-0.403263	-0.0771042	-0.0424156
Efna3	0.127968	-0.104989	0.110738	0.41131	0.0202061	-0.112162
Thbs3	-0.00907474	-0.157397	0.0594149	0.652177	0.233382	-0.169379
Sema4a	-0.0733133	0.0171568	-0.0650065	0.603555	0.0139236	-0.100187
Ecm1	-0.0104059	-0.321667	-0.204041	0.371112	-0.0988593	0.0598952
Rwdd3	0.0458267	0.283941	0.0623354	-0.815911	-0.105987	0.659546
Ptbp2	-0.191761	0.177158	-0.159165	-0.337316	0.121371	0.0208011
Rorc	0.263919	0.13077	0.104164	1.43597	0.773889	0.259051
Tspan5	-0.0651947	0.00473284	-0.071441	0.225995	-0.0765184	0.0355219
Adgrl2	-0.227911	0.146796	-0.0609348	-0.40366	-0.0643536	-0.110367
Spata1	0.129202	0.187393	-0.0866364	-0.885049	-0.121477	0.169187
Fam92a	0.0507835	0.0287471	0.00684984	-0.304348	-0.0296664	0.0984787
Calb1	-0.148564	0.224534	-0.162605	0.423065	0.304686	0.147338
Tgs1	-0.203276	0.0808683	-0.175587	-0.323422	0.0348339	-0.0590671
Ccnc	-0.17377	0.165593	-0.149706	-0.554768	0.0425257	-0.0654575
Gbp3	-0.347035	0.167093	-0.189839	-0.857547	0.121249	0.569419
Map3k7	-0.108406	0.13327	-0.0616708	-0.412995	-0.0749898	-0.092037
Smc2	-0.280873	0.294967	-0.323426	-0.566176	0.403104	-0.158216
Xpa	0.496051	-0.0501317	0.28685	-0.477869	-0.267531	0.115095
Zfp618	0.277079	0.201583	0.265139	-0.448823	-0.124245	-0.00361624
Kdm4c	-0.0998952	0.131579	-0.0990027	-0.472854	-0.0570546	-0.0477784
Slc44a1	0.0123036	0.0461691	-0.0139365	0.276436	0.11319	-0.0915552
Enho	0.251359	-0.15133	0.113237	0.643438	0.301593	0.161813
Fancg	0.0907823	-0.0181848	-0.0101436	-0.308437	-0.0282587	0.019623
Car9	-0.187692	0.192964	-0.00091994	2.06499	1.27538	0.213402
Npr2	0.283059	-0.129127	0.156729	-0.299872	-0.15221	0.00142026
Reck	0.0396329	0.145471	0.0736144	-0.516106	-0.0471863	0.114579
Usp24	-0.203728	0.19774	-0.0287639	-0.314032	0.0426341	-0.162198
Sgip1	-0.288958	0.326113	-0.16566	-0.360223	0.00815547	-0.0611322
Ak4	-0.306352	0.0650041	-0.0222838	0.362052	0.0917278	-0.0983808
B4galt2	0.0199075	-0.0398923	-0.01161	0.489465	0.121749	-0.0233683
Slc6a9	0.112113	-0.1755	0.043925	0.455957	0.0438524	-0.0357919
Dock7	-0.0747982	0.222728	0.00762275	-0.279748	0.114209	0.0401727
Plaa	-0.191583	0.112925	-0.016518	-0.338253	0.0399065	-0.0526221
Macf1	-0.248942	0.220495	-0.0846168	-0.221008	0.178283	0.0425489
Cap1	-0.0315812	-0.0454656	-0.0531468	0.200851	-0.0647007	-0.103781
Ppt1	0.0165884	-0.0415153	-0.0226843	-0.322642	-0.290263	-0.0916546
Pomgnt1	0.104164	-0.0383838	0.110213	0.457944	0.165511	0.075889
Vwa5b1	0.18246	-0.112402	0.316025	0.52584	-0.0694292	-0.0977895
Kif17	0.100071	0.119377	0.022503	0.532626	0.306288	0.121728
Adgrb2	0.0572624	0.0355034	0.0712126	0.272867	-0.106686	-0.0468926
Hpca	0.111155	0.153759	-0.00717227	0.596827	-0.0434428	-0.0151726
Rnf19b	0.111491	-0.0619417	0.148832	0.303055	0.0851241	0.0135479
Ccdc28b	0.151591	-0.10142	0.0411	0.51415	0.268157	0.025409
Extl1	0.118263	0.0459706	0.178745	0.679944	0.0326458	-0.119715
Rspo1	0.123424	0.119776	0.238597	1.16911	0.11881	0.113459
Epha10	0.116159	-0.0304559	0.0290725	0.723632	0.266959	-0.100256
Sema3a	-0.168794	0.316842	-0.145709	-0.491847	0.0549246	-0.00134226
Ptpru	0.0686832	0.102531	0.183387	0.315494	-0.0216441	-0.0362358
Arhgef19	0.176013	-0.00627163	0.11207	0.630095	0.0980964	0.103164
Padi2	-0.0387856	0.0195225	-0.0465939	0.599701	0.0996881	0.00165557
Kcnab2	0.116306	-0.143358	0.0535648	0.404411	-0.0536497	-0.00841549
Smarcd3	0.122175	-0.0420816	0.0563295	0.387807	0.0462383	0.0593679
Klhl7	-0.206549	0.269868	-0.165619	-0.492962	0.153165	0.0391988
Acap3	0.0354021	-0.0536652	0.0570692	0.298192	-0.102843	-0.136937
Prkcz	0.0190712	-0.0662813	-0.0339521	0.211144	-0.044062	-0.0537016
Gabrd	0.0771679	-0.0353522	-0.128773	0.73071	0.155043	0.0262597
Plch2	0.123821	-0.061006	0.13621	0.343293	-0.0224883	-0.0219355
Sorcs2	-0.0146806	0.0716681	0.0224379	0.337762	0.00243417	0.0327613
Ablim2	-0.119195	0.0166516	-0.081141	0.304685	-0.097989	-0.0806542
Rgs12	-0.0354368	0.075626	0.0639125	0.351955	-0.0345491	0.026415
Stk32b	0.432943	-0.0325893	0.257562	0.639506	-0.0912117	-0.0698659
Nsg1	0.119386	-0.0729535	-0.0263469	0.45497	0.108987	0.145366
Fosl2	-1.02384	-0.276028	-0.880768	0.65621	0.0141884	-0.672266
Slc30a3	0.196875	0.00331822	0.217407	0.476801	-0.0248574	0.00520776
Sgcb	-0.122732	0.161083	-0.0390918	-0.300189	0.0347278	-0.0166272
Khk	0.311629	-0.194873	0.206423	0.563055	0.160057	0.128121
Nsun7	0.0946324	0.166677	-0.0721266	-0.910372	-0.638052	-0.0421567
Guf1	-0.119269	0.220805	-0.0294874	-0.897477	0.237595	0.0235899
Epha5	-0.230912	0.193114	-0.153273	-0.296261	0.105346	0.0259678
Cenpc1	-0.20038	0.186168	-0.0827291	-0.443882	0.104446	-0.100019
Mtf2	-0.26187	0.272542	-0.129493	-0.491307	0.214146	-0.0453448
Rufy3	-0.0529444	0.0284744	-0.0421128	-0.263335	-0.0648346	-0.0607444
Sparcl1	-0.0302854	0.120118	0.0223667	0.259368	0.0187209	0.0247878
Asphd2	0.058446	-0.0359396	-0.0110689	0.340919	0.0579617	-0.0480292
Tesc	-0.00044828	0.00593734	-0.0552352	0.633792	0.135405	0.140997
Nos1	-0.087698	0.240585	0.119703	0.413973	-0.0564178	0.0973411
Rfc5	0.0753876	0.2486	-0.00665996	0.340695	0.134326	0.0306625
Wsb2	-0.0224757	0.023078	0.0242867	0.331405	-0.00663898	-0.0236894
Dck	-0.107755	0.249991	-0.108412	-0.344273	-0.0794321	0.00641708
Rilpl1	0.0139485	0.0410677	0.0338363	0.343496	-0.0473245	-0.105509
Cdk2ap1	-0.0224461	0.070251	-0.0269972	0.421218	0.364108	-0.0810077
Pitpnm2	0.00490073	0.117158	-0.0212788	0.434392	-0.0317497	-0.081868
Sdad1	-0.0881733	0.185716	-0.00584742	-0.380345	-0.132429	-0.00695728
Zcchc8	-0.105559	-0.149154	-0.165788	-0.69425	-0.185823	-0.060227
Mmp17	-0.0728488	0.0265142	-0.0293756	0.591909	0.00333078	-0.0982391
Atp2a2	-0.268728	0.290794	-0.12219	0.240438	0.144956	-0.0453541
Camkk2	-0.0724395	0.248875	-0.00218851	0.54204	0.0679201	-0.0857632
Pxn	0.0101992	-0.00837378	0.0791418	-0.456135	-0.201261	0.0337276
Cabp1	0.168097	-0.016028	0.00389157	0.59959	0.221743	-0.0197992
Lfng	0.190985	-0.206061	0.0557188	0.535354	0.208321	0.0513923
Radil	0.203536	-0.0885827	0.112959	-0.398366	-0.206957	0.00393785
Fscn1	0.103689	-0.0563451	0.0391812	0.285462	-0.0844311	-0.00672704
Lhx5	0.358082	-0.106208	0.31164	0.473046	0.0306029	0.459761
Rita1	0.082678	-0.218492	0.0109119	0.296602	0.028098	-0.103162
Rasal1	0.0745387	0.084503	0.156261	0.5173	0.0357599	-0.053794
Ankrd61	-0.307343	0.0331643	-0.421948	-0.945216	-0.210503	-0.154131
Rph3a	0.0422746	-0.0245272	0.0353301	0.383768	-0.138891	-0.0655034
Arpc1b	0.0755979	-0.135357	0.0302769	0.327255	0.179923	0.0436137
N4bp2l2	-0.317877	0.213774	-0.222813	-0.33419	0.15787	-0.0762389
Rbm28	-0.192676	-0.0121614	-0.143911	-0.894152	-0.00504952	-0.119178
Agfg2	0.0301656	-0.0324445	0.0201936	0.339407	0.00210426	-0.0442193
Tsc22d4	0.335552	-0.177494	0.12201	0.29623	0.0034229	0.0219862
Avl9	-0.447455	0.298967	-0.203255	-0.321532	0.117878	-0.106679
Gpnmb	-0.129111	-0.178293	-0.165682	-1.28502	-0.158279	0.199333
Tra2a	-0.184189	-0.0910881	-0.24752	-0.509227	0.102678	-0.23144
Npy	0.0777488	0.233532	0.0552113	0.592077	-0.106631	0.0425119
Fam131b	0.037808	-0.00236531	0.0768836	0.409035	0.0249948	0.0433473
Trpv6	-0.0888321	0.314786	-0.170936	0.629149	-0.161774	-0.446228
Ephb6	0.0722475	-0.0238635	0.0699857	0.423548	0.00595879	-0.0061051
Ccdc184	0.09966	-0.335649	-0.00572962	0.475147	0.000334592	-0.0368119
Agk	-0.00636305	0.0685679	0.00621044	-0.274714	0.00713644	-0.0106402
Pradc1	0.32167	0.00204662	0.22939	0.753072	0.189473	0.121099
Lrig1	0.0537468	0.181852	0.136811	0.406156	0.264872	0.120252
Arhgap25	-0.271496	-0.173289	-0.17714	0.495927	0.0310013	-0.221135
Uba3	-0.142604	0.0737773	-0.101264	-0.495587	-0.0125329	-0.0439577
Chl1	-0.270517	0.348701	-0.120909	-0.321868	0.159859	0.0432547
Aldh1l1	0.0797022	-0.159595	0.0863199	0.497491	0.0755857	0.0723356
Cntn6	0.0128504	-0.0800634	-0.0911849	-0.638225	-0.102983	-0.0360837
Wnt7a	-0.0417637	-0.0494194	-0.0404852	0.75072	0.26284	0.0925783
Itpr1	-0.516857	0.432578	-0.213379	0.455994	0.367067	0.13966
Bhlhe40	-0.402931	-0.0251597	-0.29618	0.64742	0.0387204	-0.337532
Ret	0.104508	-0.0965237	0.0688067	0.414972	0.0760886	0.105823
A2m	0.0108851	-0.253731	0.233174	0.541657	0.248653	0.0532959
Ptms	0.24434	-0.0540389	0.140369	0.460823	-0.00907123	0.0446358
Plxnd1	-0.0310696	0.132197	-0.0110715	0.510164	0.00864037	-0.155034
Rasgef1a	-0.0836852	0.100877	-0.0533563	0.290525	-0.0260595	-0.0612357
Tuba8	0.183929	0.111362	0.130589	0.738124	0.256902	0.432245
Wnt5b	0.324305	-0.356736	0.111881	0.617334	0.12486	-0.127258
Ccdc77	0.00170417	-0.0103969	-0.0490127	-0.620556	-0.0760409	-0.0722915
Ptpro	-0.194007	0.0962857	0.0113261	-0.458352	-0.208055	0.245643
Bhlhe41	-0.0472564	0.0660178	-0.0486562	0.337889	0.144262	0.0822948
Cpne9	0.333718	0.053137	0.023432	0.868723	0.160066	-0.0248347
Camk1	0.140957	-0.05458	0.0757477	0.191717	-0.00168807	-0.0179655
Ttll3	-0.231801	-0.115411	-0.0716683	0.761543	0.24243	-0.428955
Slc6a11	0.267672	-0.0806879	0.106661	0.578401	0.0506931	0.121485
Caprin2	0.130884	0.0542728	-0.0196756	-0.567281	-0.0257935	0.025514
Timp4	0.162764	-0.139896	0.101866	0.417034	0.149742	0.146121
Vamp1	0.350929	-0.130264	0.203701	0.343556	0.00109155	-0.0561079
Prmt8	0.0099652	0.175241	-0.0233656	0.463827	0.0757877	0.0327351
Tspan11	0.40392	0.207857	-0.00121189	0.695524	0.32525	0.219677
Strn4	0.161533	-0.0268112	0.124456	0.196999	-0.0760106	0.0305778
Slc8a2	0.00890082	0.143122	0.0185179	0.514568	-0.02395	0.0361443
Rtn2	0.094352	-0.219813	0.00504067	0.426037	0.00333164	-0.0796473
Uri1	-0.0457098	0.19927	0.0502208	-0.377127	-0.0782068	0.0489915
Ttyh1	0.0495918	0.0347029	-0.0492262	0.415862	0.102339	-0.0166115
Slc7a10	0.100554	-0.233564	0.0731701	0.454061	0.0814072	-0.0183151
Gas2	0.10052	0.00378937	-0.0344182	-0.359773	-0.033235	-0.00282117
Prmt3	-0.093901	-0.0057528	-0.0570128	-0.32916	-0.0721548	-0.0610218
Pcsk6	0.00254423	-0.0695726	0.00644135	0.445693	0.0829902	0.0650965
Dpf1	-0.0461812	-0.122102	-0.100528	0.606729	-0.00810116	-0.0776369
Ryr1	-0.123248	0.23176	-0.0649101	0.926206	0.535894	-0.0476201
Mfge8	-0.027507	-0.134022	-0.0906339	0.688992	0.124914	-0.0026834
Zfand6	-0.0990351	0.0176023	-0.171562	-0.453923	0.0460364	0.0370438
Pde3b	-0.256195	0.227254	-0.181044	-0.45263	0.138043	-0.0112768
Maz	0.123516	-0.170543	0.0576858	0.252664	0.00359401	-0.0130733
Mvp	0.0516055	-0.155605	0.204057	0.665192	0.33647	0.160592
Stard10	0.122839	-0.0780236	0.0177159	0.649991	0.159813	-0.0325477
Coro1a	0.113622	-0.143061	0.100827	0.541324	0.191832	-0.0137078
Zkscan2	-0.0168469	0.427826	0.172098	-0.501285	-0.00195585	0.132765
Acer3	-0.163423	0.149057	-0.0871675	-0.443806	-0.176132	-0.0235371
Dkk3	-0.284403	0.237268	-0.0143166	0.343091	0.0129923	-0.0574254
Rbbp6	-0.0349278	0.0455606	-0.0259348	-0.382958	-0.0172689	-0.0772458
Dkkl1	0.0839621	0.16962	0.0358706	0.828647	-0.114023	0.0791954
Fus	0.047161	-0.114736	-0.0068773	-0.318932	-0.0884658	-0.0284597
Fbxl19	-0.0546558	-0.193076	-0.107889	0.215051	-0.059465	-0.0778467
Rgs10	0.112213	0.0436733	-0.0802723	0.342362	0.146515	0.123207
Ate1	-0.193401	0.255825	0.00876249	-0.327681	0.104549	-0.0257127
Ptpn5	-0.00407011	0.0278519	-0.0612046	0.327901	-0.0598429	-0.116018
Acadsb	-0.172782	0.174552	-0.124876	-0.468345	-0.0305503	0.00135206
Dnhd1	0.124168	0.100734	0.136284	0.908924	0.486952	-0.0715944
Cckbr	-0.0979967	0.0609985	-0.0103207	0.90975	0.0602458	-0.142077
Crym	-0.0640819	0.0477922	-0.0887768	0.739014	0.356784	0.067252
Fam53b	-0.106542	-0.0976154	-0.0629608	0.409342	0.0263299	-0.215124
Cdk16	0.121823	-0.102208	0.0615135	0.246698	-0.110653	0.00975806
Fgf3	-0.327476	0.317861	-0.314746	1.12504	0.365338	0.0163875
Smarca1	-0.292658	0.272374	-0.250996	-0.520538	0.204403	-0.0863657
Igsf1	0.463846	0.0674895	0.369686	0.69722	0.364905	0.565678
Ebp	-0.118717	-0.149198	-0.102029	0.53266	0.0565207	0.0675363
Porcn	0.211439	-0.0268588	0.124347	0.252311	-0.0494319	0.104976
Stard8	-0.113106	0.270026	-0.0570643	0.647204	0.214802	-0.0468702
Atrx	-0.298499	0.307268	-0.184141	-0.43844	0.221246	-0.051964
Hmgn5	-0.00325874	-0.0275299	-0.0133643	-0.552395	-0.0718105	0.184288
Sh3bgrl	-0.241616	0.230776	-0.126763	-0.485326	0.114545	-0.00896229
Dcx	-0.106792	0.575918	-0.00752662	-0.680232	0.02883	0.153566
Lrch2	-0.358926	0.383404	-0.262198	-0.573646	0.201382	-0.0182949
Taf1	-0.174855	0.304144	-0.134307	-0.429155	0.126745	-0.0587627
Plp1	-0.152238	0.230278	-0.114128	0.660736	0.27073	-0.0900583
Rnf128	-0.0194582	0.112622	0.038864	-0.412543	0.0435194	0.11333
Kat6a	-0.406412	0.2014	-0.193299	-0.422587	-0.0768941	-0.103379
Pcm1	-0.573312	0.459641	-0.269469	-0.428209	0.24511	-0.0771941
Vps37a	-0.0553697	0.250551	-0.140831	-0.524725	0.10704	-0.0656807
Msmo1	-0.0844869	0.00994078	-0.0963536	0.425929	0.0905453	-0.0891149
Nek1	-0.266215	0.151725	-0.287983	-0.505157	0.0661844	-0.167014
Cbln1	0.938794	0.0658086	0.413615	0.647929	0.239547	0.410141
Rbl2	-0.179869	0.19913	-0.0902385	-0.420298	-0.120404	-0.0847739
Mylk3	-0.608843	0.134979	-0.409531	1.85337	0.942679	-0.0169266
Crnde	0.270762	-0.0774908	0.397607	-0.630489	0.0884952	0.163628
Pllp	0.0728218	-0.123442	-0.0486679	0.391813	-0.0265408	-0.0955217
Cx3cl1	0.0171474	0.0484665	-0.0131839	0.322404	-0.1561	-0.0514736
Mmp15	0.18609	-0.134093	0.153035	0.612969	0.0910878	-0.0431299
Tmem38a	0.18072	-0.08093	0.113322	0.359326	0.0101365	0.0112458
6430548M08Rik	0.137407		0.123237		-0.0604318	0.0306944
Mast3	0.0128566	0.115504	0.00777633	0.565772	0.0431944	-0.143413
Necab2	0.0926507	0.0295715	0.0114646	0.585185	0.043192	0.0310553
Nae1	-0.0907562	0.126141	-0.0288964	-0.26646	0.094299	0.0180063
Car7	0.11711	-0.0373461	0.0899538	0.499672	-0.00739958	-0.0492874
Smpd3	-0.150173	0.179863	-0.048576	0.27213	-0.105127	-0.106956
Gpr83	-0.0677697	0.398741	-0.147732	0.627771	0.339453	-0.000444831
Bcar1	0.0464511	-0.103902	-0.0360281	0.257869	-0.0423033	0.0228909
Ldhd	0.129901	0.0926134	0.0711349	0.811797	0.205492	0.126259
Agt	0.42493	-0.19266	0.300025	0.955896	0.281562	0.150091
2310022B05Rik	0.0474176		0.0896847		0.0332897	0.0543314
Usp2	0.0661543	0.0596328	-0.0506503	0.306505	-0.0678797	0.103778
Ubash3b	-0.187559	0.0670844	-0.0593191	0.311437	-0.0148831	0.0807149
Cul5	-0.115788	0.191953	-0.0558558	-0.378533	0.143134	-0.0415977
Rdx	-0.129898	0.0521471	-0.0760038	-0.240726	0.0504253	-0.0158246
Cryab	-0.0181512	-0.101239	-0.0737589	0.401113	0.0779048	-0.111276
Fez1	0.113036	-0.0762709	0.0367127	0.317544	0.123535	0.0514831
C2cd2l	-0.033652	0.0106038	-0.0010834	0.289558	-0.0867848	-0.0330551
Pin1	0.185496	-0.135419	0.115962	0.634402	0.241403	0.123069
Icam5	0.0514286	0.0196781	0.0407171	0.618738	0.132851	-0.0677281
Ldlr	0.148968	0.00290388	0.0623194	0.417764	-0.0137895	0.0391913
Nedd4	-0.1902	0.277471	-0.0406274	-0.337119	-0.0323145	-0.00530838
Tcf12	-0.239033	0.188723	-0.0720098	-0.297598	0.0654068	-0.000348219
Drd2	-0.0407454	0.154673	-0.166711	0.664606	0.0256646	-0.283195
Cyp11a1	-0.0646533	-0.0528411	-0.338219	0.702948	0.0390686	0.0879996
Stra6	0.422668	0.184567	0.245417	0.471751	-0.115144	0.591292
Hmg20a	0.014488	0.0247022	0.0552398	-0.301341	-0.123977	-0.0131328
Gclc	-0.221359	0.131865	-0.0401803	-0.436564	-0.191499	0.0284612
Car12	-0.165565	0.143683	0.168894	0.48539	0.0561217	0.148051
Trip4	-0.106089	0.113088	-0.0274944	-0.253369	0.0451294	-0.0379465
Smad3	-0.276857	0.12616	-0.0338054	0.360582	-0.0202961	-0.0543201
U2surp	-0.157556	0.170341	-0.115068	-0.341098	0.142672	-0.0883539
Atr	0.0435277	0.362058	-0.107353	-0.389542	0.42164	0.0496244
Xrn1	-0.0884473	0.274573	-0.072132	-0.407006	0.142225	0.0239064
Atp1b3	0.0829913	-0.0821653	-0.00514609	0.258775	0.192367	-0.0314289
Slc25a36	-0.130884	0.129991	-0.0283229	-0.447289	-0.0581019	-0.0731814
Armc8	-0.126515	0.082192	-0.0751405	-0.415784	-0.0190348	0.0110241
Cspg5	0.0670221	-0.0516686	0.0067955	0.271276	-0.0211634	0.0342597
Ptgs2	-0.902598	0.271713	-0.376824	1.00955	0.865807	-0.15651
Dclk3	-0.138681	0.19314	-0.0739292	0.40307	0.168246	-0.0157586
Trib1	-0.165824	-0.349718	-0.227721	0.776484	-0.0341212	-0.806662
Stac	0.137738	0.0285522	-0.0123676	1.3107	0.679581	0.146595
Arpp21	-0.102787	0.294791	-0.163768	0.468959	0.10974	-0.0855859
Mobp	0.0862428	-0.0596009	0.00401716	0.648311	0.148346	-0.142604
Hhatl	0.140638	-0.196919	0.00719303	0.618001	0.243257	0.0955681
Vipr1	-0.224332	-0.0715958	-0.0844469	0.474683	-0.10593	-0.293994
Cck	0.138551	0.0869569	0.0806575	0.519031	-0.0105021	-0.0263905
Trf	-0.0256812	-0.275497	-0.0894987	0.593683	0.235506	-0.159218
Bfsp2	-0.356323	0.156852	-0.204169	1.08123	0.781251	-0.4781
Uba5	-0.0419878	-0.0464726	-0.0655288	-0.319562	-0.0244101	-0.125475
Manf	-0.330254	-0.216878	-0.296006	0.310162	-0.00896006	-0.165281
Traip	-0.193328	0.00837612	-0.357276	0.777205	0.485856	-0.415203
Klhdc8b	0.12606	-0.0789591	0.105436	0.405084	0.100932	0.0995821
Lmo2	-0.013488	0.0596559	-0.0342897	0.478766	0.26821	0.0330266
Exd2	-0.180315	0.0210555	-0.088594	-0.45368	-0.0557426	-0.074351
Mdfi	0.161969	0.0798796	0.224234	1.78122	0.896213	0.492355
Mier3	-0.179733	0.128795	-0.199069	-0.485053	0.0505254	-0.139956
Inppl1	0.0537521	-0.0398341	0.0564269	0.373585	0.0449039	-0.10638
Alox12b	-0.468952	0.448506	-0.0197324	1.96577	0.409	0.284629
Trpc1	-0.293519	0.341007	-0.186257	-0.369586	0.182604	-0.0980593
Ugt8a	-0.441849	0.40015	-0.253913	0.436263	0.365637	0.0388708
Rims3	0.184385	0.0503918	0.158193	0.389167	-0.0265132	-0.0095887
Lrig2	-0.0351843	0.114343	-0.0349037	-0.37669	0.0789524	0.00871611
Hspa13	-0.364946	0.267757	-0.210615	-0.433379	0.0715373	-0.0179108
Camkv	0.090558	0.0808753	0.0623036	0.648657	0.0600736	0.0194843
Nup93	0.0877992	-0.0965351	0.0170445	-0.305376	-0.162785	-0.0188002
Fkbp1a	0.0124808	-0.091174	-0.0184328	0.254116	-0.0007707	0.0233815
Sox10	0.14266	-0.173892	0.133718	0.279604	-0.064074	-0.039732
Asic4	0.0594642	0.0313432	-0.0906035	0.556157	0.229582	-0.0627163
Npat	-0.388158	0.223591	-0.225268	-0.589363	0.077923	-0.197109
Ankrd54	0.26738	-0.348688	0.14273	0.386784	-0.0648012	-0.124713
Gas7	-0.139666	0.0794211	-0.012621	0.248912	-0.120217	-0.0299722
Atp1a1	-0.0542284	0.0949111	0.0496174	0.427018	0.0877582	0.0750149
Dis3	-0.417261	0.212125	-0.236632	-0.689967	-0.268789	0.0642863
Mgll	-0.0106022	-0.0333452	-0.0669383	0.471667	0.000304125	0.0853027
Slitrk5	-0.0296785	0.133858	0.0217292	-0.265601	-0.0878906	0.142817
Kctd17	0.22284	-0.0939842	0.0653613	0.374206	0.0529132	-0.0034813
Lpp	-0.0750638	0.243811	0.0677911	-0.279034	-0.0467478	-0.0111194
Dpyd	-0.391401	0.344432	0.114572	-0.585848	-0.0257611	0.0722827
Galnt9	0.077717	-0.0575424	0.147134	0.460417	0.0578424	0.00992851
Chst2	0.119768	0.125427	0.068801	0.294562	0.0022228	-0.00910346
Clasp2	-0.270477	0.309756	-0.124034	-0.348611	0.0926244	-0.0591437
Terf2ip	-0.038792	0.126408	0.00914184	-0.263046	-0.147209	0.0252942
Armcx1	-0.0126291	0.0537248	-0.0627393	-0.37155	0.00589703	-0.0459473
Fndc3a	-0.376049	0.333385	-0.225914	-0.427204	0.161512	-0.0210914
Fa2h	0.00491755	-0.0155335	-0.0279675	0.539657	0.0862012	-0.115835
Spata2l	-0.0851909	-0.127797	-0.203953	0.752743	-0.0707277	-0.364193
Clec18a	-0.442661	-0.041888	0.0407588	1.29775	0.645829	0.0518121
Cep350	-0.364714	0.363656	-0.189914	-0.438593	0.127077	-0.201209
Sfxn5	0.116796	-0.0966377	0.0110356	0.409544	0.0300081	0.0470911
Egr3	-0.735717	0.408099	-0.237167	0.604838	0.256136	-0.563035
Tubgcp5	-0.116901	0.276022	-0.0701129	-0.481663	0.0421176	-0.0198928
Ppp1r16a	0.0358022	-0.120777	0.0708028	0.33981	0.0269352	-0.0142721
Rbm34	-0.134229	0.230502	-0.0768104	-0.279591	0.0452577	0.217399
Vhl	-0.0234697	-0.0377099	0.00114339	0.317752	-0.00122927	-0.0854738
Brk1	0.136706	-0.0521971	-0.00309392	0.326487	0.0748098	0.10242
Mga	-0.394919	0.322534	-0.230994	-0.452695	0.204036	-0.126843
Tnks1bp1	-0.0137126	-0.0684722	0.0797555	0.223561	-0.0227385	-0.0351189
Scaper	-0.0920172	0.164847	-0.119235	-0.41336	-0.0163809	-0.0706827
Fancd2	0.132875	0.326313	-0.169506	1.25635	0.523229	0.0945864
Ino80	-0.0192319	0.167167	-0.0309911	-0.256627	-0.0120571	0.103349
Ogt	-0.348668	0.275394	-0.254101	-0.445305	0.2094	-0.118869
Irf2bpl	-0.110052	-0.0283423	-0.10541	0.260473	-0.0152942	-0.177949
Gas2l1	0.127841	-0.100617	0.0586583	0.341426	-0.00292281	-0.0470173
Rasl10a	-0.00551559	0.145913	-0.0360953	1.35049	0.305056	-0.150922
Gpc1	0.14865	-0.0837536	0.123248	0.299866	-0.0233919	0.0102858
Foxj1	0.135013	-0.290245	0.135177	0.397638	0.143814	0.155598
Senp6	-0.282278	0.181981	-0.177597	-0.290211	0.0921519	-0.0684566
Med13	-0.291337	0.188107	-0.348565	-0.48109	0.053838	-0.103658
Tmem132d	0.140555	0.226722	0.0968104	0.520006	0.0812932	-0.0722312
Ramp1	0.132682	-0.139965	0.0186113	0.479802	0.0204282	0.0340438
Barhl2	0.38343	-0.0304459	0.426229	-0.420512	-0.0944529	0.450826
Dhrs11	0.31094	-0.191322	0.316204	0.462346	0.00966177	0.07948
Pkd2	-0.102588	0.24657	-0.0097167	-0.568248	-0.0470621	-0.0331695
Rasd2	0.0428164	0.185994	-0.0808116	0.846782	0.0967286	-0.178629
Washc4	-0.408852	0.405214	-0.227022	-0.446325	0.392635	-0.0199438
Inpp5j	0.0943734	-0.037752	-0.0527017	0.29527	-0.0493045	0.0334298
Ptpn13	-0.0684486	0.345788	-0.0536293	-0.545654	-0.161794	0.156761
Slc41a2	-0.255843	0.0795133	-0.128362	-0.311841	-0.182668	-0.0821681
Xpot	-0.214191	0.190329	-0.0513637	-0.30449	0.0733731	0.00315359
Pbx2	0.0812441	-0.176053	0.0401554	0.224892	-0.0435124	-0.0870985
Sema3f	0.0959166	-0.0325333	0.139519	0.341546	-0.0474478	0.116178
Prr7	0.0989097	-0.11269	0.0532581	0.392748	0.0754689	-0.0175237
Ttyh2	0.0475776	-0.162729	0.0709428	0.283166	-0.108308	0.117477
Adgrb1	0.106935	-0.0552173	0.0668291	0.443338	0.04859	-0.194357
Pcdh11x	-0.149504	0.31934	-0.132298	-0.289592	0.296098	0.282227
Tle6	-0.0919999	0.00257698	0.0808272	0.759107	0.271015	-0.176608
Cpne7	0.389535	0.00116835	0.524505	0.599122	0.156266	0.00848541
Grip1	-0.127521	0.192857	0.0133933	-0.475053	-0.186346	0.0537762
Nup54	-0.0484697	-0.0426033	0.0991621	-0.280196	0.0598859	-0.0310844
Mfsd12	0.101075	-0.0617563	0.165889	0.400542	0.0668768	0.0130596
Pip5k1c	0.0478664	-0.0635408	0.060194	0.234707	-0.127903	-0.00795953
Dhcr24	0.155904	-0.121091	0.164693	0.453831	-0.0911093	-0.0310826
Arl4d	-0.247168	-0.45392	-0.488627	0.475417	-0.21414	-0.728913
Eva1a	0.0292945	-0.0451441	-0.0495814	0.380222	0.180816	-0.0086901
Gcfc2	0.0798981	0.38235	0.159196	-0.618534	0.00312101	0.120238
Ints6	-0.364235	0.342976	-0.234303	-0.496946	0.0979523	0.0588303
Tubg1	0.227	-0.170636	0.0616337	0.364097	-0.0220159	0.12508
Epn1	0.108621	-0.145343	0.0555203	0.321259	-0.00223416	-0.0050805
Rims4	-0.110719	-0.120063	-0.0897775	0.492664	-0.0133174	-0.0656682
Ccdc106	0.0386901	-0.171171	0.0124786	0.471256	0.0760831	0.0986028
Abi3bp	0.0488452	0.500856	-0.433333	0.525382	0.43535	0.227803
Pkig	0.112447	0.0726892	-0.0152858	0.387473	0.136367	0.148258
Gdpd5	0.00750245	0.0966369	-0.0276632	0.407252	0.0391282	0.0221225
Kcnh4	-0.122939	0.00627459	-0.108589	1.6994	0.626603	-0.280325
Pmch	-0.651768	-0.0741221	-0.227533	1.41423	0.542053	-0.330653
Brsk1	0.0471115	-0.134278	-0.0185696	0.253863	-0.0979964	-0.0523481
Dennd1a	0.058674	-0.0344567	0.0309934	-0.338023	-0.28071	-0.00707576
Klf16	0.029256	0.0202254	-0.123101	0.602933	-0.0421039	-0.0786503
Rabgap1	-0.127279	0.123637	-0.0685458	-0.33326	-0.0885558	-0.0424016
Prdm8	0.20805	-0.0484235	0.46872	-0.455671	-0.346717	0.106031
Plk5	0.231503	0.183128	0.170474	1.79523	0.800246	0.249298
Ntng2	0.0893022	-0.0187346	0.0958521	0.545594	-0.0493269	0.0439907
Leng8	0.181787	-0.136177	0.126034	-0.572925	-0.225569	-0.0702776
Thrsp	0.282453	-0.0993342	0.179103	0.634229	0.105908	0.353186
Dok3	-0.324184	-0.541252	-0.530281	1.23725	0.35444	-0.394395
Supt16	-0.224677	0.237954	-0.0207815	-0.396318	-0.0934894	0.0147505
Mlc1	0.0464834	-0.137682	0.012789	0.350459	0.0806884	0.0966581
Ids	-0.382096	0.335256	-0.173479	-0.399712	0.046161	-0.0326188
Palm	0.0871334	-0.11216	-0.00980944	0.447276	0.0285346	0.0147107
Cerk	0.0536151	-0.0606603	-0.0378343	0.325684	-5.33e-05	0.0314977
Tmtc2	-0.0677882	0.179516	-0.0260355	-0.440426	0.0499419	0.108368
5031439G07Rik	0.115473		0.0712368		-0.0176306	-0.0832771
Slain2	-0.148289	0.113558	-0.0302775	-0.384455	-0.0887394	0.0482373
Vezt	-0.0705055	0.135155	-0.0306781	-0.35142	-0.0557363	-0.0484909
Prickle1	-0.111205	0.0853498	-0.0592892	0.264294	-0.103997	-0.129548
Sh3bp4	0.0548276	-0.0144955	0.0854623	0.304791	-0.0264394	0.00489892
Lrrn3	-0.148806	0.177044	-0.0446645	-0.225172	-0.00355761	0.035406
Qsox2	-0.0625622	0.152186	-0.0256086	-0.461478	-0.0798356	-0.00207661
Igsf10	-0.14572	-0.185802	0.174846	-0.674891	-0.197523	-0.0809709
Serbp1	-0.0724737	0.0333754	-0.0722016	-0.192841	0.00429113	0.0257354
Sec24a	-0.111184	0.0427	-0.279364	-0.371433	0.0490564	-0.0508409
Cep135	-0.247979	0.315161	-0.16604	-0.852966	0.0221007	-0.0779884
Btg1	-0.041607	0.0505604	-0.0988726	0.287113	0.180665	0.0340706
Rnf39	0.034458	-0.187443	0.192846	0.65594	0.406582	-0.367888
Adamts2	-0.114973	-0.021377	-0.0990393	0.440753	0.0723586	0.0986914
Ermard	0.219894	0.0784074	0.0909981	-0.443641	0.0513662	0.206493
Lgi4	-0.0753058	0.0968001	-0.0716761	0.43746	0.0157071	-0.0151435
Ttyh3	0.119321	-0.0478418	0.0414714	0.245946	-0.117763	0.0398338
Fxyd1	0.113335	-0.178991	0.219784	0.424106	-0.0264195	0.300759
Fxyd7	0.201348	-0.0778666	0.124562	0.380258	-0.0882278	0.0534523
Eepd1	-0.0340851	0.0998607	-0.0413498	0.451339	0.171929	0.144289
Mgat4b	0.131422	0.00282105	0.0590267	0.429686	0.12819	-0.0216507
Mag	0.0794829	-0.213235	0.0132818	0.488713	0.136816	-0.0336153
Oxsr1	-0.122255	-0.0480144	-0.0354661	-0.338746	-0.147412	-0.0853451
Wnt4	0.0964711	0.112618	0.124864	0.812294	0.216991	-0.00321131
Arhgap33	-0.031928	0.085422	-0.0129212	0.455461	-0.133496	-0.052319
Zfp157	-0.0523236	0.122851	-0.00204589	-0.410768	-0.000296737	0.167493
C1ql2	1.30958	0.156648	0.823796	1.05616	0.304291	0.103332
Zfp280c	-0.233217	0.385511	-0.256053	-0.523095	0.242349	0.265234
Ttc7	-0.0138355	-0.0994401	0.03457	0.397252	0.0177584	-0.0861845
Zic4	0.369319	0.0688399	0.21177	-0.312811	-0.00938569	0.103429
Apbb1	0.122456	-0.10652	0.0849591	0.422608	0.0742495	0.0270806
Inhbb	-0.00945014	-0.225509	0.0647536	0.30416	-0.0588901	-0.112172
Ralgapa2	-0.105608	0.263624	0.0080615	-0.583273	-0.163168	0.0332766
Setd7	-0.303598	0.156213	-0.11869	-0.380046	-0.121919	-0.159295
Arhgap10	-0.0164039	0.107694	-0.0595712	0.397549	0.0730676	-0.120258
Ppp1r14a	0.28882	-0.261918	0.180327	0.41764	0.10445	0.165239
Krt80	-0.487234	-0.118418	0.0139843	1.76164	0.590348	0.31372
Zfyve28	0.129991	-0.0204681	0.146775	0.315641	0.0560447	0.083666
4932438A13Rik	-0.280711		-0.139793		0.200635	0.0195837
Tmem97	0.204063	-0.0835455	0.211946	0.474898	-0.0742841	0.1439
Ovol2	0.0347866	0.0199425	0.125715	0.594434	0.00104817	-0.32577
Ldlrap1	0.257783	0.0384392	0.11117	0.62493	0.330347	0.104514
Ttc13	-0.0209513	-0.0109006	0.00205056	-0.341963	-0.106532	-0.120394
Bbs7	-0.0833523	0.312914	-0.0595648	-0.664748	-0.193232	0.0177961
Taf2	-0.221658	0.20946	-0.145077	-0.460007	0.0207422	-0.0581704
Paqr7	0.137608	-0.109848	0.0910481	0.510511	0.0437221	-0.0494503
Actr1b	0.140778	-0.102318	0.0696504	0.282454	-0.0362098	0.0578598
Letm2	0.188426	-0.0539889	0.187036	-0.418758	-0.0441296	-0.133471
Vgf	-0.0913269	-0.271242	-0.0500458	0.281601	-0.230351	-0.162191
Arid5a	-0.132337	-0.245433	-0.304803	0.371725	0.0148901	-0.198736
Klf10	-0.648924	-0.197524	-0.45633	0.776976	0.159993	-0.505085
Thoc2	-0.152151	0.091884	-0.172626	-0.412054	0.0680794	0.0121707
Ubr5	-0.261666	0.163366	-0.12617	-0.223698	0.0764907	-0.0300223
Arhgef4	0.127297	-0.076679	0.114797	0.234924	0.0202779	-0.103076
Rapgef6	-0.241421	0.267299	-0.181853	-0.510265	0.0990839	-0.0899431
Kcnh3	-0.0468851	0.191174	-0.0419712	1.04939	0.249899	-0.117429
Cldn11	0.138677	0.0234999	0.0246611	0.65382	0.261072	-0.0151553
H2-DMa	0.121333	-0.107617	0.0832346	0.366021	-0.0821018	0.0427387
Inf2	-0.00521551	0.0520872	-0.059367	0.635192	0.129408	-0.154283
Lzts3	-0.0579059	0.0731074	-0.0505201	0.501953	-0.0179304	-0.159936
Avp	0.0691927	-0.0311621	0.426749	1.10241	0.135746	-0.370273
Ppp1r16b	-0.22104	0.215701	-0.130619	0.547806	0.0558627	-0.136631
Fam76b	-0.111743	0.310154	-0.00821556	-0.528707	0.244537	-0.0571152
Vstm2l	0.216456	0.0417423	0.284727	0.397006	0.020506	0.0899544
Egr2	-1.1709	-1.02405	-1.5328	2.22831	0.209222	-2.87829
Sirpa	0.00690117	0.131772	0.0751906	0.198665	-0.0683433	0.0266716
Ankrd13b	0.0610227	-0.0783478	-0.0141027	0.432397	-0.0386212	-0.110531
Rapgefl1	0.0575568	0.144336	0.0561444	0.352491	-0.0779445	-0.0758658
Kcnj9	0.260057	0.0573599	0.144461	0.453012	0.0550755	-0.0749968
Fkbp14	-0.0777323	-0.0799205	0.00752385	-0.468609	-0.0726594	-0.243921
Kcna6	0.0944823	-0.0588072	0.0804551	0.403834	-0.0789601	0.00287847
Trappc11	-0.086142	0.15719	-0.032148	-0.303198	-0.0206564	-0.0364106
Ano2	-0.432843	-0.287059	-0.141708	0.467026	-0.118887	-0.480145
Snrk	-0.0584242	0.11349	-0.0657194	0.238546	0.0724047	0.0308427
Cep44	-0.159174	0.157573	-0.0664225	-0.385609	0.203663	0.0707829
Glra3	-0.204399	0.428249	0.0057461	-0.570542	0.321745	0.304931
Sema7a	0.0159335	-0.00759811	0.0252094	0.634529	0.0946976	0.0258105
Ccdc155	0.0527131	0.0848799	0.0407015	0.708385	0.331786	0.169311
Galnt18	0.00773674	0.076192	0.068911	0.371254	0.0314046	0.0533731
Sgsm2	0.0118931	-0.00182307	0.0246139	0.363924	-0.104576	-0.107465
Ankrd35	0.220888	-0.0920305	0.160321	0.433024	0.0783089	0.0088317
Pcp4l1	0.141928	-0.0937181	-0.0841424	0.317031	-0.0720488	0.0368032
Sbf2	-0.167071	0.224224	0.0118481	-0.423347	-0.0204115	-0.0238865
Gpr162	0.156365	-0.150514	0.0999535	0.335635	-0.00950101	0.0155931
Upf3a	0.22119	0.0185357	0.147814	-0.307996	-0.108314	0.044427
Srcin1	-0.0348461	0.049212	0.0306811	0.249172	-0.0522989	-0.0506141
Parp12	0.0665518	-0.159797	0.126373	-0.535211	-0.010041	0.159174
Jarid2	-0.343216	0.282873	-0.228398	-0.288514	-0.135364	-0.0252047
Car14	0.0500076	-0.345945	0.0853677	0.553778	0.079607	-0.0350243
Rgs4	-0.28806	0.250855	-0.211121	0.637356	0.0591288	-0.193438
Nfe2l1	0.0429909	-0.111067	0.0464002	0.213561	-0.0740239	-0.0291588
Golga4	-0.286092	0.144788	-0.0265766	-0.336609	0.0398532	-0.117267
Ephx1	0.0863606	-0.0807149	0.205067	0.388864	0.0953494	0.30496
Stap2	0.153443	0.119073	0.13223	1.22916	0.516344	0.0402189
Lefty1	0.531826	0.443405	0.617077	1.28157	0.976245	0.0314108
Rap1gap2	-0.107693	0.131138	0.0564994	0.275565	-0.0368732	-0.0624676
Itpkb	0.0824275	-0.228766	0.141623	0.454758	-0.0339334	0.0513952
Garnl3	0.0727024	0.0299342	0.113385	0.313835	-0.0386485	-0.0211376
Pogz	-0.116276	-0.0220205	-0.115479	-0.331482	-0.208461	-0.0568972
Dido1	-0.101027	0.188532	-0.0505375	-0.350014	0.112144	-0.03226
Ppp1r9b	0.066879	-0.119102	0.0156008	0.503372	-0.0454025	0.0410176
Ak5	-0.0393223	0.229525	0.226238	0.258535	-0.0513992	0.0212571
Hrh3	0.229867	0.0703992	0.0199269	1.1276	0.308054	-0.0638382
Trhr2	0.321961	0.33207	0.0252102	1.26113	0.64081	-0.0843435
Ss18l1	-0.0350963	0.198053	-0.0405541	-0.455982	-0.19333	-0.00724531
L3mbtl3	-0.209421	0.0614257	-0.0026233	-0.526145	-0.214585	-0.085106
Nrn1	0.117106	0.0643452	0.156049	0.540705	0.147084	-0.0587085
Tbc1d19	-0.234424	0.033445	-0.16664	-0.546884	-0.0642095	-0.15947
1110008P14Rik	0.163566		0.0782526		0.0435663	0.00149524
Metrnl	0.00635359	-0.0901002	0.0711288	0.504759	0.168087	-0.100072
Arid4b	-0.233347	0.236025	-0.229958	-0.352677	0.202266	-0.00839249
C130074G19Rik	0.104844		0.0711845		0.045015	0.166405
Wdr17	-0.225166	0.169103	-0.159318	-0.375104	-0.0586676	-0.205665
Morc3	-0.275659	0.235643	-0.177169	-0.345899	0.139287	0.00500984
Ppl	0.396513	-0.0713836	0.654654	-0.988118	-0.450715	0.0365696
Wfs1	0.0500393	0.253028	0.0534833	0.475878	0.0414765	0.129485
Micu3	-0.12366	0.198412	-0.102119	-0.422403	0.0142221	-0.0240031
Tspyl4	0.084144	-0.0657713	-0.00412754	-0.207346	-0.100724	-0.0131688
Cdsn	-0.294013	-0.318183	-0.192626	1.26494	0.529287	-0.371675
Mmd2	0.122855	-0.119864	0.0278252	0.464616	0.0929064	0.00506445
Ncam1	0.00561201	0.000579919	0.0257571	-0.214965	-0.223905	0.0706834
Vasn	-0.327093	-0.0362393	0.118049	0.388865	0.283034	-0.246814
Icmt	0.138579	0.0112939	0.140402	0.409269	0.127377	0.0969627
Plekhg5	0.0765112	0.00742152	0.108005	0.394921	-0.0129978	-0.0518495
Cplx3	0.231333	0.282909	0.261914	1.02707	0.238482	0.00472588
Bahcc1	0.0996557	0.158287	0.215593	-0.31284	-0.0920654	-0.0662043
Orai2	0.076729	-0.0617107	0.0610503	0.263372	-0.0947396	-0.046332
Arhgap29	-0.0141808	0.246682	-0.00440471	-0.34786	-0.0130106	-0.199877
Gpr37	0.0420213	-0.0494752	0.00312469	0.2932	0.0477252	-0.136495
Urb1	-0.0597633	0.167985	-0.126203	-0.362916	-0.0786206	0.0440153
Rsbn1l	-0.322099	0.0145424	-0.182171	-0.316641	0.111512	0.120768
Orc3	-0.0468199	0.241161	-0.0633734	-0.438077	-0.0167622	0.0636557
Gjb6	0.104381	-0.0562203	0.0342875	0.264543	0.013032	-0.0607434
Kcns1	0.137765	-0.0264697	0.17551	0.687475	0.112342	-0.156504
Prrc2c	-0.250099	0.210624	-0.114019	-0.355944	0.0572769	-0.109942
Gpr34	-0.185682	0.19753	-0.268636	0.428465	0.373729	0.0131258
Daam2	0.0359409	-0.0162914	0.0286787	0.279348	-0.0258814	-0.173687
Stac3	-0.33536	-0.414682	-0.513475	0.838741	0.117772	-0.76107
Hey1	-0.0363343	0.0461707	-0.00632361	0.415333	0.182241	-0.103572
Suco	-0.327359	0.252641	-0.188342	-0.399526	0.114661	-0.048763
Cdh18	0.074735	0.298873	0.159901	-0.411253	-0.0638908	0.0577352
Hipk4	-0.0193774	0.106611	-0.0297094	1.16046	0.32142	-0.179247
Slc26a10	0.136999	-0.0907188	0.0117334	0.846938	0.286357	-0.0228056
Usp45	-0.294773	0.295671	-0.167163	-0.355628	0.118334	0.000901907
Dgkz	0.0996742	0.0583811	0.0621464	0.77577	0.11312	0.0321076
Bptf	-0.219659	0.0269807	-0.0899538	-0.290367	-0.0543569	-0.132559
Xaf1	-0.0121487	-0.0965935	0.0303161	-0.611065	-0.0778491	-0.0712382
Chrm4	-0.0827621	-0.187326	-0.190331	0.63715	-0.165066	-0.380227
Ranbp17	-0.0207744	-0.081182	-0.0283343	-0.460895	-0.133666	-0.217463
Dok4	0.0883677	-0.121298	-0.0244939	0.331654	0.0813236	-0.0392247
Efhd2	0.0993986	-0.0151	0.133383	0.742908	0.218166	0.0422664
Sh3bgr	0.771296	-0.235415	0.324456	0.463337	0.346689	0.110047
Limd2	0.185294	0.0137727	0.0769196	0.489188	0.0795127	0.103353
Cmtm5	0.132684	-0.18792	-0.0215496	0.471731	0.164533	0.0264054
C1qtnf4	0.211659	0.00704244	0.0852869	0.405648	0.19871	0.0296278
Eml2	0.32139	-0.124346	0.199707	0.39463	0.164173	0.0709833
Erf	0.168621	0.0314917	0.0910351	0.658956	0.155553	-0.145698
Slc16a11	0.303119	0.024179	0.220947	0.910464	0.456222	0.249393
Tet2	-0.341751	0.342161	-0.153732	-0.901368	0.0543172	-0.228099
Npnt	-0.0375665	0.313766	-0.0211482	0.398491	0.0287941	-0.134136
Ramp3	0.376071	0.0915639	0.0365069	1.03848	0.38246	0.196783
Wdr43	-0.119783	-0.00824666	-0.133282	-0.293095	0.0215897	-0.0577768
Nbl1	0.168631	-0.148084	0.172157	0.649792	0.0326589	0.00317123
Smc1a	-0.0486353	-0.0460094	0.0179782	-0.259672	-0.153987	-0.0337699
Phf8	-0.178613	-0.113841	-0.175148	-0.329432	-0.25258	-0.194968
Ublcp1	0.0215004	0.202512	-0.0103104	-0.620131	-0.398379	-0.0237946
Chd7	-0.221201	0.0841959	-0.11096	-0.320571	0.0396209	0.139503
Car8	-0.245087	0.123621	-0.0962348	0.777932	0.553774	0.247204
Cdk13	-0.285145	0.115714	-0.189679	-0.389666	-0.0471627	-0.0703667
Nkx6-2	0.366518	-0.284652	0.248467	0.665036	0.31886	0.00962878
Inhba	-0.0165723	0.431131	-0.0929961	1.06125	0.582516	0.22042
Rap1gap	0.191115	-0.12215	0.0460856	0.228902	-0.0629169	-0.00453072
Cldn5	0.356443	-0.307743	0.138593	0.45262	0.0960417	-0.0874973
Paqr6	0.3309	-0.342632	0.1478	0.843133	0.220693	-0.198484
Mfsd6	0.00961133	0.155428	0.0607338	-0.341303	-0.215703	-0.0791194
Disp3	0.047047	0.0387803	0.0840825	0.304018	-0.0621277	-0.0336473
Fbxo2	0.240399	-0.104558	0.153138	0.929962	0.488435	0.250519
Lrrc29	0.273857	-0.0744382	0.314433	-0.663652	-0.317365	0.51064
Pi4ka	-0.0219382	0.117902	0.0372531	0.238922	0.0266208	-0.0362069
Pde3a	-0.318597	0.0174275	-0.120012	-0.600621	0.086516	0.00287306
Slc24a4	-0.257183	0.51601	-0.0543402	0.416249	0.296906	-0.217211
Enc1	-0.240721	0.312578	0.000324146	0.412235	0.0566484	-0.113372
Myrip	-0.176832	0.113311	-0.0690346	0.306929	-0.0148891	-0.0908096
Phlda3	0.147962	-0.171927	0.110449	0.544334	0.193428	0.0656336
Ppp4r3a	-0.207572	0.161507	-0.248657	-0.403287	0.111456	-0.0889383
Shisa4	0.0996005	-0.0700255	0.109035	0.316834	-0.0930847	0.147654
Tnfrsf18	-0.207993	0.578569	0.328829	-0.80522	-0.0700916	0.356169
S100a10	0.109243	-0.316371	0.0731235	0.579936	0.15338	-0.0609675
Wdr60	-0.0291011	0.197871	0.100977	-0.418811	-0.0144242	0.0262001
Csdc2	0.209671	-0.081997	0.0568599	0.347263	-0.164259	0.0240255
Vwa1	-0.127381	-0.0801721	-0.164661	0.770548	0.455298	0.175506
Nfrkb	0.0246142	-0.00892924	0.0125756	-0.370805	-0.210669	-0.0100906
Ehbp1	-0.0380019	0.161302	0.0242786	-0.47694	-0.0688435	-0.0840178
Rbm45	0.0114697	0.0533738	0.0240994	-0.373699	-0.0987371	0.0606931
Dlgap3	0.0405117	-0.00784016	-0.0120403	0.583217	0.031539	-0.0229837
Agps	-0.305643	0.302674	-0.125585	-0.49519	0.0669494	-0.0569117
Adora1	0.0620316	-0.0592581	0.0468825	0.388989	-0.122955	-0.0300737
Zmym4	-0.201706	0.215395	-0.0315316	-0.359013	-0.00589252	-0.0566681
Ubap2l	0.0242302	0.0035738	0.0672381	-0.323025	-0.324252	-0.0242072
Stk40	-0.108452	-0.276504	-0.257239	0.277453	-0.0898527	-0.175088
Rgs8	-0.0650123	0.193879	-0.0710531	0.658329	0.16311	0.0394035
Ypel3	0.171952	-0.149339	0.136725	0.254766	0.0320566	0.0238577
Gpr153	0.20459	0.0577263	0.0411722	0.653476	0.0457427	0.00168709
Fgf11	-0.0165271	0.0525589	-0.0490826	0.413242	-0.0845463	-0.0511411
Gm9776	0.400339		0.501248		-0.126435	0.457094
Sbk1	-0.15506	-0.0566228	-0.191792	0.698757	0.0899425	0.0675396
Nemp2	0.0913473	0.30541	0.276097	-0.672351	0.0381808	0.137391
Edem3	-0.416545	0.314611	-0.201571	-0.514866	0.0653358	-0.145583
Dpy19l1	-0.1751	0.209785	-0.0281575	0.382456	0.313393	-0.16005
Zfp866	-0.132944	0.0927042	-0.0978399	-0.46112	-0.258245	-0.179683
Gprasp1	-0.128524	0.0404437	-0.0145444	-0.297911	-0.0435943	-0.057083
Usp48	-0.0943021	0.0234065	-0.0334535	-0.593114	-0.167724	-0.124466
Epop	0.183649	0.11995	0.25116	1.25179	0.250537	-0.106015
Rab9b	-0.230788	0.104743	0.0327019	-0.496052	-0.112486	0.0245252
Tril	-0.114614	0.0422438	-0.0493379	0.309397	0.12366	0.0705216
Zc2hc1a	-0.199941	0.276979	-0.0998194	-0.338763	0.0936596	-0.0520384
Mdga1	-0.00543441	0.0631645	0.0597775	0.600817	-0.00866991	0.0406694
Kcns3	-0.197046	-0.00941999	-0.0158382	0.383865	0.16283	-0.317291
Rtn4r	0.0328737	0.0340075	0.00149072	0.646824	0.0578737	-0.123532
2900005J15Rik	0.168115		0.146535		-0.332352	0.473159
Mgat5b	0.0579269	-0.0420344	0.0392006	0.202326	-0.114256	0.00227557
Orai3	0.185563	-0.070704	0.0951463	0.49905	-0.00381169	0.13432
Cep164	0.129875	-0.151773	0.0684719	-0.819218	-0.569627	-0.201344
Kcnj4	0.0931196	0.0319244	0.0103861	0.647957	0.166368	-0.00577679
Ubr3	-0.209732	0.284361	-0.109591	-0.36734	0.0748573	-0.041542
1700001O22Rik	0.230385		0.145541		0.255612	-0.0893475
Zfp488	-0.127886	0.0161492	-0.0345383	-0.63557	-0.253019	-0.0908218
Garem2	-0.0102555	-0.114339	0.0285619	0.316438	0.0631718	-0.0890375
Smim7	-0.000484702	-0.056142	0.00212265	0.370673	0.151456	0.000369029
Slc38a6	-0.136364	0.31241	-0.00221512	-0.626759	-0.240164	0.0387666
Serpinb1a	-0.191096	0.0544869	-0.129883	1.25169	0.471836	-0.0902461
Shb	-0.091476	-0.0162899	-0.0486569	0.354309	0.0877462	0.0158162
Ankrd45	-0.211093	0.350648	-0.179331	-0.572816	-0.0799548	-0.110296
Lsm11	-0.0937707	0.0216302	0.0970151	0.476504	0.150548	-0.0774962
Sstr3	0.116977	-0.0689504	0.290146	0.274662	-0.0359289	-0.0952467
Zfp367	-0.179089	0.234361	-0.0759738	-0.460122	0.292974	-0.161843
Tst	0.254308	-0.193356	0.0237538	0.74047	0.343277	-0.0264285
Tubg2	0.281137	-0.0911325	0.155503	0.277025	-0.00487879	0.0133
Prrt3	0.0807715	-0.0165982	0.0697085	0.386926	-0.0237076	-0.0286816
S1pr5	0.272215	-0.170388	0.134915	0.295001	-0.00123428	-0.132473
S1pr1	-0.233344	0.066931	-0.198458	0.250027	0.0118219	-0.0759461
Prrt2	0.111762	-0.160312	0.0184294	0.457167	0.0387324	-0.0156225
Tubb2b	-0.0835839	-0.298496	-0.0784726	0.549327	0.281378	0.0878953
Dpy19l4	-0.42409	0.266954	-0.162154	-0.322707	0.379961	0.055835
Kcng4	0.333366	-0.195659	0.245193	0.682284	0.107088	0.198917
Rtn4rl1	0.00840871	0.0910252	0.090968	0.398589	-0.027948	-0.00195207
Adra2c	0.0573363	-0.0341441	0.0640956	0.461865	0.0751953	-0.0335133
Proser2	-0.256232	-0.042515	-0.204929	0.482618	0.0139732	0.029786
Sh2d5	0.0442376	0.0305629	-0.0049948	0.550168	0.266798	-0.0136005
Kcnk13	-0.0612883	0.0769072	-0.0255363	0.714295	0.19245	-0.0547172
Hnrnph2	-0.180943	0.0867233	-0.084097	-0.414574	-0.0286489	0.0022604
Hcrt	-0.659795	0.191494	0.210326	1.48802	0.32152	-0.0276815
C1ql1	0.346772	-0.341113	0.253462	0.767084	0.180503	-0.12684
Penk	0.0472067	0.178601	-0.145687	1.2723	0.427237	-0.0118587
Dbx2	-0.0292045	-0.00599133	0.0248517	0.306417	0.112119	0.0145218
Esf1	-0.027094	0.0424223	-0.163406	-0.369973	0.0373554	-0.00520313
C2cd4c	-0.135606	0.0196703	0.0458535	0.946432	0.311376	-0.00227163
Hpcal4	-0.297861	0.241908	-0.0260069	0.264613	-0.106775	-0.0657459
Chrm3	-0.0176623	0.283687	0.0827713	0.387424	0.0258041	0.0689077
Gsg1l	0.0164728	0.281358	0.00871542	0.843765	0.128715	-0.000595752
Rprml	0.0766314	0.00328643	0.0752059	0.507798	0.164313	0.041448
Scand1	0.290836	-0.157665	0.333232	0.329685	0.191803	0.209698
Pnma3	0.189057	-0.110996	0.259462	-0.236241	-0.222049	0.200325
Hs3st2	-0.000995317	0.132202	0.0361437	0.398471	-0.0683344	-0.149806
Rbp1	0.254044	-0.095619	0.109549	0.573931	0.340971	0.286795
Lrrc75a	-0.00358163	-0.0236224	0.0675541	0.343424	-0.113384	0.00292475
Camk2n1	-0.069576	0.086493	-0.172417	0.974803	0.209623	-0.0437537
Scn4b	-0.0874301	0.220534	-0.0806791	1.26361	0.50102	-0.210032
Fam43a	-0.034371	-0.0497606	-0.0993451	0.669019	0.121239	-0.0979498
Hrk	-0.0593545	0.259758	0.0167792	0.745383	0.25297	-0.115413
Nxph3	0.0669631	0.136357	0.0361654	0.887974	0.130893	0.0508279
Fam83h	0.454271	-0.0701154	0.659436	-0.662215	-0.491095	-0.140999
Ddit4l	-0.174291	0.248709	-0.14092	1.6442	0.570273	-0.0171583
Gpr6	-0.00179738	0.340415	-0.129079	0.874693	0.189326	-0.229041
1110032F04Rik	0.0630627		0.0155876		0.334409	0.0717343
Cd24a	0.0492933	-0.00335419	-0.0131842	0.356318	0.0700875	0.039334
Tet1	-0.0819543	0.460387	-0.0628559	-0.511788	0.189767	-0.0327616
Cyp4x1	-0.0462096	0.140931	-0.0157352	-0.702763	-0.232723	0.0831978
Ythdf3	-0.278496	0.234752	-0.186389	-0.275684	0.213995	-0.0654291
Taf9b	-0.0199135	0.143992	-0.062822	-0.495202	-0.20648	-0.163946
Sfn	0.0449141	-0.371475	-0.28062	0.949804	0.516494	0.0260046
Lxn	0.0473171	0.0458251	0.0282436	0.349264	0.0578935	0.0931654
Mafa	0.244724	0.390151	0.383579	0.870206	0.348227	-0.266125
Gjb1	0.238094	-0.33019	0.114871	0.330002	-0.034491	-0.0129034
Bex4	0.071235	-0.129705	-0.133883	-0.407419	-0.00865136	0.0383723
Sstr2	-0.196743	-0.186789	-0.0800686	0.77516	-0.0530332	-0.346908
Gigyf2	-0.153636	0.00653245	-0.0850332	-0.367894	-0.156612	-0.0778874
Hes5	0.214577	-0.116686	-0.0171569	0.828062	0.41387	0.312237
Nat8l	0.156685	-0.0260049	0.0973263	0.391938	0.0115897	-0.0524023
Gpr85	-0.0551988	0.0662616	0.0200727	-0.330865	-0.0244729	-0.0176932
Gng7	0.00418153	0.0269963	-0.147457	0.437687	-0.0538265	-0.130818
Slitrk3	-0.0127525	0.291128	0.061958	-0.451029	-0.109163	-0.117126
Scrt1	0.156407	-0.101596	0.035158	0.284495	-0.13481	-0.0504028
B330016D10Rik	0.274957		0.370015		0.116815	-0.0594121
Tmem136	0.165116	0.0783006	0.117934	-0.439799	-0.173185	0.0405386
Nog	0.094577	0.0131791	0.0822142	0.590321	0.200377	0.110686
Ctxn1	0.10822	0.13832	0.0553227	0.845787	0.0800888	-0.0116788
Tpcn2	-0.0610472	-0.189646	0.131179	-0.427153	-0.192137	0.180564
Dact2	0.0590151	0.078511	0.0213713	0.421257	0.0174741	0.153558
Phf3	-0.144701	0.0612674	-0.0793858	-0.437566	-0.0835458	-0.203679
Yjefn3	0.0524651	-0.0246817	-0.0229974	0.914613	0.263737	0.155979
Nrsn1	-0.0745349	0.112987	-0.0691519	0.460376	-0.0172071	-0.0509752
Gpr137c	-0.357256	0.372109	-0.186284	-0.591583	-0.183091	-0.071864
Ankrd34a	0.0629442	-0.163065	0.0437689	0.288405	-0.132082	-0.105665
Pcdh10	-0.290668	0.202228	-0.131029	-0.271499	0.00575428	0.034351
Pdp1	-0.171383	0.242362	-0.25693	0.567266	0.341477	-0.199278
Tmem67	-0.213191	0.00281613	-0.189843	-0.533495	0.0072804	-0.0180305
Dtx3l	-0.294364	0.0585399	0.107265	-0.573771	-0.266585	0.0206211
Sall2	-0.0452691	-0.128478	-0.0334735	0.315651	0.00758817	-0.0355971
Tceal1	0.0249183	-0.0241194	-0.0396175	-0.337118	-0.11619	0.216045
Polr1a	0.0294584	-0.121225	0.0675797	-0.353661	-0.23245	-0.0424275
Lingo1	0.0627861	0.0958469	0.0935825	0.588949	-0.0321452	-0.0944324
Zfpm1	0.0666528	-0.0315224	0.0458821	0.359209	-0.143891	-0.0476397
Aftph	-0.245299	0.165234	-0.125209	-0.263197	0.00685722	-0.114029
Gal3st1	0.365934	-0.0196447	0.243048	0.383898	0.0873069	-0.0602588
Crh	-0.0684851	-0.119557	-0.0791729	1.5438	0.693723	-0.0737893
Armcx4	-0.167369	0.173766	0.0283879	-0.363234	0.00519137	-0.121576
Rasd1	0.184947	0.0196841	-0.0287322	1.05181	0.191599	0.0513789
Rasl11b	0.0110212	0.225838	0.142004	0.641029	0.119067	0.158187
Amz1	0.0769891	-0.0620223	0.0074566	0.562907	0.193023	0.142232
Klk6	0.094699	-0.171005	-0.00669345	0.955721	0.277225	0.0747585
Ubqln2	-0.175124	0.14812	-0.101541	-0.260352	-0.00619981	0.0292144
Mchr1	-0.0179129	0.0309213	-0.0799857	0.348058	-0.15618	-0.245459
Prag1	-0.183952	-0.11621	0.00651958	0.47073	-0.0421957	-0.162529
Synpo2	0.288111	0.127478	-0.0326917	0.538048	0.196208	-0.0188924
Lypd6	-0.131919	0.211403	-0.118368	0.460584	0.173885	-0.0470675
Oprd1	-0.436162	0.359138	-0.103498	0.539628	-0.011252	-0.337281
Htr5b	0.0658998	-0.453056	-0.0653064	0.953269	0.605526	-0.173844
Adra1b	0.351129	0.0763324	0.169687	0.658607	0.0279182	0.138349
Plekho2	0.432798	0.133803	0.213031	0.317383	0.0895867	0.135466
Pgbd5	0.014673	0.0234755	-0.0137636	0.292286	-0.00658098	-0.0111684
Gp1bb	-0.0207745	-0.234261	-0.0492686	0.557289	0.0500686	0.0196342
Muc15	-0.110484	-0.23962	-0.0693223	-1.04482	-0.337797	0.592126
Fam131a	0.059028	0.0341641	0.104656	0.783842	0.205137	0.000741016
Tmem125	0.490741	-0.0663841	0.395554	0.507835	0.130999	0.0291932
Rtn4rl2	-0.12415	-0.00716583	0.140831	0.520294	-0.0612269	-0.172167
Amigo1	0.0651395	-0.0429674	0.0805597	0.238166	-0.122769	-0.0292487
Gja1	-0.111281	0.0212741	-0.0655108	0.341049	0.143223	0.044139
Lingo3	-0.12271	-0.0114909	-0.0866196	0.499764	0.0582514	0.0279592
Gfod1	-0.299569	0.182378	-0.0900469	0.36438	-0.00770046	-0.210348
Ncald	-0.0120385	0.127516	0.111207	0.233952	-0.0391356	-0.0397699
Ppp1r37	0.1168	-0.139456	0.0395425	0.426974	0.00241698	-0.0649457
Tmem198	0.0578677	-0.167249	-0.0725626	0.532117	0.080693	-0.0855695
Mest	-0.358437	0.115222	-0.135624	-0.402105	-0.159201	-0.0249572
Rspo2	-0.325543	0.405132	0.101897	0.777268	0.314341	0.0744053
Rgs14	0.0352493	0.288545	-0.0240918	0.804782	0.162652	0.0284487
F730043M19Rik	-0.0217521		-0.0889157		-0.0558513	-0.119519
Doc2a	0.0425545	0.0968963	0.123924	0.852509	0.307072	-0.0120635
Ankrd44	-0.0811324	0.148769	-0.0310809	-0.40638	0.186614	-0.0935122
Robo2	-0.394518	0.418261	-0.174511	-0.324474	0.107051	-0.0233904
Hook2	0.153386	-0.186434	0.0947404	-0.473922	-0.118791	0.0191123
Zmat1	-0.00580085	0.117006	-0.0811272	-0.75139	-0.0773205	0.119902
Kcnt2	-0.64584	0.414085	-0.255497	-0.421305	0.257264	-0.0887203
Atad2b	-0.659198	0.567907	-0.370121	-1.0686	0.530751	0.19341
Junb	-0.367429	-0.519899	-0.552855	0.772483	-0.184777	-1.24264
Prkcb	-0.251632	0.270955	-0.19614	0.275506	0.124596	-0.0310377
Hrh1	-0.0927052	0.00322121	-0.0121924	0.353168	-0.137867	-0.188926
Myh7	0.0736895	0.043086	0.199982	1.55362	0.472762	-0.391452
Socs3	-0.278226	0.0223466	-0.353884	1.09787	0.695168	0.032988
Cdh22	0.0512423	-0.0740372	0.0758388	0.490214	0.00896372	0.079863
Prx	0.311584	-0.260531	0.346597	0.959891	0.278556	-0.977138
Gm12592	-0.040354		-0.0355631		-0.424877	-0.0858111
Ddx10	-0.164507	-0.0190959	-0.218739	-0.352465	-0.00779748	-0.0280874
Nrgn	0.0690266	0.0801482	0.0955839	0.584311	-0.0335857	0.0723488
Tnfaip6	-0.154139	-0.107639	-0.206223	0.573815	0.245242	-0.2816
Ier2	-0.309418	-0.391443	-0.343794	0.429961	-0.254701	-0.714792
Camk2d	0.00126524	0.224758	0.0898451	-0.381287	0.00263112	0.0993984
Txlna	-0.125883	-0.158868	-0.077872	0.20841	-0.0240357	-0.141556
Skida1	0.0929802	-0.0528398	-0.0433735	-0.399065	-0.0966622	0.0309642
Gon4l	0.0290583	0.191504	0.0436298	-0.359985	-0.272924	0.289502
Tprkb	0.0260706	0.00175702	-0.0301801	0.203359	0.0135536	0.0909797
Fgfr3	0.177561	0.153818	0.126124	0.395881	0.193996	0.0241485
Mdm4	-0.166898	0.195947	-0.0926198	-0.523652	-0.0594648	-0.229819
Mettl7a1	0.143318	-0.155193	0.0218572	0.303096	0.00365698	-0.0660745
Tmem119	-0.0116713	-0.180611	-0.0923482	0.45051	0.173457	0.0866071
Adam10	-0.392202	0.34481	-0.187973	-0.330253	0.111366	-0.0397505
Phactr1	-0.0153952	0.138358	-0.0423446	0.234793	-0.0749401	-0.0899769
Cadm4	0.233052	-0.114653	0.163096	0.495947	0.140807	0.0417926
Nsd3	-0.23301	0.0751986	-0.0737488	-0.239922	0.0371986	-0.0660639
Rnd1	0.142429	-0.118198	0.140608	0.543673	0.233144	-0.0131514
Tmem158	0.0827807	0.0809474	0.0444884	0.450804	0.162413	-0.011288
Arhgef33	0.074369	0.303346	0.381731	0.729438	0.421003	0.183108
Kcnmb4	0.022349	-0.0122344	-0.135498	0.322085	0.0488016	0.113158
Miga1	-0.291479	0.329605	-0.156265	-0.406598	0.159443	-0.0495745
Lrtm2	0.0913175	0.0942532	-0.0369095	0.383035	-0.0270841	-0.0590917
Cntn1	-0.233778	0.277856	-0.116847	-0.221085	0.12525	0.0605909
Ep300	-0.306563	0.207553	-0.131673	-0.440855	-0.0329462	-0.0840296
Tmem245	-0.235316	0.302728	-0.0476864	-0.293658	0.206294	0.0222571
Stam2	-0.199523	0.268278	-0.0732	-0.45273	0.0662494	0.0287022
Nell1	0.190251	0.198335	0.0348726	0.394465	0.0345462	0.0812687
Nap1l5	0.0612995	0.00479096	-0.0175878	-0.375048	-0.026604	0.031003
Srsf11	-0.0871495	0.118127	-0.103233	-0.431406	0.126573	-0.0763272
Ano5	0.350335	0.684903	-0.0654662	-1.11048	-0.152767	0.434113
Nap1l3	-0.158607	0.148852	-0.134768	-0.402065	0.165903	0.0640212
Fmnl1	-0.120778	-0.10116	-0.0870012	0.380871	-0.142299	-0.203948
Prr18	0.0799281	-0.0283952	0.0271155	0.659598	0.103919	-0.140236
H2-T22	0.00986745	-0.204944	0.00847908	0.430795	0.355077	-0.113776
Sertm1	-0.226939	0.196732	0.214493	0.424533	0.0887571	-0.0454862
Actr3b	0.0450636	0.0670401	0.00562119	0.293239	0.096423	-0.0146067
Adap1	0.0993302	-0.131254	0.0681481	0.4335	0.0609335	-0.022183
Chn1	-0.0876231	0.173684	-0.0925486	0.333529	-0.0315459	-0.121199
1700001K19Rik	0.196348		0.183507		-0.567537	-0.137169
Mpz	-0.22702	-1.08002	0.379319	2.41194	1.10188	-2.57921
Fry	-0.185582	0.14244	-0.0333069	-0.283628	-0.080326	0.00935369
Them6	0.221786	-0.0535173	0.0669473	0.60825	0.226568	-0.0154338
Ier5	-0.218372	-0.201209	-0.103199	0.818835	0.336796	-0.346165
Ebf1	-0.0458055	-0.110903	-0.0816603	-0.409949	-0.14572	0.0645991
Cep170	-0.495338	0.248249	-0.272965	-0.425671	0.125381	-0.0457751
Yipf1	0.187602	-0.0957183	0.0562554	0.54242	0.204773	0.0161297
Zfp317	-0.201784	0.271799	-0.185513	-0.53046	0.036829	-0.0593106
Lgals8	0.091051	-0.0566579	-0.00813678	-0.484444	-0.14595	0.138394
Camk2b	0.109283	-7.68e-05	0.0111944	0.294234	-0.0563667	0.0450962
Unc13d	-0.463915	-0.151147	-0.11761	1.40318	0.507955	0.213863
Serpina9	0.0488433	0.310028	-0.184509	0.492827	0.0956396	0.127403
Qrfpr	0.392786	0.26625	0.156058	1.45568	0.952429	0.000726581
Dhcr7	0.0699383	-0.0650639	0.049992	0.288416	0.0144454	-0.0157998
Adra2b	0.431383	-0.240258	0.160354	1.46347	0.698118	-0.262975
Fam57b	0.23095	-0.187308	0.165132	0.355791	-0.0671897	0.0194965
Kcnc1	0.054259	0.137514	0.0714252	0.253124	-0.0467587	0.0568136
Zfp945	-0.213551	0.491391	-0.112177	-0.504713	0.254256	0.0652441
Skap2	-0.149993	0.030372	-0.119391	-0.385456	0.00973876	0.0130501
Ddn	-0.00351175	0.166003	0.0119388	1.05732	0.216578	0.007819
Usp47	-0.0487832	0.147518	-0.0263984	-0.26161	0.0287142	-0.125122
Ptk2b	-0.0238321	0.148366	0.0201769	0.285004	-0.0942104	-0.0657413
Cdh24	0.128164	-0.171704	0.179503	0.690506	0.139217	-0.146967
Akap17b	-0.388226	0.130872	-0.26845	-0.326896	-0.023931	-0.21531
Fdps	0.195958	-0.148498	0.0169624	0.62458	0.204611	0.00815922
Dbp	0.105347	0.186674	0.074894	0.771163	0.396538	0.179346
Zfp422	-0.0385485	-0.0316238	-0.0127127	-0.392589	-0.230147	-0.0133259
Zfp930	-0.307996	0.347332	-0.28867	-0.714491	0.0641067	-0.0986725
Nptx2	-0.0897618	0.0414636	-0.0736115	1.03705	0.345929	-0.0250347
Atxn7l3	0.0740745	-0.0758621	0.0340146	0.252479	-0.0301318	-0.0422858
Tpt1	0.0167103	-0.116533	-0.0817005	0.359324	0.148731	0.063619
Pop5	0.152688	-0.118012	0.0841138	0.578863	0.19303	0.0670667
2610008E11Rik	-0.0949024		-0.115701		0.0565178	-0.0378814
Zfp941	0.139298	0.033201	0.142059	-0.434576	-0.164309	-0.0531234
A930017M01Rik	0.00860105		0.0848072		-0.435678	-0.212017
Lrrtm1	0.109352	0.0370376	-0.00931496	0.232311	-0.0337568	0.0169708
Zbtb40	-0.30069	-0.0928931	-0.0526386	0.390094	0.0514447	-0.195697
Dmkn	0.0699412	0.098139	-0.0310913	0.989194	0.3392	-0.124543
Galnt13	-0.328219	0.391193	-0.357374	-0.437097	0.1195	0.0392103
Myl4	0.0193068	0.366559	0.22752	1.79429	0.719639	0.218069
Prpf40a	-0.187477	0.26113	-0.129641	-0.370858	0.174717	-0.0418968
Sfmbt2	-0.0463291	-0.00442508	0.00342323	-0.79017	0.00834654	-0.127226
Taok3	-0.0312116	-0.155636	0.0410972	-0.287889	-0.279195	-0.0233703
Dnaic1	-0.00622713	-0.0613458	0.0750253	0.456397	0.219567	-0.0615519
Zcchc14	-0.22194	0.125084	-0.135641	-0.305069	-0.0668221	-0.048707
Obscn	-0.297604	0.317741	0.0396712	0.81316	0.374261	-0.236817
Cd2ap	-0.0600677	0.222133	-0.105773	-0.487727	0.0551533	-0.150272
Ppp1r1b	0.0520649	0.0928399	-0.0715881	1.23315	0.345137	-0.034313
Kalrn	-0.0965948	0.322551	0.0490385	0.617741	0.154152	-0.0800343
Bod1l	-0.150721	0.158027	-0.0896083	-0.325346	0.0121097	-0.0502756
Patj	0.243232	0.0945901	-0.0217013	0.304948	0.0941265	0.222285
Zfp27	-0.0285647	0.0168248	-0.0762872	-0.320511	-0.203634	0.0153676
Hs6st2	-0.244048	0.237316	-0.163411	-0.322456	0.166955	0.0386055
2700097O09Rik	-0.00394823		-0.243295		0.191067	0.027913
Cks2	0.200706	0.315378	-0.105132	-1.09919	-0.219585	0.0528161
Morf4l1	-0.0135474	-0.0762132	-0.00983796	-0.211183	-0.0416522	0.0312537
Rpp25	0.134774	-0.0212365	0.184193	0.446737	0.0436347	0.0798255
Otof	0.0497519	0.154012	0.148689	0.730044	0.151178	-0.096548
Zfp706	-0.0299394	0.134907	-0.0159615	0.25391	0.116107	-0.0415882
Ncs1	0.0564698	-0.046917	0.00211692	0.361677	0.00172632	-0.0835618
Kcnc3	0.168304	-0.0926765	0.0527002	0.362002	-0.135126	0.0333461
4833420G17Rik	0.00224193		-0.0627286		-0.331684	0.642188
Acadm	-0.0254241	-0.0202568	-0.108334	-0.243613	0.022357	0.0813797
Grm4	0.0235419	0.25658	-0.0696908	1.00787	0.247245	0.227633
Scoc	-0.110891	0.145355	-0.17251	-0.722306	-0.373964	-0.0364149
Cyp26b1	-0.301355	-0.044997	0.152305	0.361219	0.137583	-0.0580214
Wscd2	-0.102337	0.0010047	-0.0655109	0.485257	-0.0176545	0.0277686
Nmral1	0.340263	-0.0110497	0.1372	0.610891	0.251527	-0.0465615
Col23a1	0.153449	0.139091	0.40523	0.442831	0.00373161	0.18731
Lin28b	-0.196317	0.194813	-0.265619	-0.956563	0.15394	-0.0674861
Gpatch1	-0.0715841	-0.00942905	-0.0383826	-0.262128	-0.132819	0.0332931
Dzip3	-0.215115	0.337894	-0.0393855	-0.521326	0.206893	-0.0789641
Tnnt1	0.852966	0.116724	0.250604	1.27865	0.76946	-0.0235416
Chil1	0.0638743	0.0616705	-0.00843819	0.730278	0.21724	0.171323
Plcxd1	0.176298	-0.132794	0.149108	0.341129	0.0695114	0.00932778
Dhrs3	-0.0053737	-0.0828679	-0.114451	0.362654	-0.246625	-0.0252199
Impad1	-0.166177	0.269705	-0.180166	-0.310232	0.146312	0.0568993
Plekhd1	0.281662	-0.0159198	0.0594528	0.695506	0.20343	0.233217
Zbtb6	-0.128052	0.364113	-0.23852	-0.570877	0.0657416	-0.0445903
Zfp810	0.0982314	0.426142	0.26466	-0.37915	0.205603	0.318673
H2-K2	-0.150682	0.0999478	-0.414606	0.881612	0.498263	0.00175051
H2-T23	-0.112295	-0.0550211	0.10105	0.734372	0.463222	0.00516871
Trmt2b	-0.0685209	-0.133028	-0.0572162	-0.438315	-0.182068	-0.0278278
Krt77	0.113797	0.0168098	0.329298	0.654333	0.153489	0.19927
Nnat	0.114161	-0.0741583	0.170532	0.596773	0.0710157	0.152538
Lrch1	-0.119221	-0.0301825	-0.141001	-0.40767	-0.163012	-0.0167144
Afdn	-0.36599	0.226455	-0.0517675	-0.312816	0.073717	-0.035842
Mas1	0.0432682	0.170001	0.118718	0.636392	0.104627	-0.536222
1500009C09Rik	0.219454		0.0711101		-0.0267225	0.0761311
Mei1	0.0589336	0.366603	0.133456	1.34668	0.76366	-0.100484
Usf3	-0.276878	0.279883	-0.127421	-0.392789	0.0412099	-0.0917344
Gpr88	-0.224811	0.27986	-0.251284	0.401467	0.154586	-0.278894
Trp53i11	0.12851	0.100388	0.119394	0.347554	-0.0952617	0.151732
Epc2	-0.261317	0.200167	-0.0339121	-0.465608	-0.0150114	-0.101632
Scyl2	-0.185556	0.0858988	-0.173457	-0.267125	-0.0529421	-0.0559412
Strada	0.247489	0.0112392	0.157084	-0.371135	-0.14311	0.229408
Marcks	-0.125269	0.021706	-0.178264	-0.371458	0.0296181	0.080108
Fcho1	0.126919	-0.0472192	0.00590655	0.522073	0.189454	0.150747
Ssbp4	0.221212	9.39e-05	0.161264	0.548267	0.176719	0.224047
Scn2b	0.00872526	-0.0996285	-0.0187874	0.25999	-0.0862695	-0.0176158
9230112E08Rik	-0.117549		-0.0589677		0.371547	-0.24638
Tlnrd1	-0.17441	-0.176936	-0.234963	0.558902	0.0771162	-0.0648346
Ccdc190	-0.20699	-0.290512	-0.0995091	0.564774	0.244275	-0.0567486
Ntn5	-0.344177	0.175533	0.378366	1.15795	0.0157238	-0.0826862
Slc17a7	0.137655	0.00839943	0.173014	0.497795	-0.00207169	0.00376086
Etnk2	-0.214744	-0.165395	-0.109074	0.687867	0.192643	0.0717248
Htr1d	0.00156872	0.170394	-0.0852005	0.619503	-0.114451	-0.238595
Eid2b	0.0767934	0.0779988	0.193252	-0.383898	-0.093057	0.0677716
Tmem200b	0.102451	0.00650396	0.218949	1.10086	0.496021	0.098666
Pnmal2	0.109739	-0.043444	0.0921505	0.333483	0.00865338	0.125663
Cited4	0.424045	0.256362	0.399039	0.647104	0.244943	0.304551
Trabd2b	-0.0678184	0.0529883	0.445386	0.787933	-0.0366473	0.104863
Gad1	-0.142278	0.288195	-0.132108	0.397409	0.21562	0.0779615
Rraga	0.0811055	-0.0398367	0.0523164	-0.257597	-0.0845253	0.103083
Syndig1l	0.0346094	-0.068144	-0.0819743	0.87911	0.124803	-0.0804721
Tia1	-0.203377	0.309568	-0.161794	-0.393073	0.352553	0.00137591
Egr4	-0.562232	-0.65246	-0.586363	0.582139	-0.238331	-0.912913
Hpcal1	0.206639	0.009883	0.353243	0.476709	0.0652834	0.194431
Gspt2	-0.211352	-0.0149126	-0.017144	-0.346264	-0.0984402	-0.0761671
5-Sep	0.117772	0.0798121	0.0202187	0.699433	0.0540942	0.0107122
Slc39a2	-0.229331	-0.54793	-0.2551	1.67101	0.832058	-0.880329
Zfp9	-0.171757	0.214814	-0.147971	-0.454158	-0.0645696	0.0895617
Nfxl1	0.0423557	-0.0316112	-0.139385	-0.554571	0.137153	-0.0303299
4933439C10Rik	0.290881		0.249817		-0.180077	-0.254124
Armcx5	0.0043919	0.244291	0.0661061	-0.638521	-0.0269818	0.0940046
Drc1	-0.0926605	0.00122341	0.0417063	0.387854	0.237172	0.134336
Vma21	-0.117937	0.180254	-0.146521	-0.403805	0.0101084	-0.067612
H2-D1	0.0863142	-0.23339	0.161271	0.56851	0.672206	-0.0994545
C4b	0.0559827	-0.0834439	0.204693	0.504226	0.468202	-0.074133
Cyp4f15	0.0451226	-0.0205746	-0.0596111	0.451151	0.129185	-0.417184
Wdfy1	-0.118014	0.525927	-0.0892966	-0.368854	0.0439819	0.544558
Efcab7	0.325518	0.00182817	0.484843	-0.780547	-0.170798	0.349597
Alg6	0.0401742	0.236386	-0.08347	-0.456707	0.125365	0.0265996
Tufm	0.0743696	-0.173827	-0.00169421	0.423055	0.0399232	0.0956246
Il11ra1	-0.0224462	-0.109808	-0.0676776	0.66858	0.19083	-0.0773749
Rhog	0.203877	-0.00619284	0.109451	0.370141	-0.0567247	0.0576565
Klhl40	0.544543	0.0193267	0.355934	0.575138	0.177515	0.183736
Tmem267	-0.482999	0.23361	0.138945	-1.04493	-0.890999	0.548409
Syndig1	0.0836196	0.031396	-0.0532828	0.253773	-0.0167966	0.0996801
Sptbn5	0.0476211	0.211416	0.186495	0.804864	-0.0741472	-0.201066
Qser1	-0.166503	0.282223	-0.100887	-0.305597	0.28118	-0.0456321
Fjx1	0.110709	0.0472382	0.057838	0.57807	0.135071	0.0885571
Scn9a	0.0505834	0.0246381	-0.222296	-0.399779	0.206015	0.140538
Prcd	0.242028	-0.0376838	0.281763	0.610669	0.243164	0.0577897
Selenot	-0.20442	0.145304	-0.138991	-0.386169	0.00119226	-0.0782518
Dio3	-0.388045	0.23096	0.191487	1.44067	0.296626	0.337027
Mog	0.153217	-0.12504	0.000131028	0.458414	0.188767	-0.0887982
Trbc2	0.0410091	0.286835	0.269513	0.986203	0.192279	0.110993
Ankrd63	-0.242464	0.2727	-0.133469	0.958287	0.265475	-0.183875
Klhdc7a	0.122595	-0.123941	0.182755	0.310411	-0.140246	-0.184333
Smim1	0.102808	-0.175712	0.142244	0.381117	-0.0587931	0.0990696
Nkain1	0.157846	-0.109374	0.155462	0.365112	0.001494	-0.0114867
Dcdc2b	0.140117	-0.0528729	0.186591	0.77044	0.540015	-0.177055
Hs3st4	-0.0702599	0.133167	0.0410126	0.418227	0.0812119	-0.02158
Smarcd2	0.145387	-0.0967195	0.0198703	0.342715	0.030499	0.05897
D030028A08Rik	-0.0461548		0.0376215		-0.588091	0.335038
Dact3	0.0168229	-0.141307	0.0948587	0.228594	0.0167806	-0.110814
Samd1	-0.025827	-0.0526459	0.0215848	0.518705	0.0840482	0.0654415
Kcnip3	0.200103	0.0383046	0.100316	0.432129	-0.113672	0.00621778
Rab10os	-0.0962136	0.218461	-0.0823925	-0.354161	0.0956121	-0.00735632
Lemd1	0.152028	0.328297	-0.0297846	0.402084	-0.117294	0.00462391
Atg4a	-0.118707	0.238758	0.119762	-0.841511	0.0482924	-0.104338
Neu2	0.103236	0.117482	0.0114971	0.64003	-0.0221972	-0.0453296
6530402F18Rik	-0.203659		0.0551886		0.061238	-0.203748
Rab26	0.0272392	-0.0577228	0.0224899	0.643438	0.224349	-0.209975
Fzd10	0.431648	0.156639	-0.0669601	0.562373	0.186884	-0.0781907
Nap1l2	-0.0850091	0.152752	-0.0589777	-0.271815	0.0582223	-0.0146719
Tmem240	0.18405	0.0462496	0.201905	0.318432	0.175972	0.0254471
Ccdc85c	-0.125313	0.04443	-0.0079662	0.289345	0.100827	-0.0768344
Gm16185	-0.957753		-0.308331		0.507826	0.296366
Abhd11os	0.290074	-0.0148917	-0.00026265	0.971412	0.243501	0.230577
Gm12709	0.151079		0.013682		-0.100446	0.229796
Gm15663	-0.0344325		0.0815329		-0.148166	0.0166725
2610035F20Rik	0.406151		0.160336		-0.103079	0.0341879
Gm15721	0.181525		0.0438109		0.423207	0.0500899
1700016P03Rik	-0.634734		-1.07114		-0.142409	-1.79988
Zfp703	0.0376522	-0.0599968	-0.0238198	0.347119	-0.0423015	0.12631
Trp53cor1	0.114912	-0.0420394	-0.102338	-0.978954	-0.926788	0.848132
Gm16183	-0.22871		-0.706128		-0.528265	-0.0887109
A330102I10Rik	0.0507149		-0.0216616		-0.224654	-0.16497
A730081D07Rik	-0.286721		0.00417437		-0.566655	0.00118586
Phf2os1	0.274045	-0.0382896	0.122597	-1.09451	-0.334543	0.102165
Gm13889	-0.0579396		-0.0940383		0.133713	0.00498347
9130024F11Rik	-0.232382		0.139549		-0.110879	0.0681614
2810001G20Rik	0.278227		-0.0261857		-0.162487	0.0443043
Cbx6	0.0172687	-0.0859338	-0.0132248	0.4109	0.0344736	0.00298515
Ier5l	0.0471837	0.0506466	0.013172	1.58759	0.578537	-0.227494
Rasgef1b	0.0653848	0.293463	0.040498	0.330614	0.00438845	0.155368
Cdk5r2	0.129893	-0.129499	0.0351891	0.305502	-0.125605	-0.0561534
AI480526	0.238409	-0.161992	0.174174	-0.951813	-0.215201	0.223956
Abhd12b	0.575068	-0.012982	0.0165863	1.90209	1.59409	-0.283336
Tmem189	0.159753	-0.171745	0.0548966	0.242725	-0.0255062	-0.0605174
Pcp4	0.163873	0.0690948	-0.0734246	0.78217	0.143033	0.149934
Tex9	-0.0703153	0.217069	0.0010932	-0.665365	-0.189856	0.238
Hspa1b	-1.76791	0.076907	-0.94733	0.891785	0.505776	-0.630791
Synj2bp	-0.181809	0.0813006	-0.242389	-0.308179	-0.104132	-0.184884
Tnnc1	0.144738	0.301407	0.0833675	1.7876	0.689612	0.506879
Hspa1a	-0.996888	-0.276316	-0.887256	0.500604	0.119509	-0.332836
Eif4e3	-0.0900116	-0.062057	-0.11967	-0.302174	-0.132481	0.03677
Kcnj11	0.182223	-0.0638442	-0.0120737	0.264878	-0.0642096	0.104073
Tmem151b	-0.0381791	-0.197232	-0.0141518	0.402316	-0.135627	-0.141119
Shisa8	0.501077	0.238517	0.226102	0.821246	0.481829	0.419597
9330151L19Rik	0.000361014		0.0351426		-0.255712	0.108025
5033417F24Rik	0.427534		0.66149		-0.150088	0.278303
1300002E11Rik	0.0168113		-0.067952		-0.0511278	-0.0240418
Tmem147os	0.259872	-0.189854	0.17011	-0.11319	-0.00148061	0.0983574
Mirg	-0.0161565		-0.16048		-0.248911	-0.255525
Rian	-0.09924	0.0211983	-0.120083	-0.421473	-0.0158161	-0.100231
Gm17322	0.0940541		0.0513449		0.100349	0.0590162
AI115009	-0.10438	0.0732722	-0.0440465	0.951093	0.764457	0.0717353
Gm16794	-0.349137		-0.276024		-0.193816	0.517584
Gm2115	-0.155244		-0.100397		0.156993	-0.177621
Gm16701	-0.113638		-0.0662897		-0.0854093	0.10873
A330009N23Rik	0.113186		0.00738493		-0.00847306	-0.0630184
Ptprv	-0.0937831	0.453622	-0.190408	1.61736	0.584915	-0.162854
Zfp383	-0.126772	0.126504	-0.0676439	-0.316368	0.122314	0.053043
Slc18a3	0.0388527	-0.0790802	-0.0435605	0.682989	0.0171549	0.0896742
4930447F24Rik	0.0162321		-0.246028		0.446423	-0.287557
Gm37711	-0.219667		-0.177316		-0.142293	-0.0639904
Gm38300	0.149866		-0.145181		-0.193506	0.0521
Gm37928	-0.00821254		-0.0590333		-0.0260252	-0.108573
Gm43398	0.47362		0.0138986		0.453779	-0.0904254
Gm42772	0.251365		-0.123222		0.26369	0.0499803
Gm43305	-0.119392		0.467012		2.93647	-1.0496
2900064K03Rik	0.0177223		-0.20259		0.486694	0.127014
4932422M17Rik	0.144345		0.322101		-0.213567	0.150228
Gm43318	0.157044		-0.155418		0.436739	0.0940946
Gm43672	-0.000480242		0.243167		0.313428	0.377437
Gm42742	-0.201758		-0.310118		0.522163	-0.10379
Gm42528	0.205704		0.104557		-0.144932	0.206544
Gm34583	0.0673845		-0.170243		0.277036	-0.355505
Gm43980	-0.97332		-0.60948		0.76134	-0.103896
Gm44210	-0.0016327		-0.0419917		0.249562	0.0687454
9430064I24Rik	-0.0431731		-0.318831		0.211695	-0.0213235
A230057D06Rik	-0.0419588		-0.183777		0.231391	-0.278692
Gm45606	-0.016665		0.176341		-0.235041	-0.0279304
Gm45619	0.17763		0.0377198		0.244349	-0.0303076
Gm45623	-0.126959		0.118208		0.351592	0.00978023
Flt3l	0.0807024	-0.082895	0.0391065	-0.530396	-0.126652	0.00120807
Gm20219	-0.437668		-0.437502		0.0898926	-0.655209
