# Supplementary material for: Brain transcriptomic, metabolic and mitohormesis properties associated with N-propargylglycine treatment: A prevention strategy against neurodegeneration
Source: Brain Res. Author manuscript; Available in PMC 2024 Jul 28. (PMC11283822; doi:10.1016/j.brainres.2023.148733)
Supplement: MMC7 [file NIHMS1958532-supplement-MMC7.xlsx]

## Sheet: Table_S3A
Table S5A. Metabolite concentration in brain samples of WT mice after cessation of N-PPG or saline vehicle treatment.
Values correspond to metabolite concentration [µM].
		Limits of detection (LOD)
		FIA-MS/MS	UPLC-MS/MS	Mice treated with N-PPG	Mice treated with saline vehicle
Metabolites	Class	FIA LOD [µM]	UPLC LOD [µM]	Mean	Mean
C0	Acylcarnitines	1.46	0	10.3417	12.6533
C2	Acylcarnitines	0.0728	0	5.2	7.96
C3	Acylcarnitines	0.01	0	0.15275	0.24
C3-DC (C4-OH)	Acylcarnitines	0.0451	0	0.106417	0.16
C3-OH	Acylcarnitines	0.187	0	0.276333	0.247733
C3:1	Acylcarnitines	0.0286	0	0.15675	0.146667
C4	Acylcarnitines	0.0473	0	0.10825	0.192467
C4:1	Acylcarnitines	0.01	0	0.028125	0.02538
C5	Acylcarnitines	0.01	0	0.0455833	0.0635333
C5-DC (C6-OH)	Acylcarnitines	0.0554	0	0.0546667	0.0582
C5-M-DC	Acylcarnitines	0.024	0	0.0235167	0.02132
C5-OH (C3-DC-M)	Acylcarnitines	0.0147	0	0.105	0.137
C5:1	Acylcarnitines	0.0169	0	0.0267333	0.0238133
C5:1-DC	Acylcarnitines	0.01	0	0.0201583	0.0172133
C6 (C4:1-DC)	Acylcarnitines	0.0736	0	0.042	0.0434
C6:1	Acylcarnitines	0.0076	0	0.0232667	0.02102
C7-DC	Acylcarnitines	0.0255	0	0.021875	0.0209
C8	Acylcarnitines	0.0451	0	0.031775	0.02896
C9	Acylcarnitines	0.0094	0	0.0246833	0.0227333
C10	Acylcarnitines	0.0748	0	0.02755	0.0307733
C10:2	Acylcarnitines	0.0542	0	0.0316	0.02994
C12	Acylcarnitines	0.0728	0	0.0301	0.0376333
C14	Acylcarnitines	0.0451	0	0.0525833	0.0806
C14:1	Acylcarnitines	0.0038	0	0.00735833	0.00959333
C14:1-OH	Acylcarnitines	0.054	0	0.031175	0.0329
C14:2	Acylcarnitines	0.0244	0	0.020775	0.0208667
C14:2-OH	Acylcarnitines	0.0566	0	0.026625	0.0289867
C16	Acylcarnitines	0.0133	0	0.159083	0.295867
C16-OH	Acylcarnitines	0.045	0	0.0425	0.0524667
C16:1	Acylcarnitines	0.0425	0	0.0466667	0.0687333
C16:1-OH	Acylcarnitines	0.0263	0	0.0195833	0.0231467
C16:2	Acylcarnitines	0.0296	0	0.0149167	0.0160067
C16:2-OH	Acylcarnitines	0.0337	0	0.0168583	0.01817
C18	Acylcarnitines	0.0317	0	0.109833	0.172933
C18:1	Acylcarnitines	0.0505	0	0.115833	0.205533
C18:1-OH	Acylcarnitines	0.12	0	0.100083	0.1306
C18:2	Acylcarnitines	0.0162	0	0.0184667	0.0281067
Trigonelline	Alkaloids	0	0.3	0.291	0.417933
Ala	Aminoacids	0	9	42.1333	61.4
Arg	Aminoacids	0	2	8.8	14.48
Asn	Aminoacids	0	1.4	5.525	9.22667
Asp	Aminoacids	0	1.5	267.833	399.667
Cys	Aminoacids	0	0.1	392.25	528.2
Gln	Aminoacids	0	3.7	533.75	685.867
Glu	Aminoacids	0	3	772.25	1058.73
Gly	Aminoacids	0	4.7	104	198.6
His	Aminoacids	0	1.1	6.5	8.16
Ile	Aminoacids	0	1.5	2.62167	3.588
Leu	Aminoacids	0	1.6	5.65	7.24
Lys	Aminoacids	0	1.4	12.7917	20.62
Met	Aminoacids	0	1.8	4.01333	4.80133
Phe	Aminoacids	0	1.6	5.38333	6.86
Pro	Aminoacids	0	4	7.05	8.77333
Ser	Aminoacids	0	1.9	39.2	61.6
Thr	Aminoacids	0	1.5	22.2333	35.6733
Trp	Aminoacids	0	1.8	1.37167	2.522
Tyr	Aminoacids	0	0.3	5.825	7.48
Val	Aminoacids	0	4.4	5.40833	8.30667
1-Met-His	Aminoacids Related	0	0.01	0.332667	0.4548
3-Met-His	Aminoacids Related	0	0.01	0.396333	0.589267
5-AVA	Aminoacids Related	0	0.04	0.0624	0.0638267
AABA	Aminoacids Related	0	0.5	0.43375	0.692
alpha-AAA	Aminoacids Related	0	0.3	5.775	11.9467
Anserine	Aminoacids Related	0	0.01	0.393833	0.588
BABA	Aminoacids Related	0	0.03	0.4395	0.366067
Betaine	Aminoacids Related	0	0.2	10.525	15.78
Carnosine	Aminoacids Related	0	0.2	4.39167	6.64
Cit	Aminoacids Related	0	1	1.63083	2.71133
Creatinine	Aminoacids Related	0	6	17.3333	25.3867
Cystine	Aminoacids Related	0	0.02	0.26175	0.271067
HArg	Aminoacids Related	0	0.01	0.025775	0.04478
HCys	Aminoacids Related	0	0.7	1.13583	1.776
Met-SO	Aminoacids Related	0	0.1	0.0570833	0.0705333
Orn	Aminoacids Related	0	1	0.6	1.04533
ProBetaine	Aminoacids Related	0	0.1	0.427667	0.707333
SDMA	Aminoacids Related	0	0.02	0.0396	0.0495333
t4-OH-Pro	Aminoacids Related	0	0.5	0.795833	1.31533
Taurine	Aminoacids Related	0	0.7	269	254.733
CDCA	Bile Acids	0	0.01	2.275	2.32867
DCA	Bile Acids	0	0.005	0.00398333	0.00463333
GCDCA	Bile Acids	0	0.002	0.0017	0.00130667
GLCAS	Bile Acids	0	0.001	0.000575	0.000613333
TCA	Bile Acids	0	0.005	0.00324167	0.00384667
beta-Ala	Biogenic Amines	0	0.1	4.2825	5.7
GABA	Biogenic Amines	0	0.05	261.5	330.667
Putrescine	Biogenic Amines	0	0.07	0.35625	0.534
Serotonin	Biogenic Amines	0	0.04	0.0548333	0.247467
Spermidine	Biogenic Amines	0	0.2	5.19167	9.48
Spermine	Biogenic Amines	0	0.2	2.00833	2.606
AconAcid	Carboxylic Acids	0	1	0.531667	0.592667
DiCA(12:0)	Carboxylic Acids	0	0.4	0.67	0.704
DiCA(14:0)	Carboxylic Acids	0	0.1	0.8325	0.866
Lac	Carboxylic Acids	0	325	1494.83	2265.53
OH-GlutAcid	Carboxylic Acids	0	5	2.605	4.43533
Suc	Carboxylic Acids	0	12	7.86667	14.52
Cer(d16:1/18:0)	Ceramides	0.132	0	0.0574167	0.0620667
Cer(d18:1/16:0)	Ceramides	0.0137	0	0.0695833	0.0898667
Cer(d18:1/18:0(OH))	Ceramides	0.752	0	0.9575	2.08067
Cer(d18:1/18:0)	Ceramides	0.0309	0	3.15417	4.642
Cer(d18:1/18:1)	Ceramides	0.0398	0	0.242417	0.507267
Cer(d18:1/20:0(OH))	Ceramides	0.433	0	3.98333	6.796
Cer(d18:1/20:0)	Ceramides	0.0213	0	0.233917	0.4562
Cer(d18:1/22:0)	Ceramides	0.0206	0	0.928333	1.934
Cer(d18:1/23:0)	Ceramides	0.0287	0	1.0375	2.006
Cer(d18:1/24:0)	Ceramides	0.0117	0	1.82667	3.71267
Cer(d18:1/24:1)	Ceramides	0.0322	0	11.7083	21.1867
Cer(d18:1/25:0)	Ceramides	0.118	0	5.975	11.76
Cer(d18:1/26:0)	Ceramides	0.019	0	0.18975	0.421867
Cer(d18:1/26:1)	Ceramides	0.0146	0	0.0931667	0.194067
Cer(d18:2/18:0)	Ceramides	0.0529	0	0.477333	0.446133
Cer(d18:2/18:1)	Ceramides	0.0342	0	0.0159667	0.02354
Cer(d18:2/20:0)	Ceramides	0.048	0	0.0625833	0.0878667
Cer(d18:2/22:0)	Ceramides	0.0255	0	0.0848333	0.14274
Cer(d18:2/23:0)	Ceramides	0.0123	0	0.037	0.0638267
Cer(d18:2/24:0)	Ceramides	0.0123	0	0.0750833	0.141553
Cer(d18:2/24:1)	Ceramides	0.0133	0	0.24025	0.384333
CE(15:0)	Cholesterol Esters	0.0527	0	4.59167	8.604
CE(15:1)	Cholesterol Esters	0.458	0	0.209667	0.309267
DG(14:1_18:1)	Diacylglycerols	0.0319	0	0.0618333	0.0982
DG(16:0_18:1)	Diacylglycerols	0.01	0	0.853333	0.949533
DG(16:0_20:4)	Diacylglycerols	0.351	0	0.1375	0.1946
DG(17:0_18:1)	Diacylglycerols	0.152	0	2.4775	2.27933
DG(18:0_20:4)	Diacylglycerols	0.175	0	1.1175	1.34907
DG(18:1_18:1)	Diacylglycerols	0.0862	0	0.184667	0.2038
DG(18:1_18:2)	Diacylglycerols	0.347	0	0.167	0.238933
DG(18:2_18:2)	Diacylglycerols	0.147	0	0.235167	0.6156
Cer(d18:0/18:0(OH))	Dihydroceramides	1.03	0	0.527083	0.848333
Cer(d18:0/18:0)	Dihydroceramides	0.0578	0	0.0545	0.106573
Cer(d18:0/20:0)	Dihydroceramides	0.188	0	0.0858333	0.148333
Cer(d18:0/22:0)	Dihydroceramides	0.437	0	0.3375	0.810667
Cer(d18:0/24:0)	Dihydroceramides	0.204	0	0.422333	0.9498
Cer(d18:0/24:1)	Dihydroceramides	0.148	0	1.76083	3.60667
Cer(d18:0/26:1)	Dihydroceramides	0.0514	0	0.038175	0.0601667
AA	Fatty Acids	0	0.5	3.88333	3.26
DHA	Fatty Acids	0	0.02	6.09083	6.694
EPA	Fatty Acids	0	0.07	0.108083	0.0886
FA(14:0)	Fatty Acids	0	7	41	41.0867
FA(16:0)	Fatty Acids	0	227	167.75	175.333
FA(18:0)	Fatty Acids	0	216	181.417	192.667
FA(18:1)	Fatty Acids	0	26	17.8167	17.6933
FA(18:2)	Fatty Acids	0	4	4.46917	5.08667
lysoPC a C16:0	Glycerophospholipids	0.0618	0	4.94167	5.81333
lysoPC a C16:1	Glycerophospholipids	0.126	0	0.179667	0.1994
lysoPC a C17:0	Glycerophospholipids	0.0367	0	0.1055	0.117333
lysoPC a C18:0	Glycerophospholipids	0.237	0	2.11083	2.696
lysoPC a C18:1	Glycerophospholipids	0.0434	0	3.26583	3.42
lysoPC a C18:2	Glycerophospholipids	0.0412	0	0.240083	0.678667
lysoPC a C20:3	Glycerophospholipids	0.317	0	0.14	0.172867
lysoPC a C20:4	Glycerophospholipids	0.0354	0	0.734167	0.795333
lysoPC a C24:0	Glycerophospholipids	0.0474	0	0.303	0.309933
lysoPC a C26:0	Glycerophospholipids	0.0599	0	0.239167	0.2442
lysoPC a C26:1	Glycerophospholipids	0.17	0	0.299417	0.283467
lysoPC a C28:0	Glycerophospholipids	0.203	0	0.282167	0.2688
lysoPC a C28:1	Glycerophospholipids	0.105	0	0.176833	0.159133
PC aa C24:0	Glycerophospholipids	0.0229	0	0.0610833	0.0579533
PC aa C26:0	Glycerophospholipids	1.58	0	0.861667	0.753333
PC aa C28:1	Glycerophospholipids	0.0194	0	0.104083	0.101133
PC aa C30:0	Glycerophospholipids	0.113	0	3.78333	4.32467
PC aa C32:0	Glycerophospholipids	0.0166	0	39.5	45.7333
PC aa C32:1	Glycerophospholipids	0.0041	0	15.2667	15.72
PC aa C32:2	Glycerophospholipids	0.0036	0	0.204167	0.2032
PC aa C32:3	Glycerophospholipids	0.0038	0	0.0578333	0.05194
PC aa C34:1	Glycerophospholipids	0.0045	0	39.0833	45.0667
PC aa C34:2	Glycerophospholipids	0.01	0	10.6583	11.0267
PC aa C34:3	Glycerophospholipids	0.0056	0	0.420833	0.459867
PC aa C34:4	Glycerophospholipids	0.0053	0	0.10725	0.1092
PC aa C36:0	Glycerophospholipids	0.0348	0	8.075	8.77133
PC aa C36:1	Glycerophospholipids	0.0032	0	37.1667	42.4067
PC aa C36:2	Glycerophospholipids	0.0152	0	27.5	29.2333
PC aa C36:3	Glycerophospholipids	0.01	0	5.23333	5.196
PC aa C36:4	Glycerophospholipids	0.01	0	30.0167	26.56
PC aa C36:5	Glycerophospholipids	0.0022	0	0.851667	0.739333
PC aa C36:6	Glycerophospholipids	0.0027	0	0.23925	0.251667
PC aa C38:0	Glycerophospholipids	0.0099	0	1.51667	1.68267
PC aa C38:3	Glycerophospholipids	0.0041	0	3.20333	3.13
PC aa C38:4	Glycerophospholipids	0.0066	0	27.625	26.7667
PC aa C38:5	Glycerophospholipids	0.0065	0	14.0583	11.78
PC aa C38:6	Glycerophospholipids	0.0014	0	38.4167	41.24
PC aa C40:1	Glycerophospholipids	0.471	0	1.83417	2.60267
PC aa C40:2	Glycerophospholipids	0.0056	0	1.535	2.03267
PC aa C40:3	Glycerophospholipids	0.0024	0	0.294417	0.316267
PC aa C40:4	Glycerophospholipids	0.0096	0	1.9875	2.25267
PC aa C40:5	Glycerophospholipids	0.01	0	4.61667	3.21267
PC aa C40:6	Glycerophospholipids	0.103	0	35.0833	34.8867
PC aa C42:0	Glycerophospholipids	0.0236	0	0.0900833	0.1266
PC aa C42:1	Glycerophospholipids	0.0056	0	1.4025	2.10487
PC aa C42:2	Glycerophospholipids	0.0474	0	1.02167	1.4296
PC aa C42:4	Glycerophospholipids	0.0058	0	0.296833	0.334667
PC aa C42:5	Glycerophospholipids	0.0037	0	0.236	0.269067
PC aa C42:6	Glycerophospholipids	0.0474	0	0.359167	0.359133
PC ae C30:0	Glycerophospholipids	0.092	0	0.142833	0.1732
PC ae C30:1	Glycerophospholipids	0.136	0	0.430833	0.515067
PC ae C30:2	Glycerophospholipids	0.0545	0	0.0719167	0.0649333
PC ae C32:1	Glycerophospholipids	0.005	0	0.540833	0.710533
PC ae C32:2	Glycerophospholipids	0.0102	0	0.0859167	0.0976
PC ae C34:0	Glycerophospholipids	0.0022	0	2.11583	2.52533
PC ae C34:1	Glycerophospholipids	0.0108	0	4.85	5.60267
PC ae C34:2	Glycerophospholipids	0.008	0	1.3525	1.716
PC ae C34:3	Glycerophospholipids	0.0081	0	0.179417	0.1934
PC ae C36:0	Glycerophospholipids	0.0547	0	0.3375	0.435133
PC ae C36:1	Glycerophospholipids	0.0349	0	4.375	4.988
PC ae C36:2	Glycerophospholipids	0.0175	0	1.8525	2.12933
PC ae C36:3	Glycerophospholipids	0.0033	0	0.713333	0.748733
PC ae C36:4	Glycerophospholipids	0.0174	0	0.4325	0.447667
PC ae C36:5	Glycerophospholipids	0.0088	0	0.559167	0.587733
PC ae C38:0	Glycerophospholipids	0.209	0	0.855833	0.792667
PC ae C38:1	Glycerophospholipids	0.0221	0	1.32083	1.62133
PC ae C38:2	Glycerophospholipids	0.0042	0	0.949167	1.24487
PC ae C38:3	Glycerophospholipids	0.0038	0	0.388333	0.476867
PC ae C38:4	Glycerophospholipids	0.0046	0	0.545833	0.5408
PC ae C38:5	Glycerophospholipids	0.0028	0	0.521667	0.523667
PC ae C40:1	Glycerophospholipids	0.0106	0	1.50167	1.582
PC ae C40:2	Glycerophospholipids	0.0027	0	0.365833	0.505533
PC ae C40:3	Glycerophospholipids	0.0016	0	0.153	0.1832
PC ae C40:4	Glycerophospholipids	0.0606	0	0.193917	0.217333
PC ae C40:5	Glycerophospholipids	0.0016	0	0.218	0.2408
PC ae C40:6	Glycerophospholipids	0.0018	0	0.6775	0.606267
PC ae C42:0	Glycerophospholipids	0.38	0	2.51	2.272
PC ae C42:1	Glycerophospholipids	0.0539	0	1.26833	1.46667
PC ae C42:2	Glycerophospholipids	0.0063	0	0.568333	0.659
PC ae C42:3	Glycerophospholipids	0.0086	0	1.32833	1.11733
PC ae C42:4	Glycerophospholipids	0.01	0	0.0860833	0.09476
PC ae C44:3	Glycerophospholipids	0.042	0	0.581667	0.522333
PC ae C44:4	Glycerophospholipids	0.0294	0	0.159083	0.1594
PC ae C44:5	Glycerophospholipids	0.0426	0	2.4275	2.13333
PC ae C44:6	Glycerophospholipids	0.125	0	0.0668333	0.0769667
Hex2Cer(d18:1/14:0)	Glycosylceramides	0.0336	0	0.113417	0.108333
Hex2Cer(d18:1/18:0)	Glycosylceramides	0.274	0	4.525	4.66
Hex2Cer(d18:1/20:0)	Glycosylceramides	0.0996	0	0.0750833	0.0854
Hex2Cer(d18:1/22:0)	Glycosylceramides	0.0519	0	0.0356333	0.0415533
Hex2Cer(d18:1/24:0)	Glycosylceramides	0.0139	0	0.0211667	0.0299
Hex2Cer(d18:1/24:1)	Glycosylceramides	0.0211	0	0.0374667	0.0409333
Hex2Cer(d18:1/26:0)	Glycosylceramides	0.0169	0	0.00777083	0.00783667
Hex3Cer(d18:1/16:0)	Glycosylceramides	0.0036	0	0.0112833	0.01356
Hex3Cer(d18:1/18:0)	Glycosylceramides	0.0096	0	0.05575	0.0688
Hex3Cer(d18:1/20:0)	Glycosylceramides	0.0195	0	0.0254167	0.03538
Hex3Cer(d18:1/22:0)	Glycosylceramides	0.0119	0	0.0126917	0.0157
Hex3Cer(d18:1/24:1)	Glycosylceramides	0.0122	0	0.0133917	0.0174667
Hex3Cer(d18:1/26:1)	Glycosylceramides	0.0776	0	0.0484167	0.0623333
HexCer(d18:1/16:0)	Glycosylceramides	0.16	0	0.226583	0.240467
HexCer(d18:1/18:0)	Glycosylceramides	0.0905	0	4.08333	4.92
HexCer(d18:1/18:1)	Glycosylceramides	0.0518	0	3.11917	4.10933
HexCer(d18:1/20:0)	Glycosylceramides	0.382	0	2.27917	2.882
HexCer(d18:1/22:0)	Glycosylceramides	0.161	0	21.4167	27.2067
HexCer(d18:1/23:0)	Glycosylceramides	0.0463	0	15.0667	18.1667
HexCer(d18:1/24:0)	Glycosylceramides	0.0741	0	14.5333	18.0867
HexCer(d18:1/24:1)	Glycosylceramides	0.15	0	260.083	294.533
HexCer(d18:1/26:0)	Glycosylceramides	0.0922	0	2.29333	2.75667
HexCer(d18:1/26:1)	Glycosylceramides	0.303	0	2.85667	3.51133
HexCer(d18:2/18:0)	Glycosylceramides	0.0353	0	0.0393333	0.0394067
HexCer(d18:2/22:0)	Glycosylceramides	0.152	0	1.08917	1.104
HexCer(d18:2/23:0)	Glycosylceramides	0.0967	0	0.580833	0.622667
HexCer(d18:2/24:0)	Glycosylceramides	0.103	0	1.8825	2.00133
Cortisol	Hormones	0	0.02	0.0136333	0.01608
Ind-SO4	Indoles Derivatives	0	0.01	0.00509167	0.0128733
Hypoxanthine	Nucleobases Related	0	0.4	42.3083	47.1333
Xanthine	Nucleobases Related	0	0.4	4.55167	3.678
SM (OH) C14:1	Sphingolipids	0.0041	0	0.04275	0.0534667
SM (OH) C16:1	Sphingolipids	0.0019	0	0.2335	0.267667
SM (OH) C22:1	Sphingolipids	0.0103	0	0.538333	0.932067
SM (OH) C22:2	Sphingolipids	0.0013	0	0.311667	0.455067
SM (OH) C24:1	Sphingolipids	0.0009	0	0.07075	0.0990667
SM C16:0	Sphingolipids	0.026	0	4.35	4.86667
SM C16:1	Sphingolipids	0.0094	0	0.129833	0.1612
SM C18:0	Sphingolipids	0.002	0	47.5833	52.4667
SM C18:1	Sphingolipids	0.001	0	2.02083	2.25933
SM C20:2	Sphingolipids	0.001	0	0.0245667	0.0279667
SM C24:0	Sphingolipids	0.0127	0	4.91667	7.18467
SM C24:1	Sphingolipids	0.0063	0	10.3833	16.1
SM C26:0	Sphingolipids	0.0038	0	0.0475	0.0716933
SM C26:1	Sphingolipids	0.0006	0	0.0911667	0.146733
H1	Sugars	1066	0	389.083	418.467
TG(16:0_36:3)	Triacylglycerols	0.01	0	0.0364667	0.393667
TG(16:0_38:4)	Triacylglycerols	0.01	0	0.00708333	0.0300933
TG(16:0_38:5)	Triacylglycerols	0.0198	0	0.0143417	0.0396933
TG(16:0_38:6)	Triacylglycerols	0.01	0	0.0411	0.0909467
TG(16:0_40:6)	Triacylglycerols	0.01	0	0.0206917	0.0380133
TG(16:1_36:4)	Triacylglycerols	0.01	0	0.00904167	0.0539667
TG(17:1_38:5)	Triacylglycerols	0.01	0	0.00816667	0.0126467
TG(17:2_36:3)	Triacylglycerols	0.01	0	0.004925	0.00627333
TG(18:0_36:1)	Triacylglycerols	0.01	0	0.0162	0.03912
TG(18:0_36:2)	Triacylglycerols	0.01	0	0.015375	0.0445867
TG(18:0_36:4)	Triacylglycerols	0.0097	0	0.00949583	0.0231233
TG(18:0_38:6)	Triacylglycerols	0.0177	0	0.0324083	0.0445433
TG(18:1_34:3)	Triacylglycerols	0.01	0	0.0268167	0.161067
TG(18:1_35:3)	Triacylglycerols	0.0529	0	0.0274917	0.05263
TG(18:1_36:1)	Triacylglycerols	0.01	0	0.025225	0.112713
TG(18:1_36:3)	Triacylglycerols	0.01	0	0.05825	0.35114
TG(18:1_36:4)	Triacylglycerols	0.0712	0	0.0504417	0.203187
TG(18:1_38:5)	Triacylglycerols	0.0428	0	0.0346583	0.0481067
TG(18:1_38:6)	Triacylglycerols	0.0139	0	0.0735833	0.107793
TG(18:2_34:2)	Triacylglycerols	0.01	0	0.0273	0.321013
TG(18:2_34:3)	Triacylglycerols	0.01	0	0.0219667	0.100013
TG(18:2_35:2)	Triacylglycerols	0.01	0	0.0100083	0.0154667
TG(18:2_35:3)	Triacylglycerols	0.01	0	0.01705	0.01826
TG(18:2_36:1)	Triacylglycerols	0.01	0	0.0194583	0.0665
TG(18:2_36:2)	Triacylglycerols	0.01	0	0.049025	0.22066
TG(18:2_36:3)	Triacylglycerols	0.205	0	0.0998333	0.311767
TG(18:2_36:4)	Triacylglycerols	0.0464	0	0.0445833	0.16408
TG(18:2_38:4)	Triacylglycerols	0.0182	0	0.0868333	0.117067
TG(18:2_38:5)	Triacylglycerols	0.0189	0	0.0300417	0.0434
TG(18:2_38:6)	Triacylglycerols	0.0312	0	0.0506667	0.06098
TG(18:3_34:1)	Triacylglycerols	0.01	0	0.0106833	0.0368
TG(18:3_34:2)	Triacylglycerols	0.012	0	0.00591667	0.0342533
TG(18:3_36:1)	Triacylglycerols	0.0087	0	0.00487917	0.00781333
TG(18:3_36:3)	Triacylglycerols	0.0231	0	0.0117333	0.0340333
TG(18:3_36:4)	Triacylglycerols	0.032	0	0.024875	0.03732
TG(20:4_32:0)	Triacylglycerols	0.01	0	0.0187667	0.02922
TG(20:4_32:1)	Triacylglycerols	0.0032	0	0.00213333	0.01314
TG(20:4_34:0)	Triacylglycerols	0.0045	0	0.0311917	0.0494667
TG(20:4_34:1)	Triacylglycerols	0.0102	0	0.0392667	0.102533
TG(20:4_34:2)	Triacylglycerols	0.0296	0	0.0148167	0.0498933
TG(20:4_36:2)	Triacylglycerols	0.0038	0	0.0368917	0.0680733
TG(20:4_36:3)	Triacylglycerols	0.0249	0	0.0133708	0.02732
TG(20:4_36:4)	Triacylglycerols	0.0261	0	0.025725	0.0383067
TG(20:5_34:1)	Triacylglycerols	0.0242	0	0.0339083	0.0403533
TG(20:5_36:2)	Triacylglycerols	0.01	0	0.0293917	0.0304133
TG(20:5_36:3)	Triacylglycerols	0.0161	0	0.0149708	0.0160867
TG(22:6_32:0)	Triacylglycerols	0.0176	0	0.168	0.255867
TG(22:6_32:1)	Triacylglycerols	0.0228	0	0.032325	0.0498733
TG(22:6_34:1)	Triacylglycerols	0.0043	0	0.269	0.424467
TG(22:6_34:2)	Triacylglycerols	0.0321	0	0.0244417	0.0684233
Choline	Vitamins & Cofactors	0	0.1	21.55	22.42
2M3HBA (NBS)	Metabolism Indicators			1.1	1.648
2MBG (NBS)	Metabolism Indicators			0.0995833	0.0944
3MGA (NBS)	Metabolism Indicators			0.00337778	0.00387333
b-Oxidation	Metabolism Indicators			0.178083	0.2114
BKT Deficiency (NBS)	Metabolism Indicators			32.6333	29.4867
CACT Deficiency (NBS)	Metabolism Indicators			0.00879167	0.0143133
CPT-1 Deficiency (NBS)	Metabolism Indicators			12.7167	8.86
CPT-2 Deficiency (NBS)	Metabolism Indicators			0.0180667	0.0263333
EMA (NBS)	Metabolism Indicators			1.15417	2.33933
HMG-CoA Lyase Deficiency (NBS)	Metabolism Indicators			0.102083	0.0773333
IBD Deficiency (NBS)	Metabolism Indicators			0.00695833	0.00912667
IVA (NBS)	Metabolism Indicators			0.00300833	0.00303333
LCHAD Deficiency (NBS)	Metabolism Indicators			0.0895833	0.0619333
MA (NBS)	Metabolism Indicators			0.0100167	0.0105267
MC Deficiency (NBS)	Metabolism Indicators			0.345833	0.4832
MCAD Deficiency (NBS)	Metabolism Indicators			0.00210833	0.00157333
MCKAT Deficiency (NBS)	Metabolism Indicators			0.384167	0.335083
MMA (NBS)	Metabolism Indicators			0.00505833	0.00643333
PA (NBS)	Metabolism Indicators			0.322417	0.275333
Ratio of Acetylcarnitine to Carnitine	Metabolism Indicators			0.173083	0.205
Ratio of Short-Chain to Long-Chain ACs	Metabolism Indicators			2.6975	2.20583
SBCAD Deficiency (NBS)	Metabolism Indicators			0.0015	0.00181333
SCAD Deficiency (NBS)	Metabolism Indicators			0.23625	0.285667
Sum of Long-Chain ACs	Metabolism Indicators			0.7825	1.15667
Sum of PUFA-ACs	Metabolism Indicators			0.129167	0.144
Sum of Short-Chain ACs	Metabolism Indicators			6.30833	9.29333
TFP Deficiency (NBS)	Metabolism Indicators			1.25	1.87333
VLCAD Deficiency (NBS)	Metabolism Indicators			0.0155417	0.0112667
Carnitine Uptake Defect (NBS)	Metabolism Indicators			3.29833	2.86
Asn Synthesis	Metabolism Indicators			0.00705	0.00819333
Cys Synthesis	Metabolism Indicators			2.8925	2.83467
DLD (NBS)	Metabolism Indicators			0.440833	0.423333
Fischer Ratio	Metabolism Indicators			0.35975	0.397867
Glutaminase Activity	Metabolism Indicators			0.480833	0.503333
Gly Synthesis	Metabolism Indicators			0.87	1.378
GSH Constituents	Metabolism Indicators			1268.75	1785.47
MTHFR Deficiency (NBS)	Metabolism Indicators			0.248333	0.229667
PKU (NBS)	Metabolism Indicators			0.3705	0.360333
Ratio of Non-Essential to Essential AAs	Metabolism Indicators			10.9667	10.0933
Sum of AAs	Metabolism Indicators			2244.75	3131.67
Sum of Aromatic AAs	Metabolism Indicators			12.575	16.8667
Sum of Branched-Chain AAs	Metabolism Indicators			13.6917	19.12
Sum of Essential AAs	Metabolism Indicators			65.9167	97.7333
Sum of Non-Essential AAs	Metabolism Indicators			2178.67	3034
Sum of Solely Glucogenic AAs	Metabolism Indicators			2211.08	3083.4
Sum of Solely Ketogenic AAs	Metabolism Indicators			18.4583	27.84
Sum of Sulfur-Containing AAs	Metabolism Indicators			396.333	532.867
Valinemia (NBS)	Metabolism Indicators			0.338667	0.423333
1-Met-His Synthesis	Metabolism Indicators			0.0234	0.0219
Anserine Synthesis	Metabolism Indicators			0.0298083	0.0310467
Cit Synthesis	Metabolism Indicators			0.974167	0.908533
Muscle Protein Degradation	Metabolism Indicators			0.00820833	0.00941333
OTC Deficiency (NBS)	Metabolism Indicators			0.123583	0.169467
Ratio of HArg to SDMA	Metabolism Indicators			0.226	0.303267
b-Ala Synthesis	Metabolism Indicators			0.322083	0.294333
Polyamine Synthesis	Metabolism Indicators			4.715	4.12867
Putrescine Synthesis	Metabolism Indicators			0.21675	0.176
Sum of Aminobutyric Acids	Metabolism Indicators			262.417	331.667
Betaine Synthesis	Metabolism Indicators			0.172917	0.2156
3-Met-His Synthesis	Metabolism Indicators			0.0209167	0.02428
AABA Synthesis	Metabolism Indicators			0.00651667	0.00684667
BABA Synthesis	Metabolism Indicators			0.000191667	0.000126667
Carnosine Synthesis	Metabolism Indicators			0.231333	0.276333
CPS Deficiency (NBS)	Metabolism Indicators			0.103167	0.126733
Cystine Synthesis	Metabolism Indicators			0.000191667	0.000153333
GABR	Metabolism Indicators			1.3175	1.356
HArg Synthesis	Metabolism Indicators			0.000416667	0.000426667
HCys Synthesis	Metabolism Indicators			0.0989167	0.1344
Met Oxidation	Metabolism Indicators			0.00433333	0.00465833
NO-Synthase Activity	Metabolism Indicators			0.0624167	0.0608
Orn Synthesis	Metabolism Indicators			0.0230667	0.0259067
Ratio of Pro to Cit	Metabolism Indicators			1.43583	1.21067
Symmetrical Arg Methylation	Metabolism Indicators			0.00150833	0.00114
Taurine Synthesis	Metabolism Indicators			0.281333	0.178667
GABA Synthesis	Metabolism Indicators			0.111917	0.115533
Serotonin Synthesis	Metabolism Indicators			0.014325	0.0393733
Glutaminolysis Rate	Metabolism Indicators			1.6125	1.90467
Ratio of SG to Hexose	Metabolism Indicators			0.121583	0.2158
Ratio of SGA to Hexose	Metabolism Indicators			0.157333	0.265467
Gly Conjugation of CDCA	Metabolism Indicators			0.000441667	0.000191667
Spermidine Synthesis	Metabolism Indicators			4.825	5.82
Spermine Synthesis	Metabolism Indicators			0.125167	0.0960667
Sum of Polyamines	Metabolism Indicators			7.55	12.62
LDH Activity	Metabolism Indicators			1.27667	1.832
Ratio of DHA to AA	Metabolism Indicators			0.500833	0.670667
Ratio of DHA to EPA	Metabolism Indicators			20.1	24.62
Ratio of EPA to AA	Metabolism Indicators			0.00878333	0.00907333
Sum of Measured w-3 FAs	Metabolism Indicators			6.18667	6.78133
Sum of SFAs	Metabolism Indicators			387.833	433.778
PLA2 Activity (2)	Metabolism Indicators			0.0975833	0.140533
PLA2 Activity (3)	Metabolism Indicators			1.5775	1.93733
PLA2 Activity (4)	Metabolism Indicators			0.072	0.0999333
PLA2 Activity (5)	Metabolism Indicators			0.167083	0.2822
PLA2 Activity (6)	Metabolism Indicators			0.0358583	0.03502
Ratio of MUFA-PCs to SFA-PCs	Metabolism Indicators			0.608333	0.615333
Sum of MUFA-LysoPCs	Metabolism Indicators			3.92333	4.06467
Sum of MUFA-PCs	Metabolism Indicators			109.167	124.467
Sum of PCs (aa)	Metabolism Indicators			352.833	371.267
Sum of PUFA-LysoPCs	Metabolism Indicators			1.11333	1.64867
Sum of SFA-PCs	Metabolism Indicators			59.8333	67.6
Sum of VLCFA-LysoPCs	Metabolism Indicators			1.30167	1.26533
Ratio of PCs (aa) to Choline	Metabolism Indicators			7.18667	6.356
Sum of Purines	Metabolism Indicators			46.8583	50.8133
Xanthine Synthesis	Metabolism Indicators			0.029525	0.02696
Ratio of SM-OHs to SM-Non OHs	Metabolism Indicators			0.005725	0.00692
Sum of LCFA-SMs	Metabolism Indicators			54.4167	60.1333
Sum of SM-Non OHs	Metabolism Indicators			69.5833	83.3333
Sum of SM-OHs	Metabolism Indicators			1.19667	1.808
Sum of SMs	Metabolism Indicators			70.75	85.1333
Sum of VLCFA-SMs	Metabolism Indicators			16.375	25.0067

## Sheet: Table_S3B
Table S5B. Metabolite concentration in blood samples of WT mice after cessation of N-PPG or saline vehicle treatment.
Values correspond to metabolite concentration [µM].
		Limits of detection (LOD)
		FIA-MS/MS	UPLC-MS/MS	Mice treated with N-PPG	Mice treated with saline vehicle
Metabolites	Class	FIA LOD [µM]	UPLC LOD [µM]	Mean	Mean
C0	Acylcarnitines	1.46	0	24.8	21.25
C2	Acylcarnitines	0.0728	0	20.15	19.65
C3	Acylcarnitines	0.01	0	0.7325	0.5885
C3-DC (C4-OH)	Acylcarnitines	0.0451	0	0.34675	0.3125
C3-OH	Acylcarnitines	0.187	0	0.52625	0.497
C3:1	Acylcarnitines	0.0286	0	0.2905	0.2635
C4	Acylcarnitines	0.0473	0	0.92425	0.781
C4:1	Acylcarnitines	0.01	0	0.059675	0.05605
C5	Acylcarnitines	0.01	0	0.14175	0.10305
C5-DC (C6-OH)	Acylcarnitines	0.0554	0	0.104275	0.10005
C5-M-DC	Acylcarnitines	0.024	0	0.0374	0.03515
C5-OH (C3-DC-M)	Acylcarnitines	0.0147	0	0.28675	0.2715
C5:1	Acylcarnitines	0.0169	0	0.0488	0.04445
C5:1-DC	Acylcarnitines	0.01	0	0.030225	0.0264
C6 (C4:1-DC)	Acylcarnitines	0.0736	0	0.18575	0.161
C6:1	Acylcarnitines	0.0076	0	0.0456	0.04285
C7-DC	Acylcarnitines	0.0255	0	0.042775	0.04
C8	Acylcarnitines	0.0451	0	0.0848	0.0812
C9	Acylcarnitines	0.0094	0	0.043075	0.0429
C10	Acylcarnitines	0.0748	0	0.0577	0.05635
C14	Acylcarnitines	0.0451	0	0.089925	0.0999
C14:1	Acylcarnitines	0.0038	0	0.0254	0.0282
C14:1-OH	Acylcarnitines	0.054	0	0.05105	0.04225
C14:2	Acylcarnitines	0.0244	0	0.037075	0.03685
C16	Acylcarnitines	0.0133	0	0.876	0.826
C16-OH	Acylcarnitines	0.045	0	0.084925	0.0938
C16:1	Acylcarnitines	0.0425	0	0.1238	0.1375
C16:1-OH	Acylcarnitines	0.0263	0	0.0442	0.04455
C16:2	Acylcarnitines	0.0296	0	0.022725	0.0227
C18	Acylcarnitines	0.0317	0	0.2155	0.207
C18:1	Acylcarnitines	0.0505	0	0.37375	0.377
C18:1-OH	Acylcarnitines	0.12	0	0.185	0.1845
C18:2	Acylcarnitines	0.0162	0	0.1725	0.1605
Trigonelline	Alkaloids	0	0.3	1.2175	1.0565
TMAO	Amine Oxides	0	0.25	1.35	1.098
Ala	Aminoacids	0	9	384.25	372.5
Arg	Aminoacids	0	2	108.75	115.5
Asn	Aminoacids	0	1.4	50.25	44.25
Asp	Aminoacids	0	1.5	46.925	53.7
Cys	Aminoacids	0	0.1	1003	1018
Gln	Aminoacids	0	3.7	806.75	630.5
Glu	Aminoacids	0	3	181.25	171.5
Gly	Aminoacids	0	4.7	334.75	316
His	Aminoacids	0	1.1	75.95	58.3
Ile	Aminoacids	0	1.5	94.825	73
Leu	Aminoacids	0	1.6	190.5	123
Lys	Aminoacids	0	1.4	214.5	209
Met	Aminoacids	0	1.8	61.775	43.25
Phe	Aminoacids	0	1.6	95.2	65.6
Pro	Aminoacids	0	4	112.5	73.15
Ser	Aminoacids	0	1.9	148.5	124
Thr	Aminoacids	0	1.5	138.25	120
Trp	Aminoacids	0	1.8	61.175	49.25
Tyr	Aminoacids	0	0.3	93.225	65.6
Val	Aminoacids	0	4.4	217.5	163.5
1-Met-His	Aminoacids Related	0	0.01	5.5425	3.94
3-Met-His	Aminoacids Related	0	0.01	5.4025	4.525
5-AVA	Aminoacids Related	0	0.04	0.172	0.2335
AABA	Aminoacids Related	0	0.5	7.085	7.015
ADMA	Aminoacids Related	0	0.08	0.7435	0.6145
alpha-AAA	Aminoacids Related	0	0.3	12.55	12.65
Anserine	Aminoacids Related	0	0.01	1.254	0.928
Betaine	Aminoacids Related	0	0.2	101.9	76.55
Carnosine	Aminoacids Related	0	0.2	0.486	0.357
Cit	Aminoacids Related	0	1	53.825	46.25
Creatinine	Aminoacids Related	0	6	5.095	5.25
Cystine	Aminoacids Related	0	0.02	0.3035	0.421
DOPA	Aminoacids Related	0	0.2	0.16275	0.1635
HArg	Aminoacids Related	0	0.01	0.066075	0.09305
HCys	Aminoacids Related	0	0.7	65.025	59.8
Met-SO	Aminoacids Related	0	0.1	3.3875	1.565
Orn	Aminoacids Related	0	1	57.75	43.75
PAG	Aminoacids Related	0	0.01	0.8615	1.365
ProBetaine	Aminoacids Related	0	0.1	3.5975	3.2
Sarcosine	Aminoacids Related	0	0.4	2.1125	0.957
SDMA	Aminoacids Related	0	0.02	0.1885	0.177
t4-OH-Pro	Aminoacids Related	0	0.5	11.1875	11.29
Taurine	Aminoacids Related	0	0.7	444	461.5
CA	Bile Acids	0	0.02	0.11815	0.0972
CDCA	Bile Acids	0	0.01	8.095	6.4
DCA	Bile Acids	0	0.005	0.029675	0.03215
GCDCA	Bile Acids	0	0.002	0.0037	0.0042
GLCAS	Bile Acids	0	0.001	0.001525	0.00235
TCA	Bile Acids	0	0.005	0.253	0.1613
TDCA	Bile Acids	0	0.004	0.111425	0.0342
TMCA	Bile Acids	0	0.002	0.198825	0.203
beta-Ala	Biogenic Amines	0	0.1	12.325	10.175
GABA	Biogenic Amines	0	0.05	0.61225	0.607
Putrescine	Biogenic Amines	0	0.07	0.895	0.838
Serotonin	Biogenic Amines	0	0.04	24.475	30.35
Spermidine	Biogenic Amines	0	0.2	18.5	17.15
Spermine	Biogenic Amines	0	0.2	2.005	2.975
AconAcid	Carboxylic Acids	0	1	3.9575	6.48
DiCA(12:0)	Carboxylic Acids	0	0.4	2.065	2.57
DiCA(14:0)	Carboxylic Acids	0	0.1	2.0775	2.295
Lac	Carboxylic Acids	0	325	13845.8	10374
Suc	Carboxylic Acids	0	12	119.5	79
Cer(d18:1/16:0)	Ceramides	0.0137	0	0.26225	0.284
Cer(d18:1/18:0)	Ceramides	0.0309	0	0.108525	0.1125
Cer(d18:1/20:0(OH))	Ceramides	0.433	0	1.335	1.155
Cer(d18:1/20:0)	Ceramides	0.0213	0	0.19075	0.2395
Cer(d18:1/22:0)	Ceramides	0.0206	0	1.465	1.75
Cer(d18:1/23:0)	Ceramides	0.0287	0	0.56625	0.6215
Cer(d18:1/24:0)	Ceramides	0.0117	0	2.285	2.4
Cer(d18:1/24:1)	Ceramides	0.0322	0	1.43	1.735
Cer(d18:1/25:0)	Ceramides	0.118	0	0.4025	0.42
Cer(d18:1/26:0)	Ceramides	0.019	0	0.3805	0.371
Cer(d18:1/26:1)	Ceramides	0.0146	0	0.047075	0.05265
Cer(d18:2/22:0)	Ceramides	0.0255	0	0.13525	0.2095
Cer(d18:2/23:0)	Ceramides	0.0123	0	0.027125	0.03255
Cer(d18:2/24:0)	Ceramides	0.0123	0	0.102775	0.1155
Cer(d18:2/24:1)	Ceramides	0.0133	0	0.0876	0.1145
CE(15:0)	Cholesterol Esters	0.0527	0	4.525	5.195
CE(16:0)	Cholesterol Esters	0.956	0	31.525	27.2
CE(16:1)	Cholesterol Esters	1	0	19.4	18.7
CE(18:1)	Cholesterol Esters	1	0	29.475	26.4
CE(18:2)	Cholesterol Esters	1	0	241.75	231.5
CE(18:3)	Cholesterol Esters	0.806	0	7.9725	8.695
CE(20:3)	Cholesterol Esters	1.07	0	8.675	8.54
CE(20:4)	Cholesterol Esters	0.515	0	193.5	181
CE(20:5)	Cholesterol Esters	1.31	0	9.4725	11.55
CE(22:6)	Cholesterol Esters	1.05	0	45.5	45.1
p-Cresol-SO4	Cresols	0	0.01	0.148425	0.02305
DG(16:0_18:1)	Diacylglycerols	0.01	0	0.401	0.3635
DG(16:0_18:2)	Diacylglycerols	0.273	0	1.0625	0.837
DG(16:1_18:2)	Diacylglycerols	0.275	0	0.2355	0.29525
DG(17:0_18:1)	Diacylglycerols	0.152	0	3.2325	3.19
DG(18:1_18:1)	Diacylglycerols	0.0862	0	0.398	0.4525
DG(18:1_18:2)	Diacylglycerols	0.347	0	2.605	2.23
DG(18:2_18:2)	Diacylglycerols	0.147	0	3.255	1.585
DG(18:2_18:3)	Diacylglycerols	0.514	0	1.1955	0.5965
DG(18:3_20:2)	Diacylglycerols	0.277	0	0.5865	1.011
Cer(d18:0/24:0)	Dihydroceramides	0.204	0	0.47925	0.455
Cer(d18:0/24:1)	Dihydroceramides	0.148	0	0.2615	0.3275
AA	Fatty Acids	0	0.5	3.11	3.25
DHA	Fatty Acids	0	0.02	5.96	6.855
EPA	Fatty Acids	0	0.07	0.48275	0.597
FA(14:0)	Fatty Acids	0	7	143.75	137
FA(16:0)	Fatty Acids	0	227	523.5	618.5
FA(18:0)	Fatty Acids	0	216	542.25	601.5
FA(18:1)	Fatty Acids	0	26	67.525	91.3
FA(18:2)	Fatty Acids	0	4	159.25	176.5
FA(20:1)	Fatty Acids	0	6.3	4.0275	7.57
FA(20:2)	Fatty Acids	0	0.8	1.11575	1.435
FA(20:3)	Fatty Acids	0	0.6	1.39275	1.59
lysoPC a C14:0	Glycerophospholipids	0.566	0	1.695	1.8
lysoPC a C16:0	Glycerophospholipids	0.0618	0	157.5	170.5
lysoPC a C16:1	Glycerophospholipids	0.126	0	5.055	5.905
lysoPC a C17:0	Glycerophospholipids	0.0367	0	2.9175	2.685
lysoPC a C18:0	Glycerophospholipids	0.237	0	81.125	91
lysoPC a C18:1	Glycerophospholipids	0.0434	0	33.25	42.3
lysoPC a C18:2	Glycerophospholipids	0.0412	0	107.9	119
lysoPC a C20:3	Glycerophospholipids	0.317	0	6.28	9.665
lysoPC a C20:4	Glycerophospholipids	0.0354	0	36.7	42.75
lysoPC a C24:0	Glycerophospholipids	0.0474	0	1.3425	1.28
lysoPC a C26:0	Glycerophospholipids	0.0599	0	0.63175	0.582
lysoPC a C26:1	Glycerophospholipids	0.17	0	0.67725	0.638
lysoPC a C28:0	Glycerophospholipids	0.203	0	0.64975	0.623
lysoPC a C28:1	Glycerophospholipids	0.105	0	0.53275	0.486
PC aa C24:0	Glycerophospholipids	0.0229	0	0.152	0.1535
PC aa C28:1	Glycerophospholipids	0.0194	0	0.3255	0.323
PC aa C30:0	Glycerophospholipids	0.113	0	3.645	3.925
PC aa C32:0	Glycerophospholipids	0.0166	0	136.25	151
PC aa C32:1	Glycerophospholipids	0.0041	0	9.4125	11.4
PC aa C32:2	Glycerophospholipids	0.0036	0	1.575	1.655
PC aa C32:3	Glycerophospholipids	0.0038	0	0.19525	0.191
PC aa C34:1	Glycerophospholipids	0.0045	0	115	129
PC aa C34:2	Glycerophospholipids	0.01	0	119	132.5
PC aa C34:3	Glycerophospholipids	0.0056	0	15.75	15.7
PC aa C34:4	Glycerophospholipids	0.0053	0	0.9425	0.9775
PC aa C36:0	Glycerophospholipids	0.0348	0	1.6625	1.78
PC aa C36:1	Glycerophospholipids	0.0032	0	41.1	43.75
PC aa C36:2	Glycerophospholipids	0.0152	0	115.75	129
PC aa C36:3	Glycerophospholipids	0.01	0	83.425	89.6
PC aa C36:4	Glycerophospholipids	0.01	0	125	137.5
PC aa C36:5	Glycerophospholipids	0.0022	0	8.04	8.785
PC aa C36:6	Glycerophospholipids	0.0027	0	0.6095	0.6265
PC aa C38:0	Glycerophospholipids	0.0099	0	1.7975	1.77
PC aa C38:3	Glycerophospholipids	0.0041	0	25.225	29.2
PC aa C38:4	Glycerophospholipids	0.0066	0	93.7	103.7
PC aa C38:5	Glycerophospholipids	0.0065	0	36.575	40.4
PC aa C38:6	Glycerophospholipids	0.0014	0	93.65	104
PC aa C40:1	Glycerophospholipids	0.471	0	0.7745	0.808
PC aa C40:2	Glycerophospholipids	0.0056	0	0.72975	0.744
PC aa C40:3	Glycerophospholipids	0.0024	0	1.145	1.255
PC aa C40:4	Glycerophospholipids	0.0096	0	3.1975	3.645
PC aa C40:5	Glycerophospholipids	0.01	0	4.1825	5.11
PC aa C40:6	Glycerophospholipids	0.103	0	20.95	24.2
PC aa C42:0	Glycerophospholipids	0.0236	0	0.44775	0.4595
PC aa C42:1	Glycerophospholipids	0.0056	0	0.4735	0.5045
PC aa C42:2	Glycerophospholipids	0.0474	0	0.50175	0.5355
PC aa C42:4	Glycerophospholipids	0.0058	0	0.48825	0.5105
PC aa C42:5	Glycerophospholipids	0.0037	0	0.46425	0.509
PC aa C42:6	Glycerophospholipids	0.0474	0	0.7875	0.9255
PC ae C30:0	Glycerophospholipids	0.092	0	0.2765	0.285
PC ae C30:1	Glycerophospholipids	0.136	0	1.02575	1.021
PC ae C30:2	Glycerophospholipids	0.0545	0	0.1745	0.1795
PC ae C32:1	Glycerophospholipids	0.005	0	1.089	1.125
PC ae C32:2	Glycerophospholipids	0.0102	0	0.273	0.2735
PC ae C34:0	Glycerophospholipids	0.0022	0	4.51	4.455
PC ae C34:1	Glycerophospholipids	0.0108	0	5.5975	6.2
PC ae C34:2	Glycerophospholipids	0.008	0	3.9475	3.765
PC ae C34:3	Glycerophospholipids	0.0081	0	0.86725	0.9285
PC ae C36:0	Glycerophospholipids	0.0547	0	1.125	1.155
PC ae C36:1	Glycerophospholipids	0.0349	0	3.1375	3.255
PC ae C36:2	Glycerophospholipids	0.0175	0	8.3725	7.64
PC ae C36:3	Glycerophospholipids	0.0033	0	2.0075	1.855
PC ae C36:4	Glycerophospholipids	0.0174	0	4.8475	4.745
PC ae C36:5	Glycerophospholipids	0.0088	0	1.8025	1.76
PC ae C38:0	Glycerophospholipids	0.209	0	3.29	3.565
PC ae C38:1	Glycerophospholipids	0.0221	0	1.11	1.19
PC ae C38:2	Glycerophospholipids	0.0042	0	6.58	5.94
PC ae C38:3	Glycerophospholipids	0.0038	0	1.9275	1.965
PC ae C38:4	Glycerophospholipids	0.0046	0	4.5825	4.27
PC ae C38:5	Glycerophospholipids	0.0028	0	3.9375	4.035
PC ae C38:6	Glycerophospholipids	0.0005	0	2.1875	2.055
PC ae C40:1	Glycerophospholipids	0.0106	0	5	5.145
PC ae C40:2	Glycerophospholipids	0.0027	0	0.884	0.9445
PC ae C40:3	Glycerophospholipids	0.0016	0	0.7635	0.806
PC ae C40:4	Glycerophospholipids	0.0606	0	2.5575	2.44
PC ae C40:5	Glycerophospholipids	0.0016	0	1.07825	1.15
PC ae C40:6	Glycerophospholipids	0.0018	0	1.885	1.8
PC ae C42:0	Glycerophospholipids	0.38	0	1.073	1.16
PC ae C42:1	Glycerophospholipids	0.0539	0	0.74075	0.739
PC ae C42:2	Glycerophospholipids	0.0063	0	0.50825	0.633
PC ae C42:3	Glycerophospholipids	0.0086	0	1.585	1.965
PC ae C42:4	Glycerophospholipids	0.01	0	0.28975	0.299
PC ae C44:3	Glycerophospholipids	0.042	0	0.16925	0.18
PC ae C44:4	Glycerophospholipids	0.0294	0	0.1575	0.1725
PC ae C44:5	Glycerophospholipids	0.0426	0	0.1785	0.2005
PC ae C44:6	Glycerophospholipids	0.125	0	0.20175	0.1865
Hex2Cer(d18:1/22:0)	Glycosylceramides	0.0519	0	0.0544875	0.0583
Hex2Cer(d18:1/24:1)	Glycosylceramides	0.0211	0	0.0343875	0.04465
Hex3Cer(d18:1/16:0)	Glycosylceramides	0.0036	0	0.081825	0.1023
HexCer(d18:1/16:0)	Glycosylceramides	0.16	0	0.43375	0.5405
HexCer(d18:1/18:0)	Glycosylceramides	0.0905	0	0.72275	0.8885
HexCer(d18:1/18:1)	Glycosylceramides	0.0518	0	0.116575	0.08215
HexCer(d18:1/22:0)	Glycosylceramides	0.161	0	3.0175	4.57
HexCer(d18:1/23:0)	Glycosylceramides	0.0463	0	0.9565	0.889
HexCer(d18:1/24:0)	Glycosylceramides	0.0741	0	1.5625	1.455
HexCer(d18:1/24:1)	Glycosylceramides	0.15	0	3.525	3.85
HexCer(d18:1/26:0)	Glycosylceramides	0.0922	0	0.2925	0.13605
HexCer(d18:1/26:1)	Glycosylceramides	0.303	0	0.487	0.491
HexCer(d18:2/22:0)	Glycosylceramides	0.152	0	0.40375	0.5495
HexCer(d18:2/23:0)	Glycosylceramides	0.0967	0	0.0762625	0.2155
Cortisol	Hormones	0	0.02	0.0505	0.03835
3-IAA	Indoles Derivatives	0	0.06	0.3555	0.363
3-IPA	Indoles Derivatives	0	0.03	0.93425	1.169
Ind-SO4	Indoles Derivatives	0	0.01	0.9765	1.975
Hypoxanthine	Nucleobases Related	0	0.4	30.95	13.575
Xanthine	Nucleobases Related	0	0.4	26.725	14.85
SM (OH) C14:1	Sphingolipids	0.0041	0	2.1425	2.015
SM (OH) C16:1	Sphingolipids	0.0019	0	0.476	0.445
SM (OH) C22:1	Sphingolipids	0.0103	0	5.24	4.925
SM (OH) C22:2	Sphingolipids	0.0013	0	2.505	2.275
SM (OH) C24:1	Sphingolipids	0.0009	0	1.10025	1.0305
SM C16:0	Sphingolipids	0.026	0	29.25	27.35
SM C16:1	Sphingolipids	0.0094	0	3.9975	3.74
SM C18:0	Sphingolipids	0.002	0	6.3375	6.23
SM C18:1	Sphingolipids	0.001	0	0.79725	0.742
SM C20:2	Sphingolipids	0.001	0	0.08415	0.0694
SM C24:0	Sphingolipids	0.0127	0	40.95	38.65
SM C24:1	Sphingolipids	0.0063	0	40.85	38
SM C26:0	Sphingolipids	0.0038	0	0.7965	0.752
SM C26:1	Sphingolipids	0.0006	0	0.6485	0.6315
H1	Sugars	1066	0	5443.25	5861
TG(14:0_34:2)	Triacylglycerols	0.01	0	0.148	0.2128
TG(14:0_36:2)	Triacylglycerols	0.01	0	0.655	0.708
TG(14:0_36:3)	Triacylglycerols	0.119	0	1.6425	1.385
TG(14:0_36:4)	Triacylglycerols	0.176	0	0.94825	0.572
TG(16:0_34:1)	Triacylglycerols	0.01	0	4.47	5.795
TG(16:0_34:2)	Triacylglycerols	0.01	0	15.025	16.45
TG(16:0_34:3)	Triacylglycerols	0.01	0	8.0175	9.44
TG(16:0_34:4)	Triacylglycerols	0.0734	0	0.66325	0.77
TG(16:0_35:3)	Triacylglycerols	0.01	0	0.446	0.393
TG(16:0_36:2)	Triacylglycerols	0.01	0	23.45	25.4
TG(16:0_36:3)	Triacylglycerols	0.01	0	49.525	42.3
TG(16:0_36:4)	Triacylglycerols	0.304	0	32.4	19.25
TG(16:0_36:5)	Triacylglycerols	0.0395	0	4.46	2.71
TG(16:0_36:6)	Triacylglycerols	0.01	0	0.4215	0.2535
TG(16:0_37:3)	Triacylglycerols	0.01	0	0.28125	0.1715
TG(16:0_38:1)	Triacylglycerols	0.01	0	0.15675	0.211
TG(16:0_38:2)	Triacylglycerols	0.01	0	1.2485	1.3025
TG(16:0_38:3)	Triacylglycerols	0.01	0	2.195	2.27
TG(16:0_38:4)	Triacylglycerols	0.01	0	1.6325	1.84
TG(16:0_38:5)	Triacylglycerols	0.0198	0	2.3375	2.26
TG(16:0_38:6)	Triacylglycerols	0.01	0	1.9425	1.435
TG(16:0_38:7)	Triacylglycerols	0.01	0	0.4635	0.4505
TG(16:0_40:6)	Triacylglycerols	0.01	0	1.1515	1.0635
TG(16:0_40:7)	Triacylglycerols	0.01	0	1.4235	1.245
TG(16:0_40:8)	Triacylglycerols	0.01	0	1.50975	1.0055
TG(16:1_34:1)	Triacylglycerols	0.01	0	3.6675	6.475
TG(16:1_34:2)	Triacylglycerols	0.01	0	7.375	10.71
TG(16:1_34:3)	Triacylglycerols	0.01	0	2.5125	3.42
TG(16:1_36:1)	Triacylglycerols	0.01	0	0.38875	0.6095
TG(16:1_36:2)	Triacylglycerols	0.01	0	5.61	6.77
TG(16:1_36:3)	Triacylglycerols	0.01	0	10.29	10.6
TG(16:1_36:4)	Triacylglycerols	0.01	0	5.7675	4.53
TG(16:1_36:5)	Triacylglycerols	0.0269	0	0.9485	0.688
TG(16:1_38:3)	Triacylglycerols	0.01	0	0.4725	0.5625
TG(16:1_38:4)	Triacylglycerols	0.01	0	0.545	0.5835
TG(16:1_38:5)	Triacylglycerols	0.0241	0	0.71975	0.7785
TG(17:0_36:3)	Triacylglycerols	0.01	0	0.48575	0.2955
TG(17:0_36:4)	Triacylglycerols	0.01	0	0.41225	0.186
TG(17:1_34:2)	Triacylglycerols	0.01	0	0.20685	0.20055
TG(17:1_34:3)	Triacylglycerols	0.01	0	0.119575	0.159
TG(17:1_36:3)	Triacylglycerols	0.01	0	0.38125	0.3025
TG(17:1_36:4)	Triacylglycerols	0.0157	0	0.285	0.1104
TG(17:1_38:5)	Triacylglycerols	0.01	0	0.086325	0.0932
TG(17:2_34:2)	Triacylglycerols	0.0204	0	0.1643	0.1255
TG(17:2_36:2)	Triacylglycerols	0.01	0	0.105925	0.10465
TG(17:2_36:3)	Triacylglycerols	0.01	0	0.145225	0.1235
TG(17:2_36:4)	Triacylglycerols	0.01	0	0.1465	0.12
TG(17:2_38:5)	Triacylglycerols	0.01	0	0.052175	0.03895
TG(17:2_38:6)	Triacylglycerols	0.0217	0	0.06755	0.04605
TG(18:0_34:2)	Triacylglycerols	0.01	0	1.415	1.074
TG(18:0_34:3)	Triacylglycerols	0.01	0	0.4915	0.4895
TG(18:0_36:2)	Triacylglycerols	0.01	0	0.84525	0.6365
TG(18:0_36:3)	Triacylglycerols	0.0571	0	2.5	1.655
TG(18:0_36:4)	Triacylglycerols	0.0097	0	2.8625	1.26
TG(18:0_36:5)	Triacylglycerols	0.0157	0	0.58975	0.327
TG(18:0_38:6)	Triacylglycerols	0.0177	0	0.265	0.2475
TG(18:0_38:7)	Triacylglycerols	0.01	0	0.15925	0.139
TG(18:1_32:0)	Triacylglycerols	0.01	0	1.6175	2.105
TG(18:1_32:1)	Triacylglycerols	0.01	0	4.625	6.8
TG(18:1_32:2)	Triacylglycerols	0.01	0	2.0875	2.395
TG(18:1_32:3)	Triacylglycerols	0.01	0	0.18275	0.1975
TG(18:1_33:2)	Triacylglycerols	0.01	0	0.35875	0.3175
TG(18:1_33:3)	Triacylglycerols	0.0206	0	0.11375	0.1155
TG(18:1_34:1)	Triacylglycerols	0.01	0	35.3	41.85
TG(18:1_34:2)	Triacylglycerols	0.01	0	52.95	50.45
TG(18:1_34:3)	Triacylglycerols	0.01	0	12.735	12.35
TG(18:1_34:4)	Triacylglycerols	0.0376	0	1.08225	1.0045
TG(18:1_35:2)	Triacylglycerols	0.01	0	0.727	0.6465
TG(18:1_35:3)	Triacylglycerols	0.0529	0	0.56925	0.394
TG(18:1_36:0)	Triacylglycerols	0.01	0	0.329	0.3325
TG(18:1_36:1)	Triacylglycerols	0.01	0	2.8075	3.065
TG(18:1_36:2)	Triacylglycerols	0.01	0	14.585	15.65
TG(18:1_36:3)	Triacylglycerols	0.01	0	31.175	23.15
TG(18:1_36:4)	Triacylglycerols	0.0712	0	22.7	11.35
TG(18:1_36:5)	Triacylglycerols	0.0364	0	5.1325	2.64
TG(18:1_36:6)	Triacylglycerols	0.0217	0	0.589	0.3155
TG(18:1_38:5)	Triacylglycerols	0.0428	0	2.555	2.45
TG(18:1_38:6)	Triacylglycerols	0.0139	0	2.065	1.665
TG(18:1_38:7)	Triacylglycerols	0.01	0	0.48375	0.3985
TG(18:2_32:0)	Triacylglycerols	0.01	0	5.185	4.095
TG(18:2_32:1)	Triacylglycerols	0.01	0	6.315	6.78
TG(18:2_32:2)	Triacylglycerols	0.01	0	2.21	2.11
TG(18:2_33:1)	Triacylglycerols	0.01	0	0.581	0.3765
TG(18:2_33:2)	Triacylglycerols	0.01	0	0.8465	0.4025
TG(18:2_34:0)	Triacylglycerols	0.01	0	4.7375	3.72
TG(18:2_34:1)	Triacylglycerols	0.01	0	44.075	36.05
TG(18:2_34:2)	Triacylglycerols	0.01	0	55	34.25
TG(18:2_34:3)	Triacylglycerols	0.01	0	11.6275	7.79
TG(18:2_34:4)	Triacylglycerols	0.0583	0	1.0855	0.6935
TG(18:2_35:1)	Triacylglycerols	0.01	0	0.648	0.306
TG(18:2_35:2)	Triacylglycerols	0.01	0	1.06675	0.6955
TG(18:2_35:3)	Triacylglycerols	0.01	0	0.712	0.3085
TG(18:2_36:0)	Triacylglycerols	0.01	0	0.5595	0.4255
TG(18:2_36:1)	Triacylglycerols	0.01	0	4.695	3.345
TG(18:2_36:2)	Triacylglycerols	0.01	0	20	12.6
TG(18:2_36:3)	Triacylglycerols	0.205	0	35.5	15.75
TG(18:2_36:4)	Triacylglycerols	0.0464	0	34.775	10.5
TG(18:2_36:5)	Triacylglycerols	0.0596	0	6.6525	2.22
TG(18:2_38:4)	Triacylglycerols	0.0182	0	2.275	1.71
TG(18:2_38:5)	Triacylglycerols	0.0189	0	2.51	1.88
TG(18:2_38:6)	Triacylglycerols	0.0312	0	2.5025	1.605
TG(18:3_32:0)	Triacylglycerols	0.01	0	0.436	0.265
TG(18:3_32:1)	Triacylglycerols	0.0101	0	0.51925	0.512
TG(18:3_33:2)	Triacylglycerols	0.0179	0	0.12875	0.117
TG(18:3_34:0)	Triacylglycerols	0.0201	0	0.49875	0.3525
TG(18:3_34:1)	Triacylglycerols	0.01	0	4.9175	3.405
TG(18:3_34:2)	Triacylglycerols	0.012	0	6.045	3.74
TG(18:3_34:3)	Triacylglycerols	0.0558	0	1.335	0.9185
TG(18:3_35:2)	Triacylglycerols	0.0265	0	0.16975	0.0866
TG(18:3_36:1)	Triacylglycerols	0.0087	0	0.604	0.3155
TG(18:3_36:2)	Triacylglycerols	0.0369	0	2.94	1.74
TG(18:3_36:3)	Triacylglycerols	0.0231	0	5.4575	2.395
TG(18:3_36:4)	Triacylglycerols	0.032	0	4.0625	1.38
TG(18:3_38:5)	Triacylglycerols	0.0543	0	0.47975	0.3605
TG(18:3_38:6)	Triacylglycerols	0.0353	0	0.29725	0.21
TG(20:0_32:3)	Triacylglycerols	0.0183	0	0.158	0.13
TG(20:0_32:4)	Triacylglycerols	0.036	0	0.24075	0.1565
TG(20:0_34:1)	Triacylglycerols	0.01	0	0.0687	0.0172
TG(20:1_32:3)	Triacylglycerols	0.0717	0	0.0618	0.09085
TG(20:1_34:0)	Triacylglycerols	0.0739	0	0.06445	0.07655
TG(20:1_34:1)	Triacylglycerols	0.01	0	0.77675	1.0545
TG(20:1_34:2)	Triacylglycerols	0.111	0	1.5225	1.555
TG(20:2_34:1)	Triacylglycerols	0.01	0	0.5085	0.677
TG(20:2_34:2)	Triacylglycerols	0.01	0	0.87325	0.889
TG(20:2_34:3)	Triacylglycerols	0.01	0	0.35325	0.4355
TG(20:2_34:4)	Triacylglycerols	0.002	0	0.01815	0.01
TG(20:2_36:5)	Triacylglycerols	0.0021	0	0.085525	0.0607
TG(20:3_32:1)	Triacylglycerols	0.01	0	0.196	0.2215
TG(20:3_32:2)	Triacylglycerols	0.017	0	0.2255	0.248
TG(20:3_34:0)	Triacylglycerols	0.0105	0	0.108875	0.179
TG(20:3_34:1)	Triacylglycerols	0.01	0	1.223	1.58
TG(20:3_34:2)	Triacylglycerols	0.01	0	1.825	1.92
TG(20:3_34:3)	Triacylglycerols	0.0191	0	0.6335	0.549
TG(20:3_36:3)	Triacylglycerols	0.0209	0	1.0685	0.968
TG(20:3_36:4)	Triacylglycerols	0.0484	0	0.695	0.4595
TG(20:3_36:5)	Triacylglycerols	0.0213	0	0.1785	0.1545
TG(20:4_30:0)	Triacylglycerols	0.0045	0	0.046775	0.0326
TG(20:4_32:0)	Triacylglycerols	0.01	0	0.34075	0.3575
TG(20:4_32:1)	Triacylglycerols	0.0032	0	0.66925	0.6695
TG(20:4_32:2)	Triacylglycerols	0.037	0	0.34275	0.2915
TG(20:4_34:0)	Triacylglycerols	0.0045	0	0.482	0.3575
TG(20:4_34:1)	Triacylglycerols	0.0102	0	4.56	3.55
TG(20:4_34:2)	Triacylglycerols	0.0296	0	6.885	4.705
TG(20:4_34:3)	Triacylglycerols	0.0242	0	1.58	1.16
TG(20:4_35:3)	Triacylglycerols	0.0355	0	0.077575	0.035525
TG(20:4_36:2)	Triacylglycerols	0.0038	0	2.58	2.01
TG(20:4_36:3)	Triacylglycerols	0.0249	0	3.9	2.765
TG(20:4_36:4)	Triacylglycerols	0.0261	0	2.7075	1.365
TG(20:4_36:5)	Triacylglycerols	0.0499	0	0.69675	0.439
TG(20:5_34:0)	Triacylglycerols	0.01	0	0.07985	0.07225
TG(20:5_34:1)	Triacylglycerols	0.0242	0	1.27875	1.24
TG(20:5_34:2)	Triacylglycerols	0.01	0	2.02	1.605
TG(20:5_36:2)	Triacylglycerols	0.01	0	0.7095	0.6725
TG(20:5_36:3)	Triacylglycerols	0.0161	0	1.21675	0.901
TG(22:0_32:4)	Triacylglycerols	0.0152	0	0.038375	0.02165
TG(22:2_32:4)	Triacylglycerols	0.0273	0	0.2125	0.08105
TG(22:4_34:2)	Triacylglycerols	0.125	0	0.7785	0.6365
TG(22:5_32:0)	Triacylglycerols	0.01	0	0.10435	0.142
TG(22:5_32:1)	Triacylglycerols	0.0613	0	0.37175	0.337
TG(22:5_34:1)	Triacylglycerols	0.0241	0	1.3525	1.44
TG(22:5_34:2)	Triacylglycerols	0.124	0	1.9925	1.72
TG(22:5_34:3)	Triacylglycerols	0.13	0	0.63175	0.5765
TG(22:6_32:0)	Triacylglycerols	0.0176	0	0.451	0.4905
TG(22:6_32:1)	Triacylglycerols	0.0228	0	0.8025	0.978
TG(22:6_34:1)	Triacylglycerols	0.0043	0	5.17	4.585
TG(22:6_34:2)	Triacylglycerols	0.0321	0	7.925	5.495
TG(22:6_34:3)	Triacylglycerols	0.0759	0	2.02	1.455
Choline	Vitamins & Cofactors	0	0.1	29.075	27.35
2M3HBA (NBS)	Metabolism Indicators			3.405	3.36
2MBG (NBS)	Metabolism Indicators			0.19275	0.176
3MGA (NBS)	Metabolism Indicators			0.011675	0.01275
b-Oxidation	Metabolism Indicators			0.84925	0.957
BKT Deficiency (NBS)	Metabolism Indicators			86.375	78.4
CACT Deficiency (NBS)	Metabolism Indicators			0.04425	0.04875
CPT-1 Deficiency (NBS)	Metabolism Indicators			22.625	20.5
CPT-2 Deficiency (NBS)	Metabolism Indicators			0.062075	0.0611
EMA (NBS)	Metabolism Indicators			10.825	9.935
HMG-CoA Lyase Deficiency (NBS)	Metabolism Indicators			0.296	0.2975
IBD Deficiency (NBS)	Metabolism Indicators			0.045575	0.04005
IVA (NBS)	Metabolism Indicators			0.007	0.00525
LCHAD Deficiency (NBS)	Metabolism Indicators			0.0971	0.114
MA (NBS)	Metabolism Indicators			0.0364	0.0298
MC Deficiency (NBS)	Metabolism Indicators			1.195	1.415
MCAD Deficiency (NBS)	Metabolism Indicators			0.004225	0.0041
MCKAT Deficiency (NBS)	Metabolism Indicators			1.165	1.24
MMA (NBS)	Metabolism Indicators			0.0299	0.0276
PA (NBS)	Metabolism Indicators			0.84025	0.71
Ratio of Acetylcarnitine to Carnitine	Metabolism Indicators			0.8195	0.9295
SBCAD Deficiency (NBS)	Metabolism Indicators			0.005725	0.00485
SCAD Deficiency (NBS)	Metabolism Indicators			1.255	1.36
Sum of Short-Chain ACs	Metabolism Indicators			23.675	22.75
TFP Deficiency (NBS)	Metabolism Indicators			10.375	8.79
VLCAD Deficiency (NBS)	Metabolism Indicators			0.029175	0.0341
TMAO Synthesis	Metabolism Indicators			0.008825	0.0091
Carnitine Uptake Defect (NBS)	Metabolism Indicators			0.88525	0.926
TMAO Synthesis (direct)	Metabolism Indicators			0.04685	0.0428
Asn Synthesis	Metabolism Indicators			1.073	0.8425
Cys Synthesis	Metabolism Indicators			4.8175	6.08
DLD (NBS)	Metabolism Indicators			1.17425	1.115
Fischer Ratio	Metabolism Indicators			2.02	1.99
Glutaminase Activity	Metabolism Indicators			0.22625	0.2715
Gly Synthesis	Metabolism Indicators			2.2725	2.545
GSH Constituents	Metabolism Indicators			1519.25	1505.5
MTHFR Deficiency (NBS)	Metabolism Indicators			0.64625	0.6595
PKU (NBS)	Metabolism Indicators			0.974	1.0005
Ratio of Non-Essential to Essential AAs	Metabolism Indicators			2.8475	3.305
Sum of AAs	Metabolism Indicators			4420	3889
Sum of Aromatic AAs	Metabolism Indicators			249.5	180.5
Sum of Branched-Chain AAs	Metabolism Indicators			502.5	359
Sum of Essential AAs	Metabolism Indicators			1149.5	904.5
Sum of Non-Essential AAs	Metabolism Indicators			3270.25	2984
Sum of Solely Glucogenic AAs	Metabolism Indicators			3670.5	3303.5
Sum of Solely Ketogenic AAs	Metabolism Indicators			405	332
Sum of Sulfur-Containing AAs	Metabolism Indicators			1064.5	1061.5
Valinemia (NBS)	Metabolism Indicators			2.285	2.49
1-Met-His Synthesis	Metabolism Indicators			3.2375	3.2
Anserine Synthesis	Metabolism Indicators			2.5775	2.55
Cit Synthesis	Metabolism Indicators			0.962	1.06
Muscle Protein Degradation	Metabolism Indicators			0.8495	0.621
OTC Deficiency (NBS)	Metabolism Indicators			1.1035	0.9445
Ratio of HArg to ADMA	Metabolism Indicators			0.09065	0.152
Ratio of HArg to SDMA	Metabolism Indicators			0.352	0.5275
Sum of Dimethylated Arg	Metabolism Indicators			0.933	0.7915
b-Ala Synthesis	Metabolism Indicators			26.625	28.8
Polyamine Synthesis	Metabolism Indicators			0.37775	0.4775
Putrescine Synthesis	Metabolism Indicators			0.0154	0.01905
Sum of Aminobutyric Acids	Metabolism Indicators			7.8475	7.825
Betaine Synthesis	Metabolism Indicators			3.505	2.84
Sarcosine Synthesis from Choline	Metabolism Indicators			0.0735	0.03675
3-Met-His Synthesis	Metabolism Indicators			0.0711	0.07755
AABA Synthesis	Metabolism Indicators			0.0509	0.05865
Asymmetrical Arg Methylation	Metabolism Indicators			0.006825	0.0053
Carnosine Synthesis	Metabolism Indicators			0.006425	0.0061
CPS Deficiency (NBS)	Metabolism Indicators			0.564	0.7055
Cystine Synthesis	Metabolism Indicators			0.0003	0.0004
DOPA Synthesis	Metabolism Indicators			0.00285	0.0035
GABR	Metabolism Indicators			0.9855	1.28
HCys Synthesis	Metabolism Indicators			1.07125	1.385
Met Oxidation	Metabolism Indicators			0.05455	0.03605
NO-Synthase Activity	Metabolism Indicators			0.4945	0.4025
Orn Synthesis	Metabolism Indicators			0.52875	0.379
Ratio of Pro to Cit	Metabolism Indicators			2.1575	1.58
Sarcosine Synthesis from Gly	Metabolism Indicators			0.00625	0.00305
Sum of Asym. and Sym. Arg Methylation	Metabolism Indicators			0.008575	0.00685
Symmetrical Arg Methylation	Metabolism Indicators			0.001725	0.00155
Taurine Synthesis	Metabolism Indicators			0.45	0.453
GABA Synthesis	Metabolism Indicators			0.0034	0.0035
Serotonin Synthesis	Metabolism Indicators			0.399	0.615
Glutaminolysis Rate	Metabolism Indicators			18.075	17.55
p-Cresol-SO4 Synthesis	Metabolism Indicators			0.001625	0.00035
Ratio of SG to Hexose	Metabolism Indicators			0.090375	0.07515
Ratio of SGA to Hexose	Metabolism Indicators			0.16175	0.139
7a-Dehydroxylation of CA	Metabolism Indicators			0.315333	0.3715
Sum of Unconjugated BAs	Metabolism Indicators			8.73333	6.53
Sum of Unconjugated Primary BAs	Metabolism Indicators			8.71333	6.495
Taurine Conjugation of CA	Metabolism Indicators			2.36667	1.525
Taurine Conjugation of DCA	Metabolism Indicators			4.935	1.1495
TDCA Synthesis from CA	Metabolism Indicators			0.821667	0.335
Spermidine Synthesis	Metabolism Indicators			21.4	20.45
Spermine Synthesis	Metabolism Indicators			0.1085	0.1795
Sum of Polyamines	Metabolism Indicators			21.425	20.95
LDH Activity	Metabolism Indicators			2.545	1.765
Ratio of DHA to AA	Metabolism Indicators			1.9225	2.06
Ratio of DHA to EPA	Metabolism Indicators			12.525	11.485
Ratio of EPA to AA	Metabolism Indicators			0.15525	0.185
Sum of Measured w-3 FAs	Metabolism Indicators			6.4425	7.455
Sum of MUFAs	Metabolism Indicators			80.5	99
Sum of PUFAs	Metabolism Indicators			171.5	190
PLA2 Activity (2)	Metabolism Indicators			1.2925	1.265
PLA2 Activity (3)	Metabolism Indicators			1.01675	1.05
PLA2 Activity (4)	Metabolism Indicators			0.907	0.9085
PLA2 Activity (5)	Metabolism Indicators			1.003	1.13
PLA2 Activity (6)	Metabolism Indicators			1.197	1.175
Sum of LCFA-LysoPCs	Metabolism Indicators			432.75	485.5
Sum of LysoPCs	Metabolism Indicators			436.25	489
Sum of MUFA-LysoPCs	Metabolism Indicators			39.525	49.35
Sum of MUFA-PCs	Metabolism Indicators			184.5	204.5
Sum of PUFA-LysoPCs	Metabolism Indicators			150.75	171.5
Sum of SFA-LysoPCs	Metabolism Indicators			246.25	268.5
Sum of VLCFA-LysoPCs	Metabolism Indicators			3.8325	3.61
Sum of Purines	Metabolism Indicators			57.675	28.45
Xanthine Synthesis	Metabolism Indicators			0.8925	1.203
Ratio of SM-OHs to SM-Non OHs	Metabolism Indicators			0.092325	0.0916
Sum of LCFA-SMs	Metabolism Indicators			43.1	40.55
Sum of SM-Non OHs	Metabolism Indicators			124	116
Sum of SM-OHs	Metabolism Indicators			11.4625	10.715
Sum of SMs	Metabolism Indicators			135.25	127
Sum of VLCFA-SMs	Metabolism Indicators			92.125	86.3

## Sheet: Table_S3C
Table S5C. Metabolite concentration in kidney samples of WT mice after cessation of N-PPG or saline vehicle treatment.
Values correspond to metabolite concentration [µM].
		Limits of detection (LOD)
		FIA-MS/MS	UPLC-MS/MS	Mice treated with N-PPG	Mice treated with saline vehicle
Metabolites	Class	FIA LOD [µM]	UPLC LOD [µM]	Mean	Mean
C0	Acylcarnitines	1.46	0	27.2667	27.0333
C2	Acylcarnitines	0.0728	0	4.95	5.00667
C3	Acylcarnitines	0.01	0	0.388083	0.4286
C3-DC (C4-OH)	Acylcarnitines	0.0451	0	0.305583	0.325067
C3-OH	Acylcarnitines	0.187	0	0.33625	0.326867
C3:1	Acylcarnitines	0.0286	0	0.188	0.1816
C4	Acylcarnitines	0.0473	0	0.293083	0.330133
C4:1	Acylcarnitines	0.01	0	0.0377667	0.0380867
C5	Acylcarnitines	0.01	0	0.0884167	0.0925333
C5-DC (C6-OH)	Acylcarnitines	0.0554	0	0.112	0.125467
C5-M-DC	Acylcarnitines	0.024	0	0.0408917	0.0486
C5-OH (C3-DC-M)	Acylcarnitines	0.0147	0	0.243917	0.259067
C5:1	Acylcarnitines	0.0169	0	0.0338583	0.0325533
C5:1-DC	Acylcarnitines	0.01	0	0.0267333	0.0272733
C6 (C4:1-DC)	Acylcarnitines	0.0736	0	0.0996667	0.116267
C6:1	Acylcarnitines	0.0076	0	0.0276833	0.0282933
C7-DC	Acylcarnitines	0.0255	0	0.0406583	0.04068
C8	Acylcarnitines	0.0451	0	0.06	0.068
C9	Acylcarnitines	0.0094	0	0.0357583	0.0340867
C10	Acylcarnitines	0.0748	0	0.0480833	0.0525467
C10:2	Acylcarnitines	0.0542	0	0.0755	0.0464667
C12	Acylcarnitines	0.0728	0	0.0444583	0.0507733
C14	Acylcarnitines	0.0451	0	0.0779167	0.0974
C14:1	Acylcarnitines	0.0038	0	0.0151167	0.0161267
C14:1-OH	Acylcarnitines	0.054	0	0.0477083	0.0508
C14:2	Acylcarnitines	0.0244	0	0.0400667	0.0375667
C14:2-OH	Acylcarnitines	0.0566	0	0.0408333	0.0369733
C16	Acylcarnitines	0.0133	0	0.4485	0.556867
C16-OH	Acylcarnitines	0.045	0	0.0875833	0.106733
C16:1	Acylcarnitines	0.0425	0	0.12825	0.151267
C16:1-OH	Acylcarnitines	0.0263	0	0.032425	0.0384733
C16:2	Acylcarnitines	0.0296	0	0.0444083	0.04422
C16:2-OH	Acylcarnitines	0.0337	0	0.0256583	0.0249467
C18	Acylcarnitines	0.0317	0	0.179	0.217733
C18:1	Acylcarnitines	0.0505	0	0.2495	0.287467
C18:1-OH	Acylcarnitines	0.12	0	0.176167	0.215733
C18:2	Acylcarnitines	0.0162	0	0.24325	0.252933
Trigonelline	Alkaloids	0	0.3	0.856667	0.628
TMAO	Amine Oxides	0	0.25	0.960833	1.24333
Ala	Aminoacids	0	9	90.1667	92.5333
Arg	Aminoacids	0	2	11.65	11.98
Asn	Aminoacids	0	1.4	8.7	9.52667
Asp	Aminoacids	0	1.5	165.083	117.4
Cys	Aminoacids	0	0.1	2851.42	1551.33
Gln	Aminoacids	0	3.7	115	101.4
Glu	Aminoacids	0	3	511	453.133
Gly	Aminoacids	0	4.7	523.833	420.733
His	Aminoacids	0	1.1	13.725	10.5467
Ile	Aminoacids	0	1.5	9.85	10.1467
Leu	Aminoacids	0	1.6	22	21.02
Lys	Aminoacids	0	1.4	16.9167	17.8867
Met	Aminoacids	0	1.8	10.5417	6.70667
Phe	Aminoacids	0	1.6	9.00833	8.21333
Pro	Aminoacids	0	4	13.1	11.0467
Ser	Aminoacids	0	1.9	27.9167	23.2533
Thr	Aminoacids	0	1.5	21.45	19.9067
Trp	Aminoacids	0	1.8	4.08333	3.84467
Tyr	Aminoacids	0	0.3	11.0333	10.0133
Val	Aminoacids	0	4.4	18.925	18.8867
1-Met-His	Aminoacids Related	0	0.01	6.675	3.274
3-Met-His	Aminoacids Related	0	0.01	2.71167	1.88733
5-AVA	Aminoacids Related	0	0.04	0.0975833	0.142667
AABA	Aminoacids Related	0	0.5	1.055	1.25867
alpha-AAA	Aminoacids Related	0	0.3	4.32333	6.82733
Anserine	Aminoacids Related	0	0.01	1.77667	2.622
BABA	Aminoacids Related	0	0.03	0.129417	0.1056
Betaine	Aminoacids Related	0	0.2	140.583	107.867
Carnosine	Aminoacids Related	0	0.2	0.483333	0.881867
Cit	Aminoacids Related	0	1	1.77	1.772
Creatinine	Aminoacids Related	0	6	2.82167	3.20333
Cystine	Aminoacids Related	0	0.02	18.3083	14.4867
HArg	Aminoacids Related	0	0.01	0.0221833	0.0283467
HCys	Aminoacids Related	0	0.7	3.4425	2.522
Met-SO	Aminoacids Related	0	0.1	0.5315	0.239267
Orn	Aminoacids Related	0	1	3.61083	2.858
PAG	Aminoacids Related	0	0.01	0.485	0.788
ProBetaine	Aminoacids Related	0	0.1	1.645	1.51467
Sarcosine	Aminoacids Related	0	0.4	0.2925	0.214933
SDMA	Aminoacids Related	0	0.02	0.06875	0.0745333
t4-OH-Pro	Aminoacids Related	0	0.5	3.55583	3.63
Taurine	Aminoacids Related	0	0.7	279.167	274.667
CA	Bile Acids	0	0.02	0.0136	0.0125933
CDCA	Bile Acids	0	0.01	1.40917	2.746
DCA	Bile Acids	0	0.005	0.0058	0.00566667
GCDCA	Bile Acids	0	0.002	0.00114167	0.00167333
GLCAS	Bile Acids	0	0.001	0.000558333	0.000773333
TCA	Bile Acids	0	0.005	0.0720667	0.363933
TDCA	Bile Acids	0	0.004	0.0132083	0.01692
TMCA	Bile Acids	0	0.002	0.0509167	0.384067
beta-Ala	Biogenic Amines	0	0.1	4.99167	5.76
GABA	Biogenic Amines	0	0.05	3.05917	3.60467
Histamine	Biogenic Amines	0	0.7	0.465	0.5096
PEA	Biogenic Amines	0	0.001	0.0442083	0.01566
Putrescine	Biogenic Amines	0	0.07	2.42167	2.19867
Serotonin	Biogenic Amines	0	0.04	0.359167	0.407533
Spermidine	Biogenic Amines	0	0.2	6.23417	4.18533
Spermine	Biogenic Amines	0	0.2	7.37833	3.36933
DiCA(12:0)	Carboxylic Acids	0	0.4	0.86	0.838667
DiCA(14:0)	Carboxylic Acids	0	0.1	0.895833	0.866
Lac	Carboxylic Acids	0	325	1351.75	1497.53
OH-GlutAcid	Carboxylic Acids	0	5	2.54083	2.386
Suc	Carboxylic Acids	0	12	31.7333	43.2333
Cer(d16:1/24:0)	Ceramides	0.0163	0	0.0183667	0.00764333
Cer(d18:1/16:0)	Ceramides	0.0137	0	1.56333	0.979333
Cer(d18:1/18:0)	Ceramides	0.0309	0	0.123167	0.05
Cer(d18:1/18:1)	Ceramides	0.0398	0	0.0312833	0.0189333
Cer(d18:1/20:0(OH))	Ceramides	0.433	0	2.51833	1.016
Cer(d18:1/20:0)	Ceramides	0.0213	0	0.679417	0.135933
Cer(d18:1/22:0)	Ceramides	0.0206	0	1.06833	0.390133
Cer(d18:1/23:0)	Ceramides	0.0287	0	0.542083	0.223733
Cer(d18:1/24:0)	Ceramides	0.0117	0	1.93667	0.6944
Cer(d18:1/24:1)	Ceramides	0.0322	0	1.33083	0.633333
Cer(d18:1/25:0)	Ceramides	0.118	0	0.302833	0.139867
Cer(d18:1/26:0)	Ceramides	0.019	0	0.0378083	0.01178
Cer(d18:1/26:1)	Ceramides	0.0146	0	0.0299583	0.00784
Cer(d18:2/16:0)	Ceramides	0.0431	0	1.435	1.09467
Cer(d18:2/18:0)	Ceramides	0.0529	0	0.0770833	0.03512
Cer(d18:2/18:1)	Ceramides	0.0342	0	0.0347583	0.0149533
Cer(d18:2/20:0)	Ceramides	0.048	0	0.24925	0.0705333
Cer(d18:2/22:0)	Ceramides	0.0255	0	1.11333	0.487333
Cer(d18:2/23:0)	Ceramides	0.0123	0	0.302333	0.146533
Cer(d18:2/24:0)	Ceramides	0.0123	0	2.22583	1.06267
Cer(d18:2/24:1)	Ceramides	0.0133	0	1.31333	0.718667
CE(15:0)	Cholesterol Esters	0.0527	0	3.705	1.37667
CE(15:1)	Cholesterol Esters	0.458	0	4.43833	1.996
CE(18:3)	Cholesterol Esters	0.806	0	0.79375	0.383933
p-Cresol-SO4	Cresols	0	0.01	0.0293417	0.00710667
DG(14:1_18:1)	Diacylglycerols	0.0319	0	0.0487417	0.01597
DG(16:0_16:1)	Diacylglycerols	0.01	0	0.188333	0.0225533
DG(16:0_18:1)	Diacylglycerols	0.01	0	0.788917	0.2418
DG(16:0_18:2)	Diacylglycerols	0.273	0	1.80167	0.615333
DG(16:1_18:1)	Diacylglycerols	0.325	0	0.498958	0.1862
DG(16:1_18:2)	Diacylglycerols	0.275	0	0.548	0.236333
DG(17:0_18:1)	Diacylglycerols	0.152	0	2.33833	0.752
DG(18:0_20:4)	Diacylglycerols	0.175	0	0.488667	0.168833
DG(18:1_18:1)	Diacylglycerols	0.0862	0	0.363333	0.122333
DG(18:1_18:2)	Diacylglycerols	0.347	0	2.40833	0.9
DG(18:2_18:2)	Diacylglycerols	0.147	0	2.63333	1.36067
DG(18:2_18:3)	Diacylglycerols	0.514	0	0.69425	0.319067
Cer(d18:0/24:0)	Dihydroceramides	0.204	0	0.281583	0.106467
Cer(d18:0/24:1)	Dihydroceramides	0.148	0	0.293417	0.07
Cer(d18:0/26:1)	Dihydroceramides	0.0514	0	0.207642	0.0326067
AA	Fatty Acids	0	0.5	1.06917	1.04933
DHA	Fatty Acids	0	0.02	3.98333	3.232
EPA	Fatty Acids	0	0.07	0.0893333	0.0772667
FA(14:0)	Fatty Acids	0	7	37.2833	43.1333
FA(16:0)	Fatty Acids	0	227	181	180.2
FA(18:0)	Fatty Acids	0	216	185.917	186.467
FA(18:1)	Fatty Acids	0	26	16.9333	18.4067
FA(18:2)	Fatty Acids	0	4	22.1833	25.42
FA(20:2)	Fatty Acids	0	0.8	0.377	0.354733
FA(20:3)	Fatty Acids	0	0.6	0.376667	0.426667
lysoPC a C16:0	Glycerophospholipids	0.0618	0	17.8167	21.8867
lysoPC a C16:1	Glycerophospholipids	0.126	0	0.31975	0.36
lysoPC a C17:0	Glycerophospholipids	0.0367	0	0.43175	0.487867
lysoPC a C18:0	Glycerophospholipids	0.237	0	11.4333	14.48
lysoPC a C18:1	Glycerophospholipids	0.0434	0	2.28	2.922
lysoPC a C18:2	Glycerophospholipids	0.0412	0	4.85167	6.2
lysoPC a C20:3	Glycerophospholipids	0.317	0	0.388083	0.49
lysoPC a C20:4	Glycerophospholipids	0.0354	0	1.96583	2.21533
lysoPC a C24:0	Glycerophospholipids	0.0474	0	0.382417	0.3524
lysoPC a C26:0	Glycerophospholipids	0.0599	0	0.406083	0.378067
lysoPC a C26:1	Glycerophospholipids	0.17	0	0.45	0.418667
lysoPC a C28:0	Glycerophospholipids	0.203	0	0.400167	0.375467
lysoPC a C28:1	Glycerophospholipids	0.105	0	0.387083	0.3668
PC aa C24:0	Glycerophospholipids	0.0229	0	0.116333	0.0975333
PC aa C28:1	Glycerophospholipids	0.0194	0	0.235	0.220133
PC aa C30:0	Glycerophospholipids	0.113	0	2.785	2.53
PC aa C32:0	Glycerophospholipids	0.0166	0	50.0833	39.0667
PC aa C32:1	Glycerophospholipids	0.0041	0	5.83333	5.14
PC aa C32:2	Glycerophospholipids	0.0036	0	0.6	0.578667
PC aa C32:3	Glycerophospholipids	0.0038	0	0.134833	0.125133
PC aa C34:1	Glycerophospholipids	0.0045	0	42	32.5067
PC aa C34:2	Glycerophospholipids	0.01	0	41.0833	32.1933
PC aa C34:3	Glycerophospholipids	0.0056	0	3.3575	3.17333
PC aa C34:4	Glycerophospholipids	0.0053	0	0.441833	0.368267
PC aa C36:0	Glycerophospholipids	0.0348	0	8.25	5.24
PC aa C36:1	Glycerophospholipids	0.0032	0	21.4167	15.14
PC aa C36:2	Glycerophospholipids	0.0152	0	38.2917	29.3667
PC aa C36:3	Glycerophospholipids	0.01	0	30.375	24.26
PC aa C36:4	Glycerophospholipids	0.01	0	46.5833	36.04
PC aa C36:5	Glycerophospholipids	0.0022	0	2.81917	2.35
PC aa C36:6	Glycerophospholipids	0.0027	0	4.125	2.826
PC aa C38:0	Glycerophospholipids	0.0099	0	25.95	15.7067
PC aa C38:3	Glycerophospholipids	0.0041	0	12.6333	9.87333
PC aa C38:4	Glycerophospholipids	0.0066	0	40.1667	30.5267
PC aa C38:5	Glycerophospholipids	0.0065	0	36.775	27.54
PC aa C38:6	Glycerophospholipids	0.0014	0	49.4167	39.3333
PC aa C40:1	Glycerophospholipids	0.471	0	0.392583	0.252467
PC aa C40:2	Glycerophospholipids	0.0056	0	0.48325	0.302667
PC aa C40:3	Glycerophospholipids	0.0024	0	0.503	0.3406
PC aa C40:4	Glycerophospholipids	0.0096	0	1.63417	1.114
PC aa C40:5	Glycerophospholipids	0.01	0	7.99167	4.71333
PC aa C40:6	Glycerophospholipids	0.103	0	29.6917	22.2333
PC aa C42:0	Glycerophospholipids	0.0236	0	0.1155	0.0768
PC aa C42:1	Glycerophospholipids	0.0056	0	0.13375	0.0859333
PC aa C42:2	Glycerophospholipids	0.0474	0	0.158833	0.103333
PC aa C42:4	Glycerophospholipids	0.0058	0	0.39375	0.223333
PC aa C42:5	Glycerophospholipids	0.0037	0	0.621667	0.439333
PC aa C42:6	Glycerophospholipids	0.0474	0	0.656667	0.427333
PC ae C30:0	Glycerophospholipids	0.092	0	0.888333	0.618
PC ae C30:1	Glycerophospholipids	0.136	0	0.816667	0.789333
PC ae C30:2	Glycerophospholipids	0.0545	0	0.127667	0.111
PC ae C32:1	Glycerophospholipids	0.005	0	2.22167	1.482
PC ae C32:2	Glycerophospholipids	0.0102	0	0.373083	0.2976
PC ae C34:0	Glycerophospholipids	0.0022	0	1.96167	1.35867
PC ae C34:1	Glycerophospholipids	0.0108	0	14.175	8.81333
PC ae C34:2	Glycerophospholipids	0.008	0	8.89167	5.98
PC ae C34:3	Glycerophospholipids	0.0081	0	1.57167	1.16467
PC ae C36:0	Glycerophospholipids	0.0547	0	0.435167	0.3084
PC ae C36:1	Glycerophospholipids	0.0349	0	1.63667	1.24933
PC ae C36:2	Glycerophospholipids	0.0175	0	2.00833	1.57067
PC ae C36:3	Glycerophospholipids	0.0033	0	2.34083	1.51133
PC ae C36:4	Glycerophospholipids	0.0174	0	13.875	9.5
PC ae C36:5	Glycerophospholipids	0.0088	0	7.73333	5.80667
PC ae C38:0	Glycerophospholipids	0.209	0	3.2175	2.55467
PC ae C38:1	Glycerophospholipids	0.0221	0	0.45875	0.3704
PC ae C38:2	Glycerophospholipids	0.0042	0	0.96	0.782667
PC ae C38:3	Glycerophospholipids	0.0038	0	0.7825	0.595333
PC ae C38:4	Glycerophospholipids	0.0046	0	1.71	1.02467
PC ae C38:5	Glycerophospholipids	0.0028	0	30.525	19.32
PC ae C38:6	Glycerophospholipids	0.0005	0	50.1667	39.9333
PC ae C40:1	Glycerophospholipids	0.0106	0	6.85833	5.2
PC ae C40:2	Glycerophospholipids	0.0027	0	0.586667	0.449333
PC ae C40:3	Glycerophospholipids	0.0016	0	0.304167	0.227867
PC ae C40:4	Glycerophospholipids	0.0606	0	0.954167	0.72
PC ae C40:5	Glycerophospholipids	0.0016	0	1.1625	0.731333
PC ae C40:6	Glycerophospholipids	0.0018	0	8.59167	5.02
PC ae C42:0	Glycerophospholipids	0.38	0	0.693333	0.482
PC ae C42:1	Glycerophospholipids	0.0539	0	0.6875	0.494
PC ae C42:2	Glycerophospholipids	0.0063	0	0.397583	0.3002
PC ae C42:3	Glycerophospholipids	0.0086	0	1.14083	0.864
PC ae C42:4	Glycerophospholipids	0.01	0	0.1815	0.1246
PC ae C42:5	Glycerophospholipids	0.799	0	0.405833	0.3092
PC ae C44:3	Glycerophospholipids	0.042	0	0.179333	0.130733
PC ae C44:4	Glycerophospholipids	0.0294	0	0.113667	0.0830667
PC ae C44:5	Glycerophospholipids	0.0426	0	0.188083	0.140333
PC ae C44:6	Glycerophospholipids	0.125	0	0.113917	0.0766
Hex2Cer(d18:1/14:0)	Glycosylceramides	0.0336	0	0.24475	0.0956
Hex2Cer(d18:1/16:0)	Glycosylceramides	0.798	0	1.8425	1.236
Hex2Cer(d18:1/18:0)	Glycosylceramides	0.274	0	0.485	0.222933
Hex2Cer(d18:1/20:0)	Glycosylceramides	0.0996	0	0.162417	0.0669333
Hex2Cer(d18:1/22:0)	Glycosylceramides	0.0519	0	0.374583	0.1694
Hex2Cer(d18:1/24:0)	Glycosylceramides	0.0139	0	0.633333	0.2828
Hex2Cer(d18:1/24:1)	Glycosylceramides	0.0211	0	0.354	0.175267
Hex2Cer(d18:1/26:0)	Glycosylceramides	0.0169	0	0.042325	0.0114533
Hex2Cer(d18:1/26:1)	Glycosylceramides	0.0177	0	0.0535	0.0180133
Hex3Cer(d18:1/16:0)	Glycosylceramides	0.0036	0	3.77167	2
Hex3Cer(d18:1/18:0)	Glycosylceramides	0.0096	0	0.16475	0.0584667
Hex3Cer(d18:1/20:0)	Glycosylceramides	0.0195	0	0.359583	0.133067
Hex3Cer(d18:1/22:0)	Glycosylceramides	0.0119	0	1.695	0.687867
Hex3Cer(d18:1/24:1)	Glycosylceramides	0.0122	0	1.58	0.733667
Hex3Cer(d18:1/26:1)	Glycosylceramides	0.0776	0	0.164083	0.0455533
HexCer(d18:1/16:0)	Glycosylceramides	0.16	0	2.1075	1.49533
HexCer(d18:1/18:0)	Glycosylceramides	0.0905	0	0.127833	0.0495167
HexCer(d18:1/18:1)	Glycosylceramides	0.0518	0	0.166333	0.1054
HexCer(d18:1/20:0)	Glycosylceramides	0.382	0	0.673333	0.2792
HexCer(d18:1/22:0)	Glycosylceramides	0.161	0	3.84833	1.722
HexCer(d18:1/23:0)	Glycosylceramides	0.0463	0	1.61	0.717333
HexCer(d18:1/24:0)	Glycosylceramides	0.0741	0	2.23333	0.977333
HexCer(d18:1/24:1)	Glycosylceramides	0.15	0	12.5083	4.76
HexCer(d18:1/26:0)	Glycosylceramides	0.0922	0	0.37125	0.0579067
HexCer(d18:1/26:1)	Glycosylceramides	0.303	0	0.4415	0.158967
HexCer(d18:2/16:0)	Glycosylceramides	0.0412	0	0.793333	0.588667
HexCer(d18:2/22:0)	Glycosylceramides	0.152	0	1.67083	0.838
HexCer(d18:2/23:0)	Glycosylceramides	0.0967	0	0.799167	0.369133
HexCer(d18:2/24:0)	Glycosylceramides	0.103	0	6.90833	3.63867
Cortisol	Hormones	0	0.02	0.0172833	0.0119667
3-IAA	Indoles Derivatives	0	0.06	0.0349417	0.032
3-IPA	Indoles Derivatives	0	0.03	0.0274333	0.0256667
Ind-SO4	Indoles Derivatives	0	0.01	0.138833	0.195867
Hypoxanthine	Nucleobases Related	0	0.4	131.667	113.467
Xanthine	Nucleobases Related	0	0.4	32.5917	33.6133
SM (OH) C14:1	Sphingolipids	0.0041	0	1.055	1.09067
SM (OH) C16:1	Sphingolipids	0.0019	0	0.486583	0.485533
SM (OH) C22:1	Sphingolipids	0.0103	0	4.75667	3.27333
SM (OH) C22:2	Sphingolipids	0.0013	0	1.90333	1.51333
SM (OH) C24:1	Sphingolipids	0.0009	0	0.54	0.388667
SM C16:0	Sphingolipids	0.026	0	53.0833	45.1333
SM C16:1	Sphingolipids	0.0094	0	14.1333	13.98
SM C18:0	Sphingolipids	0.002	0	3.28	2.76
SM C18:1	Sphingolipids	0.001	0	0.413917	0.357667
SM C20:2	Sphingolipids	0.001	0	0.0387417	0.0280467
SM C24:0	Sphingolipids	0.0127	0	19.3083	12.5867
SM C24:1	Sphingolipids	0.0063	0	22.4	17.8067
SM C26:0	Sphingolipids	0.0038	0	0.166917	0.100467
SM C26:1	Sphingolipids	0.0006	0	0.159833	0.120067
H1	Sugars	1066	0	587.917	563.4
TG(14:0_32:2)	Triacylglycerols	0.01	0	2.91458	0.277607
TG(14:0_34:0)	Triacylglycerols	0.01	0	1.97625	0.135173
TG(14:0_34:1)	Triacylglycerols	0.01	0	16.1846	1.88467
TG(14:0_34:2)	Triacylglycerols	0.01	0	30.1346	4.008
TG(14:0_34:3)	Triacylglycerols	0.509	0	8.98862	1.05847
TG(14:0_35:2)	Triacylglycerols	0.01	0	0.57875	0.0429733
TG(14:0_36:1)	Triacylglycerols	0.01	0	3.08208	0.3946
TG(14:0_36:2)	Triacylglycerols	0.01	0	16.1929	2.25133
TG(14:0_36:3)	Triacylglycerols	0.119	0	32.038	4.61667
TG(14:0_36:4)	Triacylglycerols	0.176	0	19.5708	2.83133
TG(14:0_38:4)	Triacylglycerols	0.159	0	1.08654	0.130633
TG(16:0_28:1)	Triacylglycerols	0.01	0	0.650417	0.0294533
TG(16:0_28:2)	Triacylglycerols	0.12	0	0.78	0.112
TG(16:0_30:2)	Triacylglycerols	0.01	0	2.38125	0.273267
TG(16:0_32:0)	Triacylglycerols	0.01	0	54.5846	5.346
TG(16:0_32:1)	Triacylglycerols	0.01	0	65.7512	6.25067
TG(16:0_32:2)	Triacylglycerols	0.01	0	40.8346	4.85
TG(16:0_32:3)	Triacylglycerols	0.01	0	3.93046	0.471933
TG(16:0_33:2)	Triacylglycerols	0.01	0	5.31792	0.5112
TG(16:0_34:0)	Triacylglycerols	0.01	0	27.5429	3.10133
TG(16:0_34:1)	Triacylglycerols	0.01	0	242.838	28.0667
TG(16:0_34:2)	Triacylglycerols	0.01	0	482.667	58.1533
TG(16:0_34:3)	Triacylglycerols	0.01	0	158.369	17.3133
TG(16:0_34:4)	Triacylglycerols	0.0734	0	10.3569	1.14713
TG(16:0_35:1)	Triacylglycerols	0.01	0	3.69292	0.343733
TG(16:0_35:2)	Triacylglycerols	0.01	0	8.16792	0.9788
TG(16:0_35:3)	Triacylglycerols	0.01	0	5.96076	0.710733
TG(16:0_36:2)	Triacylglycerols	0.01	0	263.791	33.38
TG(16:0_36:3)	Triacylglycerols	0.01	0	574.469	74.9533
TG(16:0_36:4)	Triacylglycerols	0.304	0	378.647	49.5533
TG(16:0_36:5)	Triacylglycerols	0.0395	0	46.5628	5.57867
TG(16:0_36:6)	Triacylglycerols	0.01	0	2.28292	0.217067
TG(16:0_37:3)	Triacylglycerols	0.01	0	3.23656	0.435667
TG(16:0_38:1)	Triacylglycerols	0.01	0	1.84458	0.273867
TG(16:0_38:2)	Triacylglycerols	0.01	0	8.70008	1.398
TG(16:0_38:3)	Triacylglycerols	0.01	0	15.4272	2.45533
TG(16:0_38:4)	Triacylglycerols	0.01	0	8.10184	1.054
TG(16:0_38:5)	Triacylglycerols	0.0198	0	8.35175	1.03867
TG(16:0_38:6)	Triacylglycerols	0.01	0	6.13288	0.768533
TG(16:0_38:7)	Triacylglycerols	0.01	0	1.36042	0.1031
TG(16:0_40:6)	Triacylglycerols	0.01	0	2.84355	0.340333
TG(16:0_40:7)	Triacylglycerols	0.01	0	3.26958	0.338667
TG(16:0_40:8)	Triacylglycerols	0.01	0	2.09625	0.289933
TG(16:1_32:0)	Triacylglycerols	0.01	0	26.3013	1.83167
TG(16:1_32:1)	Triacylglycerols	0.01	0	33.7929	2.28967
TG(16:1_32:2)	Triacylglycerols	0.01	0	16.0262	1.33873
TG(16:1_34:0)	Triacylglycerols	0.01	0	11.1929	0.931133
TG(16:1_34:1)	Triacylglycerols	0.01	0	100.085	9.496
TG(16:1_34:2)	Triacylglycerols	0.01	0	166.618	17.26
TG(16:1_34:3)	Triacylglycerols	0.01	0	48.8906	4.732
TG(16:1_36:1)	Triacylglycerols	0.01	0	14.6679	1.60067
TG(16:1_36:2)	Triacylglycerols	0.01	0	86.8	9.42533
TG(16:1_36:3)	Triacylglycerols	0.01	0	157.167	17.8067
TG(16:1_36:4)	Triacylglycerols	0.01	0	89.4492	10.4667
TG(16:1_36:5)	Triacylglycerols	0.0269	0	10.7815	1.146
TG(16:1_38:3)	Triacylglycerols	0.01	0	6.00125	0.766533
TG(16:1_38:4)	Triacylglycerols	0.01	0	3.63543	0.380267
TG(16:1_38:5)	Triacylglycerols	0.0241	0	2.93703	0.290733
TG(17:0_34:1)	Triacylglycerols	0.01	0	2.49042	0.217267
TG(17:0_34:2)	Triacylglycerols	0.01	0	4.88458	0.590067
TG(17:0_34:3)	Triacylglycerols	0.01	0	2.52792	0.251867
TG(17:0_36:3)	Triacylglycerols	0.01	0	6.83328	1.00467
TG(17:0_36:4)	Triacylglycerols	0.01	0	4.88986	0.7636
TG(17:1_34:1)	Triacylglycerols	0.01	0	3.29292	0.236373
TG(17:1_34:2)	Triacylglycerols	0.01	0	6.01792	0.6314
TG(17:1_34:3)	Triacylglycerols	0.01	0	2.58458	0.236
TG(17:1_36:3)	Triacylglycerols	0.01	0	5.67866	0.738067
TG(17:1_36:4)	Triacylglycerols	0.0157	0	3.88564	0.5356
TG(17:1_36:5)	Triacylglycerols	0.0022	0	0.620275	0.05958
TG(17:1_38:5)	Triacylglycerols	0.01	0	0.19255	0.0277867
TG(17:1_38:6)	Triacylglycerols	0.0198	0	0.151475	0.0177133
TG(17:2_34:2)	Triacylglycerols	0.0204	0	1.73342	0.174133
TG(17:2_34:3)	Triacylglycerols	0.01	0	0.674433	0.0643467
TG(17:2_36:2)	Triacylglycerols	0.01	0	1.17327	0.146267
TG(17:2_36:3)	Triacylglycerols	0.01	0	2.03238	0.235867
TG(17:2_36:4)	Triacylglycerols	0.01	0	1.28117	0.158933
TG(17:2_38:5)	Triacylglycerols	0.01	0	0.17695	0.02444
TG(17:2_38:6)	Triacylglycerols	0.0217	0	0.406879	0.0701533
TG(17:2_38:7)	Triacylglycerols	0.0111	0	0.253638	0.03348
TG(18:0_32:0)	Triacylglycerols	0.01	0	4.35958	0.434953
TG(18:0_32:1)	Triacylglycerols	0.01	0	5.33458	0.5834
TG(18:0_32:2)	Triacylglycerols	0.01	0	4.45125	0.616533
TG(18:0_34:2)	Triacylglycerols	0.01	0	42.2772	6.12333
TG(18:0_34:3)	Triacylglycerols	0.01	0	13.4174	1.70667
TG(18:0_36:1)	Triacylglycerols	0.01	0	4.93458	0.782333
TG(18:0_36:2)	Triacylglycerols	0.01	0	26.1799	4.11933
TG(18:0_36:3)	Triacylglycerols	0.0571	0	57.3711	9.05933
TG(18:0_36:4)	Triacylglycerols	0.0097	0	38.0337	6.58933
TG(18:0_36:5)	Triacylglycerols	0.0157	0	4.35462	0.633267
TG(18:0_38:6)	Triacylglycerols	0.0177	0	0.721379	0.104273
TG(18:0_38:7)	Triacylglycerols	0.01	0	0.0866667	0.0107933
TG(18:1_26:0)	Triacylglycerols	0.01	0	0.319583	0.04238
TG(18:1_28:1)	Triacylglycerols	0.01	0	0.83125	0.0770533
TG(18:1_30:0)	Triacylglycerols	0.01	0	12.4179	1.3322
TG(18:1_30:1)	Triacylglycerols	0.01	0	7.17625	0.684967
TG(18:1_30:2)	Triacylglycerols	0.01	0	2.57042	0.356067
TG(18:1_32:0)	Triacylglycerols	0.01	0	101.001	11.3387
TG(18:1_32:1)	Triacylglycerols	0.01	0	100.335	10.5373
TG(18:1_32:2)	Triacylglycerols	0.01	0	50.3547	6.33333
TG(18:1_32:3)	Triacylglycerols	0.01	0	5.48517	0.700733
TG(18:1_33:0)	Triacylglycerols	0.01	0	2.24625	0.1274
TG(18:1_33:1)	Triacylglycerols	0.01	0	6.68458	0.565933
TG(18:1_33:2)	Triacylglycerols	0.01	0	6.48458	0.774333
TG(18:1_33:3)	Triacylglycerols	0.0206	0	1.34591	0.159067
TG(18:1_34:1)	Triacylglycerols	0.01	0	385.177	46.2
TG(18:1_34:2)	Triacylglycerols	0.01	0	609.501	82.18
TG(18:1_34:3)	Triacylglycerols	0.01	0	189.14	21.5
TG(18:1_34:4)	Triacylglycerols	0.0376	0	14.0495	1.64667
TG(18:1_35:2)	Triacylglycerols	0.01	0	11.5429	1.558
TG(18:1_35:3)	Triacylglycerols	0.0529	0	7.59888	0.987333
TG(18:1_36:0)	Triacylglycerols	0.01	0	7.05958	1.04667
TG(18:1_36:1)	Triacylglycerols	0.01	0	65.3608	9.40667
TG(18:1_36:2)	Triacylglycerols	0.01	0	331.927	44.2867
TG(18:1_36:3)	Triacylglycerols	0.01	0	599.511	93.4
TG(18:1_36:4)	Triacylglycerols	0.0712	0	382.6	55.7267
TG(18:1_36:5)	Triacylglycerols	0.0364	0	47.055	6.35
TG(18:1_36:6)	Triacylglycerols	0.0217	0	2.95567	0.352067
TG(18:1_38:5)	Triacylglycerols	0.0428	0	8.93383	1.21867
TG(18:1_38:6)	Triacylglycerols	0.0139	0	4.30225	0.583933
TG(18:1_38:7)	Triacylglycerols	0.01	0	0.527683	0.0691267
TG(18:2_28:0)	Triacylglycerols	0.01	0	2.01875	0.268867
TG(18:2_30:0)	Triacylglycerols	0.01	0	21.3846	2.842
TG(18:2_30:1)	Triacylglycerols	0.9	0	9.32917	1.07867
TG(18:2_31:0)	Triacylglycerols	0.01	0	2.89875	0.271207
TG(18:2_32:0)	Triacylglycerols	0.01	0	192.35	23.9333
TG(18:2_32:1)	Triacylglycerols	0.01	0	134.952	14.8733
TG(18:2_32:2)	Triacylglycerols	0.01	0	51.3966	6.65333
TG(18:2_33:0)	Triacylglycerols	0.01	0	4.91792	0.612533
TG(18:2_33:1)	Triacylglycerols	0.01	0	10.4179	1.21467
TG(18:2_33:2)	Triacylglycerols	0.01	0	7.32206	0.978933
TG(18:2_34:0)	Triacylglycerols	0.01	0	71.2284	9.83333
TG(18:2_34:1)	Triacylglycerols	0.01	0	529.993	67.6867
TG(18:2_34:2)	Triacylglycerols	0.01	0	610.867	87.6667
TG(18:2_34:3)	Triacylglycerols	0.01	0	167.477	19.5067
TG(18:2_34:4)	Triacylglycerols	0.0583	0	12.3614	1.47533
TG(18:2_35:1)	Triacylglycerols	0.01	0	8.91516	1.33267
TG(18:2_35:2)	Triacylglycerols	0.01	0	13.4851	1.99867
TG(18:2_35:3)	Triacylglycerols	0.01	0	7.47542	1.04333
TG(18:2_36:0)	Triacylglycerols	0.01	0	8.67189	1.47267
TG(18:2_36:1)	Triacylglycerols	0.01	0	85.823	13.3333
TG(18:2_36:2)	Triacylglycerols	0.01	0	395.085	55.78
TG(18:2_36:3)	Triacylglycerols	0.205	0	557.669	88.52
TG(18:2_36:4)	Triacylglycerols	0.0464	0	330.347	52.92
TG(18:2_36:5)	Triacylglycerols	0.0596	0	38.8053	5.50133
TG(18:2_38:4)	Triacylglycerols	0.0182	0	13.5692	2.11333
TG(18:2_38:5)	Triacylglycerols	0.0189	0	10.752	1.56333
TG(18:2_38:6)	Triacylglycerols	0.0312	0	5.05133	0.762
TG(18:3_30:0)	Triacylglycerols	0.024	0	1.423	0.175467
TG(18:3_32:0)	Triacylglycerols	0.01	0	11.6885	1.32933
TG(18:3_32:1)	Triacylglycerols	0.0101	0	9.70958	1.04473
TG(18:3_33:2)	Triacylglycerols	0.0179	0	0.870571	0.0936
TG(18:3_34:0)	Triacylglycerols	0.0201	0	6.55442	0.737867
TG(18:3_34:1)	Triacylglycerols	0.01	0	48.8906	5.882
TG(18:3_34:2)	Triacylglycerols	0.012	0	56.5728	6.71467
TG(18:3_34:3)	Triacylglycerols	0.0558	0	12.6895	1.37933
TG(18:3_35:2)	Triacylglycerols	0.0265	0	1.59915	0.187867
TG(18:3_36:1)	Triacylglycerols	0.0087	0	8.88533	1.222
TG(18:3_36:2)	Triacylglycerols	0.0369	0	37.4588	4.90933
TG(18:3_36:3)	Triacylglycerols	0.0231	0	51.0664	6.97467
TG(18:3_36:4)	Triacylglycerols	0.032	0	25.0998	3.576
TG(18:3_38:5)	Triacylglycerols	0.0543	0	0.877217	0.1016
TG(18:3_38:6)	Triacylglycerols	0.0353	0	0.487746	0.0621667
TG(20:0_32:3)	Triacylglycerols	0.0183	0	1.98645	0.2362
TG(20:0_32:4)	Triacylglycerols	0.036	0	2.93817	0.374867
TG(20:0_34:1)	Triacylglycerols	0.01	0	0.50625	0.0756733
TG(20:1_32:0)	Triacylglycerols	0.0157	0	0.591129	0.0721533
TG(20:1_32:1)	Triacylglycerols	0.184	0	2.173	0.234467
TG(20:1_32:2)	Triacylglycerols	0.31	0	1.93125	0.2812
TG(20:1_32:3)	Triacylglycerols	0.0717	0	1.10313	0.1264
TG(20:1_34:0)	Triacylglycerols	0.0739	0	0.857571	0.117067
TG(20:1_34:1)	Triacylglycerols	0.01	0	6.19481	0.940667
TG(20:1_34:2)	Triacylglycerols	0.111	0	12.5139	2.012
TG(20:1_34:3)	Triacylglycerols	0.503	0	4.68788	0.618
TG(20:2_32:0)	Triacylglycerols	0.01	0	1.15792	0.12216
TG(20:2_32:1)	Triacylglycerols	0.01	0	1.58292	0.133433
TG(20:2_34:1)	Triacylglycerols	0.01	0	3.10125	0.3774
TG(20:2_34:2)	Triacylglycerols	0.01	0	5.59348	0.702
TG(20:2_34:3)	Triacylglycerols	0.01	0	3.12762	0.3982
TG(20:2_34:4)	Triacylglycerols	0.002	0	0.1245	0.0141133
TG(20:2_36:5)	Triacylglycerols	0.0021	0	0.269633	0.0298733
TG(20:3_32:0)	Triacylglycerols	0.0267	0	1.3775	0.155533
TG(20:3_32:1)	Triacylglycerols	0.01	0	1.77458	0.174273
TG(20:3_32:2)	Triacylglycerols	0.017	0	0.917958	0.108467
TG(20:3_34:0)	Triacylglycerols	0.0105	0	0.750479	0.07514
TG(20:3_34:1)	Triacylglycerols	0.01	0	4.23522	0.5068
TG(20:3_34:2)	Triacylglycerols	0.01	0	7.17893	0.9106
TG(20:3_34:3)	Triacylglycerols	0.0191	0	2.78869	0.312533
TG(20:3_36:3)	Triacylglycerols	0.0209	0	7.60183	1.01733
TG(20:3_36:4)	Triacylglycerols	0.0484	0	4.16239	0.5878
TG(20:3_36:5)	Triacylglycerols	0.0213	0	0.268579	0.0319667
TG(20:4_30:0)	Triacylglycerols	0.0045	0	0.460992	0.05994
TG(20:4_32:0)	Triacylglycerols	0.01	0	3.1189	0.415
TG(20:4_32:1)	Triacylglycerols	0.0032	0	2.54651	0.2966
TG(20:4_32:2)	Triacylglycerols	0.037	0	1.25879	0.1736
TG(20:4_33:2)	Triacylglycerols	0.0335	0	0.545021	0.0374133
TG(20:4_34:0)	Triacylglycerols	0.0045	0	1.62309	0.2212
TG(20:4_34:1)	Triacylglycerols	0.0102	0	8.75275	1.09267
TG(20:4_34:2)	Triacylglycerols	0.0296	0	14.0744	1.80867
TG(20:4_34:3)	Triacylglycerols	0.0242	0	3.47203	0.3942
TG(20:4_36:2)	Triacylglycerols	0.0038	0	7.28269	0.945333
TG(20:4_36:3)	Triacylglycerols	0.0249	0	11.7273	1.576
TG(20:4_36:4)	Triacylglycerols	0.0261	0	7.302	1.09333
TG(20:4_36:5)	Triacylglycerols	0.0499	0	1.1129	0.1526
TG(20:5_34:1)	Triacylglycerols	0.0242	0	1.0865	0.140867
TG(20:5_34:2)	Triacylglycerols	0.01	0	1.55716	0.1848
TG(20:5_36:2)	Triacylglycerols	0.01	0	0.962475	0.116867
TG(20:5_36:3)	Triacylglycerols	0.0161	0	1.45619	0.176467
TG(22:0_32:4)	Triacylglycerols	0.0152	0	0.5144	0.0671067
TG(22:1_32:5)	Triacylglycerols	0.0257	0	0.519046	0.07136
TG(22:2_32:4)	Triacylglycerols	0.0273	0	2.22177	0.3328
TG(22:4_32:0)	Triacylglycerols	0.0187	0	0.559837	0.0536867
TG(22:4_34:2)	Triacylglycerols	0.125	0	2.19563	0.304867
TG(22:5_32:0)	Triacylglycerols	0.01	0	1.68875	0.185873
TG(22:5_32:1)	Triacylglycerols	0.0613	0	1.136	0.116397
TG(22:5_34:1)	Triacylglycerols	0.0241	0	2.98848	0.3576
TG(22:5_34:2)	Triacylglycerols	0.124	0	4.47383	0.564733
TG(22:5_34:3)	Triacylglycerols	0.13	0	0.984583	0.132533
TG(22:6_32:0)	Triacylglycerols	0.0176	0	6.02053	0.845933
TG(22:6_32:1)	Triacylglycerols	0.0228	0	2.75368	0.327867
TG(22:6_34:1)	Triacylglycerols	0.0043	0	6.89612	0.955
TG(22:6_34:2)	Triacylglycerols	0.0321	0	8.12942	1.17667
TG(22:6_34:3)	Triacylglycerols	0.0759	0	2.19865	0.2938
Choline	Vitamins & Cofactors	0	0.1	95.3333	64.8
2M3HBA (NBS)	Metabolism Indicators			1.36167	1.29067
2MBG (NBS)	Metabolism Indicators			0.0793333	0.0752
3MGA (NBS)	Metabolism Indicators			0.00298333	0.00316
b-Oxidation	Metabolism Indicators			0.0668333	0.0667333
BKT Deficiency (NBS)	Metabolism Indicators			37.3333	35.72
CACT Deficiency (NBS)	Metabolism Indicators			0.007775	0.00944
CPT-1 Deficiency (NBS)	Metabolism Indicators			14.75	13.68
CPT-2 Deficiency (NBS)	Metabolism Indicators			0.0479167	0.05508
EMA (NBS)	Metabolism Indicators			1.63333	1.61867
HMG-CoA Lyase Deficiency (NBS)	Metabolism Indicators			0.0845	0.0879333
IBD Deficiency (NBS)	Metabolism Indicators			0.0200083	0.0217333
IVA (NBS)	Metabolism Indicators			0.00604167	0.00624667
LCHAD Deficiency (NBS)	Metabolism Indicators			0.0649167	0.0744667
MA (NBS)	Metabolism Indicators			0.0261917	0.02854
MC Deficiency (NBS)	Metabolism Indicators			0.415167	0.455733
MCAD Deficiency (NBS)	Metabolism Indicators			0.00409167	0.00448
MCKAT Deficiency (NBS)	Metabolism Indicators			0.419167	0.428667
MMA (NBS)	Metabolism Indicators			0.004625	0.00523333
PA (NBS)	Metabolism Indicators			0.294	0.3152
Ratio of Acetylcarnitine to Carnitine	Metabolism Indicators			0.0621667	0.0614667
Ratio of Short-Chain to Long-Chain ACs	Metabolism Indicators			1.31917	1.21067
SBCAD Deficiency (NBS)	Metabolism Indicators			0.001075	0.00114667
SCAD Deficiency (NBS)	Metabolism Indicators			0.286083	0.271933
Sum of Long-Chain ACs	Metabolism Indicators			1.83667	2.13533
Sum of PUFA-ACs	Metabolism Indicators			0.47	0.442
Sum of Short-Chain ACs	Metabolism Indicators			7.05	7.22
TFP Deficiency (NBS)	Metabolism Indicators			1.805	1.698
VLCAD Deficiency (NBS)	Metabolism Indicators			0.01115	0.0108733
TMAO Synthesis	Metabolism Indicators			0.00140833	0.00202667
Carnitine Uptake Defect (NBS)	Metabolism Indicators			6.3	6.36667
TMAO Synthesis (direct)	Metabolism Indicators			0.00485833	0.00680667
Asn Synthesis	Metabolism Indicators			0.016975	0.0291533
Cys Synthesis	Metabolism Indicators			25.2417	15.56
DLD (NBS)	Metabolism Indicators			0.475	0.449333
Fischer Ratio	Metabolism Indicators			0.700833	0.760667
Glutaminase Activity	Metabolism Indicators			1.44917	1.49133
Gly Synthesis	Metabolism Indicators			6.175	6.02667
GSH Constituents	Metabolism Indicators			3886.17	2425.07
MTHFR Deficiency (NBS)	Metabolism Indicators			0.373	0.274933
PKU (NBS)	Metabolism Indicators			0.405	0.400733
Ratio of Non-Essential to Essential AAs	Metabolism Indicators			11.3667	7.52
Sum of AAs	Metabolism Indicators			4455.25	2919.33
Sum of Aromatic AAs	Metabolism Indicators			24.15	22.1
Sum of Branched-Chain AAs	Metabolism Indicators			50.7583	50
Sum of Essential AAs	Metabolism Indicators			126.5	117.2
Sum of Non-Essential AAs	Metabolism Indicators			4328.75	2802.2
Sum of Solely Glucogenic AAs	Metabolism Indicators			4382.42	2848.2
Sum of Solely Ketogenic AAs	Metabolism Indicators			38.9	38.9
Sum of Sulfur-Containing AAs	Metabolism Indicators			2861.92	1557.93
Valinemia (NBS)	Metabolism Indicators			0.694167	0.767333
1-Met-His Synthesis	Metabolism Indicators			1.02333	0.387333
Anserine Synthesis	Metabolism Indicators			1.20917	1.078
Cit Synthesis	Metabolism Indicators			0.1655	0.206067
Muscle Protein Degradation	Metabolism Indicators			0.346667	0.200667
OTC Deficiency (NBS)	Metabolism Indicators			0.680833	0.548
Ratio of HArg to ADMA	Metabolism Indicators			0.1315	0.185
Ratio of HArg to SDMA	Metabolism Indicators			0.106083	0.1286
Sum of Dimethylated Arg	Metabolism Indicators			0.132333	0.135778
b-Ala Synthesis	Metabolism Indicators			3.48417	2.646
Polyamine Synthesis	Metabolism Indicators			1.50417	1.08333
Putrescine Synthesis	Metabolism Indicators			0.225417	0.2644
Sum of Aminobutyric Acids	Metabolism Indicators			4.245	4.96933
Betaine Synthesis	Metabolism Indicators			0.62	0.5942
Sarcosine Synthesis from Choline	Metabolism Indicators			0.0015	0.0012
3-Met-His Synthesis	Metabolism Indicators			0.0713333	0.0602667
AABA Synthesis	Metabolism Indicators			0.0163833	0.02008
Asymmetrical Arg Methylation	Metabolism Indicators			0.00185833	0.00144444
BABA Synthesis	Metabolism Indicators			9.16667e-05	8e-05
Carnosine Synthesis	Metabolism Indicators			0.0121583	0.0261733
CPS Deficiency (NBS)	Metabolism Indicators			0.0689167	0.0721333
Cystine Synthesis	Metabolism Indicators			0.00175833	0.00537333
GABR	Metabolism Indicators			0.7175	0.868667
HArg Synthesis	Metabolism Indicators			0.000275	0.000313333
HCys Synthesis	Metabolism Indicators			0.1295	0.108133
Met Oxidation	Metabolism Indicators			0.01675	0.0111933
NO-Synthase Activity	Metabolism Indicators			0.0513333	0.0488
Orn Synthesis	Metabolism Indicators			0.103917	0.0794667
Ratio of Pro to Cit	Metabolism Indicators			2.38167	2.10467
Sarcosine Synthesis from Gly	Metabolism Indicators			0.000208333	0.00016
Sum of Asym. and Sym. Arg Methylation	Metabolism Indicators			0.00385833	0.00368889
Symmetrical Arg Methylation	Metabolism Indicators			0.002	0.00204667
Taurine Synthesis	Metabolism Indicators			0.0373	0.09576
GABA Synthesis	Metabolism Indicators			0.00193333	0.00263333
Histamine Synthesis	Metabolism Indicators			0.012575	0.01578
PEA Synthesis	Metabolism Indicators			0.00195556	0.00126667
Serotonin Synthesis	Metabolism Indicators			0.031375	0.03602
Glutaminolysis Rate	Metabolism Indicators			6.13333	7.24667
p-Cresol-SO4 Synthesis	Metabolism Indicators			0.000866667	0.000233333
Indole Synthesis	Metabolism Indicators			2.665	2.77833
Ratio of SG to Hexose	Metabolism Indicators			0.30925	0.261267
Ratio of SGA to Hexose	Metabolism Indicators			0.35925	0.3156
7a-Dehydroxylation of CA	Metabolism Indicators			0.119833	0.162733
Gly Conjugation of CDCA	Metabolism Indicators			0.0003	0.00024
Ratio of CDCA to CA	Metabolism Indicators			48.8	73.8
Sum of Unconjugated BAs	Metabolism Indicators			2.205	2.762
Sum of Unconjugated Primary BAs	Metabolism Indicators			2.2	2.75867
Taurine Conjugation of CA	Metabolism Indicators			1.12333	8.698
Taurine Conjugation of DCA	Metabolism Indicators			0.737667	1.04987
TDCA Synthesis from CA	Metabolism Indicators			0.182667	0.422733
Spermidine Synthesis	Metabolism Indicators			0.842167	0.623333
Spermine Synthesis	Metabolism Indicators			0.342833	0.251933
Sum of Polyamines	Metabolism Indicators			16.025	9.74667
LDH Activity	Metabolism Indicators			0.7625	0.872667
Ratio of DHA to AA	Metabolism Indicators			1.26	1.04733
Ratio of DHA to EPA	Metabolism Indicators			15.95	15.42
Ratio of EPA to AA	Metabolism Indicators			0.028825	0.02596
Sum of Measured w-3 FAs	Metabolism Indicators			4.07333	3.308
Sum of PUFAs	Metabolism Indicators			38.1667	35.9
PLA2 Activity (2)	Metabolism Indicators			0.139833	0.210533
PLA2 Activity (3)	Metabolism Indicators			0.164667	0.205467
PLA2 Activity (4)	Metabolism Indicators			0.10775	0.1686
PLA2 Activity (5)	Metabolism Indicators			0.03085	0.0484667
PLA2 Activity (6)	Metabolism Indicators			0.040875	0.0611333
Ratio of PUFA-PCs to MUFA-PCs	Metabolism Indicators			1.67083	1.69733
Sum of MUFA-LysoPCs	Metabolism Indicators			3.4325	4.06
Sum of MUFA-PCs	Metabolism Indicators			96.9167	71.7333
Sum of PCs (ae)	Metabolism Indicators			169.333	120.467
Sum of PUFA-LysoPCs	Metabolism Indicators			7.20833	8.89333
Sum of PUFA-PCs	Metabolism Indicators			484.25	365.2
Sum of VLCFA-LysoPCs	Metabolism Indicators			2.025	1.89067
Ratio of PCs (ae) to Choline	Metabolism Indicators			0.881833	0.681333
Sum of Hex2Cer	Metabolism Indicators			4.18667	2.278
3-IAA Synthesis	Metabolism Indicators			0.00035	0.000333333
3-IPA Synthesis	Metabolism Indicators			0.00025	0.000316667
Indole Sulfonation	Metabolism Indicators			0.00138333	0.00251667
Sum of Indoles	Metabolism Indicators			39.8333	30.4833
Sum of Purines	Metabolism Indicators			164.333	147.133
Xanthine Synthesis	Metabolism Indicators			0.0874167	0.0988667
Ratio of SM-OHs to SM-Non OHs	Metabolism Indicators			0.0255333	0.0240067
Sum of LCFA-SMs	Metabolism Indicators			72.4167	63.8
Sum of SM-Non OHs	Metabolism Indicators			113	92.8667
Sum of SM-OHs	Metabolism Indicators			8.75	6.74667
Sum of SMs	Metabolism Indicators			121.75	99.6667
Sum of VLCFA-SMs	Metabolism Indicators			49.275	35.8

## Sheet: Table_S3D
Table S5D. Statistical analysis on amino acid and amino acid-related metabolites in brain samples of WT mice after cessation of N-PPG or saline vehicle treatment.
Fold-change values correspond to metabolite concentration [µM].
							FDR < 0.05
		N-PPG vs Vehicle	N-PPG vs Vehicle
Metabolites	Class	Fold-change	Log2(fold-change)	t.stat	p.value	-Log10(p.value)	FDR
HCys	Aminoacids Related	0.63955	-0.64488	-4.2154	0.0039591	2.4024	0.15836
Lys	Aminoacids	0.62035	-0.68884	-3.6481	0.008198	2.0863	0.16396
Arg	Aminoacids	0.60773	-0.71849	-2.8769	0.023757	1.6242	0.16744
Val	Aminoacids	0.65108	-0.61909	-2.838	0.025116	1.6001	0.16744
HArg	Aminoacids Related	0.57559	-0.79688	-3.2212	0.01463	1.8348	0.16744
Orn	Aminoacids Related	0.57398	-0.80093	-2.8906	0.023295	1.6327	0.16744
Trp	Aminoacids	0.54388	-0.87864	-2.6939	0.030912	1.5099	0.17664
Asn	Aminoacids	0.59881	-0.73984	-2.2197	0.061904	1.2083	0.30952
Gly	Aminoacids	0.52367	-0.93328	-1.9182	0.096591	1.0151	0.32197
Ile	Aminoacids	0.73068	-0.4527	-2.0194	0.083209	1.0798	0.32197
AABA	Aminoacids Related	0.62681	-0.67391	-1.9807	0.088091	1.0551	0.32197
Anserine	Aminoacids Related	0.66978	-0.57823	-1.9309	0.094792	1.0232	0.32197
Ala	Aminoacids	0.68621	-0.54328	-1.5245	0.17122	0.76644	0.42303
Thr	Aminoacids	0.62325	-0.68212	-1.4902	0.17979	0.74524	0.42303
3-Met-His	Aminoacids Related	0.67259	-0.57221	-1.6188	0.14953	0.82528	0.42303
Carnosine	Aminoacids Related	0.6614	-0.59641	-1.5412	0.16716	0.77686	0.42303
t4-OH-Pro	Aminoacids Related	0.60504	-0.72489	-1.5839	0.15723	0.80346	0.42303
Leu	Aminoacids	0.78039	-0.35774	-1.2687	0.24511	0.61064	0.49022
Ser	Aminoacids	0.63636	-0.65208	-1.2983	0.23532	0.62834	0.49022
Cit	Aminoacids Related	0.60149	-0.73339	-1.2979	0.23544	0.62813	0.49022
SDMA	Aminoacids Related	0.79946	-0.3229	-1.2155	0.26357	0.57911	0.50204
Asp	Aminoacids	0.67014	-0.57746	-1.138	0.29255	0.53379	0.50879
alpha-AAA	Aminoacids Related	0.4834	-1.0487	-1.1579	0.28488	0.54534	0.50879
Cys	Aminoacids	0.74262	-0.42931	-1.0909	0.31142	0.50665	0.51332
Phe	Aminoacids	0.78474	-0.34971	-1.0683	0.32083	0.49373	0.51332
ProBetaine	Aminoacids Related	0.60462	-0.7259	-0.99808	0.35148	0.4541	0.54074
His	Aminoacids	0.79657	-0.32813	-0.85635	0.42015	0.37659	0.54213
Pro	Aminoacids	0.80357	-0.3155	-0.89165	0.40219	0.39557	0.54213
Tyr	Aminoacids	0.77874	-0.36078	-0.9523	0.37266	0.42869	0.54213
1-Met-His	Aminoacids Related	0.73146	-0.45115	-0.9368	0.38005	0.42016	0.54213
Taurine	Aminoacids Related	1.056	0.078618	0.87211	0.41206	0.38504	0.54213
Glu	Aminoacids	0.72941	-0.4552	-0.70366	0.50437	0.29725	0.58268
BABA	Aminoacids Related	1.2006	0.26376	0.76301	0.47038	0.32755	0.58268
Betaine	Aminoacids Related	0.66698	-0.58428	-0.69612	0.5088	0.29345	0.58268
Creatinine	Aminoacids Related	0.68277	-0.55052	-0.69434	0.50985	0.29256	0.58268
Gln	Aminoacids	0.77821	-0.36176	-0.66291	0.52861	0.27687	0.58734
Met	Aminoacids	0.83588	-0.25863	-0.59982	0.56753	0.24601	0.60569
Met-SO	Aminoacids Related	0.80931	-0.30524	-0.58737	0.57541	0.24003	0.60569
Cystine	Aminoacids Related	0.96563	-0.050458	-0.27367	0.79223	0.10115	0.81255
5-AVA	Aminoacids Related	0.97765	-0.032613	-0.1569	0.87975	0.05564	0.87975

## Sheet: Table_S3E
Table S5E. Statistical analysis on amino acid and amino acid-related metabolites in blood samples of WT mice after cessation of N-PPG or saline vehicle treatment.
Fold-change values correspond to metabolite concentration [µM].
							FDR < 0.05
		N-PPG vs Vehicle	N-PPG vs Vehicle
Metabolites	Class	Fold-change	Log2(fold-change)	t.stat	p.value	-Log10(p.value)	FDR
Trp	Aminoacids	1.2421	0.31282	16.568	1.46e-05	4.8348	0.00062903
His	Aminoacids	1.3027	0.38155	10.947	0.0001106	3.9562	0.0023779
Phe	Aminoacids	1.4512	0.53727	8.9058	0.00029716	3.527	0.0042593
Val	Aminoacids	1.3303	0.41172	5.3008	0.0031899	2.4962	0.032852
Met-SO	Aminoacids Related	2.1645	1.1141	5.0844	0.0038201	2.4179	0.032852
Sarcosine	Aminoacids Related	2.2074	1.1424	4.818	0.0048068	2.3181	0.034448
Leu	Aminoacids	1.5488	0.63113	4.5594	0.0060601	2.2175	0.037226
Gln	Aminoacids	1.2795	0.35563	3.5829	0.015826	1.8006	0.085066
Ile	Aminoacids	1.299	0.37737	3.1486	0.025418	1.5949	0.11129
Met	Aminoacids	1.4283	0.51432	3.121	0.026223	1.5813	0.11129
Pro	Aminoacids	1.5379	0.621	3.0157	0.029561	1.5293	0.11129
Tyr	Aminoacids	1.4211	0.50702	2.9728	0.031057	1.5078	0.11129
Betaine	Aminoacids Related	1.3312	0.41268	2.7183	0.041861	1.3782	0.13846
Thr	Aminoacids	1.1521	0.20425	2.2614	0.073226	1.1353	0.19679
1-Met-His	Aminoacids Related	1.4067	0.49234	2.2683	0.072593	1.1391	0.19679
Cystine	Aminoacids Related	0.7209	-0.47212	-2.3029	0.069523	1.1579	0.19679
Ser	Aminoacids	1.1976	0.26012	2.1908	0.080015	1.0968	0.20239
ADMA	Aminoacids Related	1.2099	0.27492	2.1094	0.088691	1.0521	0.2026
Orn	Aminoacids Related	1.32	0.40054	2.0617	0.094235	1.0258	0.2026
PAG	Aminoacids Related	0.63114	-0.66398	-2.0978	0.089999	1.0458	0.2026
5-AVA	Aminoacids Related	0.73662	-0.44101	-1.7321	0.1438	0.84224	0.28107
Carnosine	Aminoacids Related	1.3613	0.44503	1.739	0.14252	0.84612	0.28107
HArg	Aminoacids Related	0.7101	-0.4939	-1.5575	0.18009	0.7445	0.3367
Arg	Aminoacids	0.94156	-0.086877	-1.4973	0.19459	0.71089	0.34092
Asn	Aminoacids	1.1356	0.18345	1.4418	0.20894	0.67999	0.34092
Asp	Aminoacids	0.87384	-0.19457	-1.4228	0.21406	0.66946	0.34092
Anserine	Aminoacids Related	1.3513	0.43434	1.4432	0.20856	0.68076	0.34092
Cit	Aminoacids Related	1.1638	0.21882	1.1315	0.30918	0.50979	0.47481
Gly	Aminoacids	1.0593	0.083159	1.0505	0.3416	0.46649	0.5065
ProBetaine	Aminoacids Related	1.1242	0.16892	0.88644	0.41598	0.38093	0.59623
3-Met-His	Aminoacids Related	1.1939	0.25571	0.85023	0.43401	0.3625	0.60202
HCys	Aminoacids Related	1.0874	0.12085	0.72307	0.50203	0.29927	0.67461
Ala	Aminoacids	1.0315	0.044805	0.63054	0.55603	0.2549	0.70322
Taurine	Aminoacids Related	0.96208	-0.055771	-0.64062	0.54997	0.25966	0.70322
Glu	Aminoacids	1.0569	0.079772	0.54129	0.61155	0.21357	0.75133
Cys	Aminoacids	0.98527	-0.021416	-0.26497	0.80161	0.096037	0.91814
Lys	Aminoacids	1.0263	0.037475	0.27321	0.79562	0.099295	0.91814
SDMA	Aminoacids Related	1.065	0.090815	0.25158	0.81138	0.090778	0.91814
AABA	Aminoacids Related	1.01	0.014325	-0.066417	0.94962	0.02245	0.94962
alpha-AAA	Aminoacids Related	0.99209	-0.01145	-0.14464	0.89065	0.050295	0.94962
Creatinine	Aminoacids Related	0.97048	-0.043235	-0.15409	0.88356	0.053763	0.94962
DOPA	Aminoacids Related	0.99541	-0.0066331	-0.089612	0.93207	0.030549	0.94962
t4-OH-Pro	Aminoacids Related	0.99092	-0.013158	-0.11095	0.91597	0.038117	0.94962

## Sheet: Table_S3F
Table S5F. Statistical analysis on amino acid and amino acid-related metabolites in kidney samples of WT mice after cessation of N-PPG or saline vehicle treatment.
Fold-change values correspond to metabolite concentration [µM].
							FDR < 0.05
		N-PPG vs Vehicle	N-PPG vs Vehicle
Metabolites	Class	Fold-change	Log2(fold-change)	t.stat	p.value	-Log10(p.value)	FDR
1-Met-His	Aminoacids Related	2.0388	1.0277	3.9005	0.0058954	2.2295	0.24761
3-Met-His	Aminoacids Related	1.4368	0.52283	2.7444	0.028737	1.5416	0.60347
Met-SO	Aminoacids Related	2.2214	1.1515	2.1944	0.064257	1.1921	0.89959
Ala	Aminoacids	0.97442	-0.037379	-0.21919	0.83276	0.079481	0.93818
Arg	Aminoacids	0.97245	-0.040298	-0.27611	0.79044	0.10213	0.93818
Asn	Aminoacids	0.91323	-0.13096	-0.77077	0.46606	0.33156	0.93818
Asp	Aminoacids	1.4062	0.49176	1.2342	0.25696	0.59013	0.93818
Cys	Aminoacids	1.838	0.87817	1.8949	0.099946	1.0002	0.93818
Gln	Aminoacids	1.1341	0.18158	0.70078	0.50606	0.2958	0.93818
Glu	Aminoacids	1.1277	0.17339	0.37139	0.72133	0.14187	0.93818
Gly	Aminoacids	1.245	0.3162	0.57752	0.58168	0.23531	0.93818
His	Aminoacids	1.3014	0.38002	0.98213	0.35875	0.4452	0.93818
Ile	Aminoacids	0.97076	-0.04281	-0.29945	0.77329	0.11166	0.93818
Leu	Aminoacids	1.0466	0.065741	0.12519	0.90389	0.043884	0.93818
Lys	Aminoacids	0.94577	-0.080439	-0.4101	0.694	0.15864	0.93818
Met	Aminoacids	1.5718	0.65244	1.3522	0.21838	0.66079	0.93818
Phe	Aminoacids	1.0968	0.13329	0.34103	0.74309	0.12896	0.93818
Pro	Aminoacids	1.1859	0.24596	0.53655	0.6082	0.21595	0.93818
Ser	Aminoacids	1.2005	0.26369	0.50458	0.62934	0.20111	0.93818
Thr	Aminoacids	1.0775	0.10773	0.10362	0.92038	0.036034	0.93818
Trp	Aminoacids	1.0621	0.086889	0.18965	0.85497	0.068052	0.93818
Tyr	Aminoacids	1.1019	0.13995	0.31971	0.75852	0.12003	0.93818
Val	Aminoacids	1.002	0.0029252	-0.17369	0.86703	0.061967	0.93818
5-AVA	Aminoacids Related	0.684	-0.54794	-0.69488	0.50953	0.29283	0.93818
AABA	Aminoacids Related	0.83819	-0.25465	-0.50406	0.62969	0.20087	0.93818
alpha-AAA	Aminoacids Related	0.63324	-0.65918	-0.77008	0.46644	0.3312	0.93818
Anserine	Aminoacids Related	0.6776	-0.56149	-0.83066	0.43358	0.36293	0.93818
BABA	Aminoacids Related	1.2255	0.29341	0.94524	0.37601	0.4248	0.93818
Betaine	Aminoacids Related	1.3033	0.38218	0.84796	0.4245	0.37212	0.93818
Carnosine	Aminoacids Related	0.54808	-0.86754	-1.0111	0.34563	0.46139	0.93818
Cit	Aminoacids Related	0.99887	-0.0016292	0.08989	0.93089	0.0311	0.93818
Creatinine	Aminoacids Related	0.88085	-0.18303	-0.6543	0.53382	0.27261	0.93818
Cystine	Aminoacids Related	1.2638	0.33777	-0.080381	0.93818	0.027712	0.93818
HArg	Aminoacids Related	0.78257	-0.3537	-0.74457	0.48078	0.31806	0.93818
HCys	Aminoacids Related	1.365	0.44889	1.4349	0.19444	0.71122	0.93818
Orn	Aminoacids Related	1.2634	0.33733	1.7023	0.13248	0.87786	0.93818
PAG	Aminoacids Related	0.61548	-0.70021	-1.3027	0.2339	0.63097	0.93818
ProBetaine	Aminoacids Related	1.086	0.11909	0.4161	0.6898	0.16128	0.93818
Sarcosine	Aminoacids Related	1.3609	0.44455	1.6713	0.13858	0.8583	0.93818
SDMA	Aminoacids Related	0.92241	-0.11653	-0.36974	0.72251	0.14116	0.93818
t4-OH-Pro	Aminoacids Related	0.97957	-0.029782	-0.10164	0.92189	0.03532	0.93818
Taurine	Aminoacids Related	1.0164	0.023445	0.38362	0.71265	0.14713	0.93818
