# Supplementary material for: Brain transcriptomic, metabolic and mitohormesis properties associated with N-propargylglycine treatment: A prevention strategy against neurodegeneration
Source: Brain Res. Author manuscript; Available in PMC 2024 Jul 28. (PMC11283822; doi:10.1016/j.brainres.2023.148733)
Supplement: MMC5 [file NIHMS1958532-supplement-MMC5.xlsx]

## Sheet: Table_S1A
Table S3A. Metabolite concentration in brain samples of R6/2 HD mice treated with either N-PPG or saline vehicle.
Values correspond to metabolite concentration [µM].
		Limits of detection (LOD)
		FIA-MS/MS	UPLC-MS/MS	Mice treated with N-PPG	Mice treated with saline vehicle
Metabolites	Class	FIA LOD [µM]	UPLC LOD [µM]	Mean	Mean
C0	Acylcarnitines	0.483333	0	13.8	14.5167
C2	Acylcarnitines	0.0196667	0	7.97333	7.9
C3	Acylcarnitines	0.00333333	0	0.2482	0.275083
C3-DC (C4-OH)	Acylcarnitines	0.00533333	0	0.165867	0.164583
C3-OH	Acylcarnitines	0.0156667	0	0.2342	0.234
C3:1	Acylcarnitines	0.00333333	0	0.1574	0.15675
C4	Acylcarnitines	0.012	0	0.1848	0.169
C4:1	Acylcarnitines	0.00333333	0	0.0266	0.0273333
C5	Acylcarnitines	0.005	0	0.0627333	0.06
C5-DC (C6-OH)	Acylcarnitines	0.008	0	0.0676667	0.0719167
C5-M-DC	Acylcarnitines	0.0156667	0	0.0273333	0.0275
C5-OH (C3-DC-M)	Acylcarnitines	0.00333333	0	0.201533	0.182667
C5:1	Acylcarnitines	0.00133333	0	0.0251333	0.0255
C5:1-DC	Acylcarnitines	0.00333333	0	0.0222	0.0223333
C6 (C4:1-DC)	Acylcarnitines	0.0186667	0	0.0440667	0.04425
C6:1	Acylcarnitines	0.00166667	0	0.0224667	0.02225
C7-DC	Acylcarnitines	0.00433333	0	0.0226	0.0226667
C8	Acylcarnitines	0.00133333	0	0.0194667	0.0216667
C9	Acylcarnitines	0.00333333	0	0.0267333	0.0273333
C10	Acylcarnitines	0.0256667	0	0.0282667	0.0284167
C10:2	Acylcarnitines	0.00333333	0	0.0300667	0.0295833
C12	Acylcarnitines	0.0186667	0	0.0336	0.03175
C14	Acylcarnitines	0.015	0	0.0792	0.0779167
C14:1	Acylcarnitines	0.00166667	0	0.00986667	0.01
C14:1-OH	Acylcarnitines	0.008	0	0.0356	0.0363333
C14:2	Acylcarnitines	0.006	0	0.0263333	0.02575
C14:2-OH	Acylcarnitines	0.003	0	0.0266667	0.0275833
C16	Acylcarnitines	0.00266667	0	0.189133	0.191583
C16-OH	Acylcarnitines	0.007	0	0.051	0.0511667
C16:1	Acylcarnitines	0.006	0	0.0621333	0.0620833
C16:1-OH	Acylcarnitines	0.00633333	0	0.0228667	0.0236667
C16:2	Acylcarnitines	0.005	0	0.0178	0.0174167
C16:2-OH	Acylcarnitines	0.003	0	0.0161333	0.0165833
C18	Acylcarnitines	0.00266667	0	0.0832	0.0894167
C18:1	Acylcarnitines	0.0156667	0	0.1162	0.13
C18:1-OH	Acylcarnitines	0.0296667	0	0.119333	0.129167
C18:2	Acylcarnitines	0.00133333	0	0.0292667	0.0305833
Trigonelline	Alkaloids	0	0.1	0.296133	0.329167
Ala	Aminoacids	0	3	60.3333	66.8333
Arg	Aminoacids	0	0.666667	13.9933	13.6583
Asn	Aminoacids	0	0.466667	7.24667	7.13333
Asp	Aminoacids	0	0.5	268.2	263.917
Cys	Aminoacids	0	0.0333333	50.4	68.5833
Gln	Aminoacids	0	1.23333	838.8	772.25
Glu	Aminoacids	0	1	1031.6	1016.75
Gly	Aminoacids	0	1.56667	117.933	95.9167
His	Aminoacids	0	0.366667	9.17333	8.25
Ile	Aminoacids	0	0.5	4.35333	4.55
Leu	Aminoacids	0	0.533333	9.16	9.63333
Lys	Aminoacids	0	0.466667	24.7333	23.575
Met	Aminoacids	0	0.6	6.30667	6.50833
Phe	Aminoacids	0	0.533333	6.38667	6.44167
Pro	Aminoacids	0	1.33333	36.4733	14.175
Ser	Aminoacids	0	0.633333	65.8667	64.1667
Thr	Aminoacids	0	0.5	55.4	50
Trp	Aminoacids	0	0.6	1.91067	2.2975
Tyr	Aminoacids	0	0.1	7.51333	7.575
Val	Aminoacids	0	1.46667	9	8.76667
1-Met-His	Aminoacids Related	0	0.00333333	0.368133	0.344417
3-Met-His	Aminoacids Related	0	0.00333333	0.400667	0.485
5-AVA	Aminoacids Related	0	0.0133333	0.0173333	0.0231667
AABA	Aminoacids Related	0	0.166667	0.634	0.7875
ADMA	Aminoacids Related	0	0.0266667	0.0225333	0.0215833
alpha-AAA	Aminoacids Related	0	0.1	7.66667	8.96667
Anserine	Aminoacids Related	0	0.00333333	0.2482	0.285833
Betaine	Aminoacids Related	0	0.0666667	9.14667	9.26667
Carnosine	Aminoacids Related	0	0.0666667	2.44333	3.14583
Cit	Aminoacids Related	0	0.333333	2.84267	3.17583
Creatinine	Aminoacids Related	0	2	30.3133	29.1583
Cystine	Aminoacids Related	0	0.00666667	0.0806667	0.1225
HArg	Aminoacids Related	0	0.00333333	0.0491333	0.0534167
HCys	Aminoacids Related	0	0.233333	0.411333	0.338583
Orn	Aminoacids Related	0	0.333333	0.806667	0.863333
ProBetaine	Aminoacids Related	0	0.0333333	0.904	0.8925
SDMA	Aminoacids Related	0	0.00666667	0.0376667	0.0373333
t4-OH-Pro	Aminoacids Related	0	0.166667	3.65733	1.3425
Taurine	Aminoacids Related	0	0.233333	267.4	272.25
GLCAS	Bile Acids	0	0.000333333	0.000466667	0.000333333
TMCA	Bile Acids	0	0.000666667	0.00166667	0.00308333
beta-Ala	Biogenic Amines	0	0.0333333	3.73067	3.4625
GABA	Biogenic Amines	0	0.0166667	263.933	253
Putrescine	Biogenic Amines	0	0.0233333	0.237267	0.24325
Serotonin	Biogenic Amines	0	0.0133333	0.0482667	0.034
Spermidine	Biogenic Amines	0	0.0666667	1.91867	1.97167
Spermine	Biogenic Amines	0	0.0666667	0.464	0.433333
Lac	Carboxylic Acids	0	108.333	3041.4	3100.75
OH-GlutAcid	Carboxylic Acids	0	1.66667	1.62267	2.04667
Suc	Carboxylic Acids	0	4	7.77333	7.25
Cer(d16:1/18:0)	Ceramides	0.00666667	0	0.0272	0.0275
Cer(d18:1/16:0)	Ceramides	0.00566667	0	0.0374667	0.0386667
Cer(d18:1/18:0(OH))	Ceramides	0.0303333	0	0.611133	0.765833
Cer(d18:1/18:0)	Ceramides	0.007	0	1.27	1.44583
Cer(d18:1/18:1)	Ceramides	0.00833333	0	0.0872	0.103083
Cer(d18:1/20:0(OH))	Ceramides	0.05	0	3.52067	4.025
Cer(d18:1/20:0)	Ceramides	0.00233333	0	0.0893333	0.121333
Cer(d18:1/22:0)	Ceramides	0.00266667	0	0.323667	0.430583
Cer(d18:1/23:0)	Ceramides	0.00166667	0	0.2652	0.316417
Cer(d18:1/24:0)	Ceramides	0.00566667	0	0.5414	0.675833
Cer(d18:1/24:1)	Ceramides	0.003	0	5.80667	6.6
Cer(d18:1/25:0)	Ceramides	0.0383333	0	2.06867	2.28083
Cer(d18:1/26:0)	Ceramides	0.00733333	0	0.0392	0.03625
Cer(d18:1/26:1)	Ceramides	0.001	0	0.0378667	0.0463333
Cer(d18:2/18:0)	Ceramides	0.004	0	0.3148	0.3135
Cer(d18:2/22:0)	Ceramides	0.002	0	0.0380667	0.0414167
Cer(d18:2/23:0)	Ceramides	0.00133333	0	0.0112	0.0140833
Cer(d18:2/24:0)	Ceramides	0.00166667	0	0.037	0.0338333
Cer(d18:2/24:1)	Ceramides	0.001	0	0.104667	0.10175
CE(15:0)	Cholesterol Esters	0.0493333	0	1.45667	1.77083
CE(15:1)	Cholesterol Esters	0.0373333	0	0.0624667	0.0579167
DG(14:1_18:1)	Diacylglycerols	0.0236667	0	0.0652667	0.0574167
DG(16:0_16:1)	Diacylglycerols	0.00333333	0	0.0243333	0.0386667
DG(16:0_18:1)	Diacylglycerols	0.017	0	0.523333	0.596667
DG(16:0_18:2)	Diacylglycerols	0.0383333	0	0.0574667	0.0686667
DG(16:0_20:4)	Diacylglycerols	0.0943333	0	0.213267	0.250167
DG(17:0_18:1)	Diacylglycerols	0.021	0	1.95333	2.0575
DG(18:0_20:4)	Diacylglycerols	0.0806667	0	1.88067	2.10083
DG(18:1_18:1)	Diacylglycerols	0.00566667	0	0.1072	0.140583
DG(18:1_18:2)	Diacylglycerols	0.110667	0	0.264133	0.246083
DG(18:1_20:1)	Diacylglycerols	0.0103333	0	0.0177	0.0355833
DG(18:1_20:4)	Diacylglycerols	0.231667	0	0.301433	0.338083
DG(18:2_18:2)	Diacylglycerols	0.00766667	0	0.904	0.750833
DG-O(18:2_18:2)	Diacylglycerols	0.0206667	0	0.0948	0.0964167
Cer(d18:0/18:0)	Dihydroceramides	0.0133333	0	0.0266	0.0365833
Cer(d18:0/22:0)	Dihydroceramides	0.0523333	0	0.134667	0.185667
Cer(d18:0/24:1)	Dihydroceramides	0.0436667	0	1.33	1.56333
AA	Fatty Acids	0	0.166667	0.609333	0.8825
DHA	Fatty Acids	0	0.00666667	1.55267	2.16917
FA(16:0)	Fatty Acids	0	75.6667	89.2667	94
FA(18:0)	Fatty Acids	0	72	53.6667	67.5
FA(18:2)	Fatty Acids	0	1.33333	3.97533	4.625
lysoPC a C16:0	Glycerophospholipids	0.0153333	0	3.50133	3.78333
lysoPC a C16:1	Glycerophospholipids	0.034	0	0.135267	0.147917
lysoPC a C17:0	Glycerophospholipids	0.00733333	0	0.105333	0.10725
lysoPC a C18:0	Glycerophospholipids	0.08	0	1.84733	1.915
lysoPC a C18:1	Glycerophospholipids	0.0143333	0	1.95667	2.17917
lysoPC a C18:2	Glycerophospholipids	0.0126667	0	0.2376	0.27425
lysoPC a C20:3	Glycerophospholipids	0.104667	0	0.124267	0.132417
lysoPC a C20:4	Glycerophospholipids	0.01	0	0.429333	0.545
lysoPC a C24:0	Glycerophospholipids	0.0243333	0	0.2764	0.27975
lysoPC a C26:0	Glycerophospholipids	0.02	0	0.241333	0.224667
lysoPC a C26:1	Glycerophospholipids	0.036	0	0.341733	0.319
lysoPC a C28:0	Glycerophospholipids	0.0876667	0	0.283333	0.269417
lysoPC a C28:1	Glycerophospholipids	0.0143333	0	0.222933	0.207333
PC aa C24:0	Glycerophospholipids	0.014	0	0.0687333	0.0638333
PC aa C26:0	Glycerophospholipids	0.56	0	1.03467	0.855833
PC aa C28:1	Glycerophospholipids	0.00566667	0	0.108	0.0993333
PC aa C30:0	Glycerophospholipids	0.039	0	4.80667	5.05833
PC aa C32:0	Glycerophospholipids	0.00433333	0	40.9333	41.5
PC aa C32:1	Glycerophospholipids	0.002	0	17.18	16.6417
PC aa C32:2	Glycerophospholipids	0.00133333	0	0.2404	0.24775
PC aa C32:3	Glycerophospholipids	0.00233333	0	0.0792667	0.07525
PC aa C34:1	Glycerophospholipids	0.00966667	0	43.4667	43.75
PC aa C34:2	Glycerophospholipids	0.00266667	0	15.5733	15.2167
PC aa C34:3	Glycerophospholipids	0.00266667	0	0.569333	0.549167
PC aa C34:4	Glycerophospholipids	0.002	0	0.1328	0.1325
PC aa C36:0	Glycerophospholipids	0.02	0	6.68667	7.1
PC aa C36:1	Glycerophospholipids	0.00366667	0	37.6	38.0833
PC aa C36:2	Glycerophospholipids	0.007	0	29.1733	29.8583
PC aa C36:3	Glycerophospholipids	0.004	0	8.77333	8.79167
PC aa C36:4	Glycerophospholipids	0.00266667	0	33.6	33.6917
PC aa C36:5	Glycerophospholipids	0.00166667	0	1.14067	1.105
PC aa C36:6	Glycerophospholipids	0.00133333	0	0.2672	0.269333
PC aa C38:0	Glycerophospholipids	0.00466667	0	1.56267	1.76
PC aa C38:3	Glycerophospholipids	0.001	0	4.83333	5.21667
PC aa C38:4	Glycerophospholipids	0.00366667	0	29.9533	30.3833
PC aa C38:5	Glycerophospholipids	0.00366667	0	19.76	20.2
PC aa C38:6	Glycerophospholipids	0.000333333	0	38.6	39.0833
PC aa C40:1	Glycerophospholipids	0.159	0	1.618	2.03833
PC aa C40:2	Glycerophospholipids	0.003	0	1.44333	1.76167
PC aa C40:3	Glycerophospholipids	0.00133333	0	0.379867	0.431667
PC aa C40:4	Glycerophospholipids	0.00333333	0	1.97533	2.00417
PC aa C40:5	Glycerophospholipids	0.00333333	0	4.78667	5.3
PC aa C40:6	Glycerophospholipids	0.0343333	0	34.2	34.75
PC aa C42:0	Glycerophospholipids	0.0106667	0	0.0602667	0.0618333
PC aa C42:1	Glycerophospholipids	0.00133333	0	1.11867	1.36417
PC aa C42:2	Glycerophospholipids	0.0153333	0	0.837333	0.999167
PC aa C42:4	Glycerophospholipids	0.00266667	0	0.415333	0.435
PC aa C42:5	Glycerophospholipids	0.00133333	0	0.2856	0.306333
PC aa C42:6	Glycerophospholipids	0.0116667	0	0.41	0.426667
PC ae C30:0	Glycerophospholipids	0.0326667	0	0.211267	0.22825
PC ae C30:1	Glycerophospholipids	0.0276667	0	0.556	0.566667
PC ae C30:2	Glycerophospholipids	0.023	0	0.0862667	0.0818333
PC ae C32:1	Glycerophospholipids	0.000666667	0	0.914667	0.9775
PC ae C32:2	Glycerophospholipids	0.00766667	0	0.104267	0.107
PC ae C34:0	Glycerophospholipids	0.002	0	2.53467	2.63333
PC ae C34:1	Glycerophospholipids	0.00333333	0	9.20667	10.7
PC ae C34:2	Glycerophospholipids	0.00166667	0	1.566	1.68667
PC ae C34:3	Glycerophospholipids	0.00333333	0	0.209533	0.209333
PC ae C36:0	Glycerophospholipids	0.0166667	0	0.337867	0.355667
PC ae C36:1	Glycerophospholipids	0.0216667	0	5.74667	6.35
PC ae C36:2	Glycerophospholipids	0.00766667	0	2.16333	2.46333
PC ae C36:3	Glycerophospholipids	0.001	0	0.532667	0.575833
PC ae C36:4	Glycerophospholipids	0.0136667	0	0.71	0.771667
PC ae C36:5	Glycerophospholipids	0.00233333	0	0.692	0.706667
PC ae C38:0	Glycerophospholipids	0.0726667	0	0.970667	1.00417
PC ae C38:1	Glycerophospholipids	0.009	0	1.28133	1.48917
PC ae C38:2	Glycerophospholipids	0.00166667	0	0.939333	1.11667
PC ae C38:3	Glycerophospholipids	0.002	0	0.327467	0.3675
PC ae C38:4	Glycerophospholipids	0.003	0	0.92	0.9725
PC ae C38:5	Glycerophospholipids	0.00266667	0	0.699333	0.745833
PC ae C38:6	Glycerophospholipids	0.000333333	0	0.342867	0.384583
PC ae C40:1	Glycerophospholipids	0.00366667	0	1.57733	1.70833
PC ae C40:2	Glycerophospholipids	0.001	0	0.347467	0.4
PC ae C40:3	Glycerophospholipids	0.001	0	0.1706	0.192333
PC ae C40:4	Glycerophospholipids	0.0193333	0	0.258867	0.267583
PC ae C40:5	Glycerophospholipids	0.001	0	0.294533	0.315083
PC ae C40:6	Glycerophospholipids	0.001	0	0.982667	1.0575
PC ae C42:0	Glycerophospholipids	0.133333	0	2.30667	2.47333
PC ae C42:1	Glycerophospholipids	0.0393333	0	1.122	1.24167
PC ae C42:2	Glycerophospholipids	0.00366667	0	0.526	0.576667
PC ae C42:3	Glycerophospholipids	0.003	0	1.54933	1.59
PC ae C42:4	Glycerophospholipids	0.00333333	0	0.0957333	0.0995
PC ae C44:3	Glycerophospholipids	0.0223333	0	0.613333	0.676667
PC ae C44:4	Glycerophospholipids	0.0116667	0	0.156	0.168917
PC ae C44:5	Glycerophospholipids	0.00866667	0	2.604	2.81833
PC ae C44:6	Glycerophospholipids	0.0403333	0	0.0823333	0.0839167
Hex2Cer(d18:1/14:0)	Glycosylceramides	0.00933333	0	0.0858	0.0850833
Hex2Cer(d18:1/18:0)	Glycosylceramides	0.109333	0	3.79333	3.90833
Hex2Cer(d18:1/20:0)	Glycosylceramides	0.0386667	0	0.0940667	0.0821667
Hex2Cer(d18:1/22:0)	Glycosylceramides	0.0163333	0	0.0328667	0.034
Hex2Cer(d18:1/24:0)	Glycosylceramides	0.005	0	0.0112	0.0164167
Hex2Cer(d18:1/24:1)	Glycosylceramides	0.00866667	0	0.0436667	0.0424167
Hex3Cer(d18:1/18:0)	Glycosylceramides	0.008	0	0.0192	0.0193333
Hex3Cer(d18:1/20:0)	Glycosylceramides	0.00933333	0	0.0104	0.00816667
Hex3Cer(d18:1/26:1)	Glycosylceramides	0.0266667	0	0.201467	0.16675
HexCer(d18:1/16:0)	Glycosylceramides	0.00966667	0	0.303667	0.341833
HexCer(d18:1/18:0)	Glycosylceramides	0.0163333	0	4.27333	4.80833
HexCer(d18:1/18:1)	Glycosylceramides	0.0146667	0	1.76	1.9875
HexCer(d18:1/20:0)	Glycosylceramides	0.0663333	0	1.45467	1.93
HexCer(d18:1/22:0)	Glycosylceramides	0.00533333	0	10.94	14.275
HexCer(d18:1/23:0)	Glycosylceramides	0.0123333	0	5.64667	6.49167
HexCer(d18:1/24:0)	Glycosylceramides	0.00166667	0	6.87333	8.48333
HexCer(d18:1/24:1)	Glycosylceramides	0.00933333	0	181.667	203.917
HexCer(d18:1/26:0)	Glycosylceramides	0.0346667	0	0.743333	0.679167
HexCer(d18:1/26:1)	Glycosylceramides	0.0306667	0	1.834	2.03083
HexCer(d18:2/18:0)	Glycosylceramides	0.00866667	0	0.0589333	0.07175
HexCer(d18:2/20:0)	Glycosylceramides	0.0106667	0	0.0326667	0.0279167
HexCer(d18:2/22:0)	Glycosylceramides	0.035	0	0.784	0.764167
HexCer(d18:2/23:0)	Glycosylceramides	0.000333333	0	0.272267	0.254583
HexCer(d18:2/24:0)	Glycosylceramides	0.012	0	1.41467	1.37833
AbsAcid	Hormones	0	0.00333333	0.009	0.01075
Ind-SO4	Indoles Derivatives	0	0.00333333	0.00393333	0.00733333
Hypoxanthine	Nucleobases Related	0	0.133333	20.5067	28.35
Xanthine	Nucleobases Related	0	0.133333	1.272	1.7025
SM (OH) C14:1	Sphingolipids	0.00833333	0	0.0460667	0.0484167
SM (OH) C16:1	Sphingolipids	0.000333333	0	0.268733	0.272833
SM (OH) C22:1	Sphingolipids	0.005	0	0.328467	0.374167
SM (OH) C22:2	Sphingolipids	0.000333333	0	0.288467	0.335833
SM (OH) C24:1	Sphingolipids	0.00166667	0	0.278333	0.30275
SM C16:0	Sphingolipids	0.00633333	0	3.46	3.41333
SM C16:1	Sphingolipids	0.00266667	0	0.138733	0.141833
SM C18:0	Sphingolipids	0.001	0	43.7333	43.6667
SM C18:1	Sphingolipids	0.000333333	0	2.50133	2.32417
SM C20:2	Sphingolipids	0.001	0	0.067	0.0675833
SM C24:0	Sphingolipids	0.00166667	0	4.96667	5.75833
SM C24:1	Sphingolipids	0.00233333	0	9.22	10.675
SM C26:0	Sphingolipids	0.012	0	0.191	0.2485
SM C26:1	Sphingolipids	0.000333333	0	0.254933	0.311667
H1	Sugars	66.6667	0	183.267	192.167
TG(16:0_32:2)	Triacylglycerols	0.00333333	0	0.0263333	0.023
TG(16:0_34:1)	Triacylglycerols	0.00333333	0	0.119467	0.11725
TG(16:0_34:2)	Triacylglycerols	0.0683333	0	0.167267	0.138458
TG(16:0_34:3)	Triacylglycerols	0.014	0	0.0672	0.0525
TG(16:0_36:2)	Triacylglycerols	0.00333333	0	0.141867	0.0951667
TG(16:0_36:3)	Triacylglycerols	0.0153333	0	0.183533	0.133667
TG(16:0_36:4)	Triacylglycerols	0.00333333	0	0.0706667	0.061
TG(16:0_38:3)	Triacylglycerols	0.00166667	0	0.00586667	0.00683333
TG(16:1_32:1)	Triacylglycerols	0.0136667	0	0.0367667	0.0395833
TG(16:1_34:2)	Triacylglycerols	0.001	0	0.0939333	0.08575
TG(16:1_36:1)	Triacylglycerols	0.00533333	0	0.0092	0.00975
TG(16:1_36:2)	Triacylglycerols	0.024	0	0.0389333	0.0383333
TG(16:1_36:3)	Triacylglycerols	0.00333333	0	0.0579333	0.0536667
TG(16:1_36:4)	Triacylglycerols	0.00266667	0	0.0203333	0.0180833
TG(17:0_34:1)	Triacylglycerols	0.00833333	0	0.0523333	0.0566667
TG(17:1_34:3)	Triacylglycerols	0.005	0	0.0044	0.00979167
TG(17:2_36:4)	Triacylglycerols	0.00233333	0	0.00713333	0.0108333
TG(17:2_38:5)	Triacylglycerols	0.002	0	0.00546667	0.00533333
TG(18:0_36:3)	Triacylglycerols	0.00333333	0	0.0116667	0.00491667
TG(18:1_30:1)	Triacylglycerols	0.00333333	0	0.0048	0.00566667
TG(18:1_32:0)	Triacylglycerols	0.00333333	0	0.0589333	0.0494167
TG(18:1_32:1)	Triacylglycerols	0.0493333	0	0.0742667	0.0566667
TG(18:1_32:2)	Triacylglycerols	0.015	0	0.0284	0.0225833
TG(18:1_34:1)	Triacylglycerols	0.00333333	0	0.313533	0.19525
TG(18:1_34:2)	Triacylglycerols	0.01	0	0.25	0.183083
TG(18:1_34:3)	Triacylglycerols	0.00333333	0	0.0792667	0.0710833
TG(18:1_35:2)	Triacylglycerols	0.0146667	0	0.028	0.02375
TG(18:1_35:3)	Triacylglycerols	0.00266667	0	0.0238	0.0265833
TG(18:1_36:2)	Triacylglycerols	0.00333333	0	0.0770667	0.05775
TG(18:1_36:3)	Triacylglycerols	0.00333333	0	0.209667	0.120583
TG(18:1_36:4)	Triacylglycerols	0.0266667	0	0.0753333	0.0715
TG(18:1_38:6)	Triacylglycerols	0.00433333	0	0.0505333	0.0541667
TG(18:2_32:0)	Triacylglycerols	0.0253333	0	0.052	0.03075
TG(18:2_32:1)	Triacylglycerols	0.00766667	0	0.0525333	0.049
TG(18:2_33:1)	Triacylglycerols	0.01	0	0.0135333	0.01375
TG(18:2_33:2)	Triacylglycerols	0.00733333	0	0.0491333	0.0675
TG(18:2_34:0)	Triacylglycerols	0.00333333	0	0.0330667	0.0194167
TG(18:2_34:1)	Triacylglycerols	0.102	0	0.238867	0.18275
TG(18:2_34:2)	Triacylglycerols	0.00166667	0	0.149467	0.13
TG(18:2_34:3)	Triacylglycerols	0.017	0	0.0436	0.03475
TG(18:2_35:2)	Triacylglycerols	0.002	0	0.0584667	0.0736667
TG(18:2_36:0)	Triacylglycerols	0.00633333	0	0.0230667	0.017
TG(18:2_36:2)	Triacylglycerols	0.083	0	0.1156	0.143292
TG(18:2_36:3)	Triacylglycerols	0.00333333	0	0.121	0.1125
TG(18:2_38:4)	Triacylglycerols	0.011	0	0.267267	0.2765
TG(18:2_38:5)	Triacylglycerols	0.00466667	0	0.0898	0.0971667
TG(18:2_38:6)	Triacylglycerols	0.00366667	0	0.167	0.172
TG(18:3_34:1)	Triacylglycerols	0.00633333	0	0.0291333	0.0194583
TG(18:3_34:2)	Triacylglycerols	0.00266667	0	0.0126667	0.00666667
TG(18:3_36:3)	Triacylglycerols	0.00233333	0	0.0204	0.01825
TG(18:3_36:4)	Triacylglycerols	0.00566667	0	0.0596667	0.05725
TG(20:3_34:1)	Triacylglycerols	0.00266667	0	0.0111333	0.00833333
TG(20:3_34:2)	Triacylglycerols	0.000333333	0	0.00166667	0.00295833
TG(20:3_36:4)	Triacylglycerols	0.002	0	0.00953333	0.0116667
TG(20:4_34:0)	Triacylglycerols	0.002	0	0.00753333	0.0065
TG(20:4_36:2)	Triacylglycerols	0.009	0	0.0422	0.03875
TG(20:4_36:3)	Triacylglycerols	0.002	0	0.00993333	0.00891667
TG(20:4_36:4)	Triacylglycerols	0.000333333	0	0.0348667	0.0253333
TG(20:5_34:1)	Triacylglycerols	0.0146667	0	0.0836	0.0795
TG(20:5_36:2)	Triacylglycerols	0.00333333	0	0.181667	0.16325
TG(22:5_34:3)	Triacylglycerols	0.0153333	0	0.0135333	0.0183333
TG(22:6_32:0)	Triacylglycerols	0.005	0	0.0584667	0.06375
TG(22:6_34:1)	Triacylglycerols	0.00866667	0	0.0964	0.106417
Choline	Vitamins & Cofactors	0	0.0333333	10.1333	12.7083
2M3HBA (NBS)	Metabolism Indicators			3.51733	2.82167
2MBG (NBS)	Metabolism Indicators			0.0856	0.074
3MGA (NBS)	Metabolism Indicators			0.00486667	0.00416667
b-Oxidation	Metabolism Indicators			0.197533	0.1875
BKT Deficiency (NBS)	Metabolism Indicators			23.36	26.4333
CACT Deficiency (NBS)	Metabolism Indicators			0.00666667	0.0065
CPT-1 Deficiency (NBS)	Metabolism Indicators			16.9667	17.2833
CPT-2 Deficiency (NBS)	Metabolism Indicators			0.0132	0.0136667
EMA (NBS)	Metabolism Indicators			3.22133	2.60333
HMG-CoA Lyase Deficiency (NBS)	Metabolism Indicators			0.0334	0.03975
IBD Deficiency (NBS)	Metabolism Indicators			0.00786667	0.00716667
IVA (NBS)	Metabolism Indicators			0.00266667	0.00258333
LCHAD Deficiency (NBS)	Metabolism Indicators			0.0901333	0.0895833
MA (NBS)	Metabolism Indicators			0.0104	0.0115833
MC Deficiency (NBS)	Metabolism Indicators			0.263467	0.23875
MCAD Deficiency (NBS)	Metabolism Indicators			0.0008	0.000916667
MCKAT Deficiency (NBS)	Metabolism Indicators			0.228867	0.25575
MMA (NBS)	Metabolism Indicators			0.006	0.00625
PA (NBS)	Metabolism Indicators			0.4398	0.479167
Ratio of Acetylcarnitine to Carnitine	Metabolism Indicators			0.191467	0.181167
Ratio of Short-Chain to Long-Chain ACs	Metabolism Indicators			3.52267	3.37083
SBCAD Deficiency (NBS)	Metabolism Indicators			0.00153333	0.00133333
SCAD Deficiency (NBS)	Metabolism Indicators			0.251933	0.20925
Sum of Long-Chain ACs	Metabolism Indicators			0.885333	0.919167
Sum of PUFA-ACs	Metabolism Indicators			0.146267	0.147333
Sum of Short-Chain ACs	Metabolism Indicators			9.4	9.30833
TFP Deficiency (NBS)	Metabolism Indicators			1.24067	1.26
VLCAD Deficiency (NBS)	Metabolism Indicators			0.0176	0.0175
Carnitine Uptake Defect (NBS)	Metabolism Indicators			2.64467	2.42417
Asn Synthesis	Metabolism Indicators			0.009	0.00908333
Cys Synthesis	Metabolism Indicators			0.2352	0.327083
DLD (NBS)	Metabolism Indicators			1.89333	0.74
Fischer Ratio	Metabolism Indicators			0.476	0.470833
Glutaminase Activity	Metabolism Indicators			0.410667	0.438333
Gly Synthesis	Metabolism Indicators			0.602667	0.5
GSH Constituents	Metabolism Indicators			1199.93	1181.33
MTHFR Deficiency (NBS)	Metabolism Indicators			0.329067	0.33775
PKU (NBS)	Metabolism Indicators			0.392667	0.393333
Ratio of Non-Essential to Essential AAs	Metabolism Indicators			6.59333	6.65833
Sum of AAs	Metabolism Indicators			2624.67	2510.83
Sum of Aromatic AAs	Metabolism Indicators			15.8	16.3083
Sum of Branched-Chain AAs	Metabolism Indicators			22.5267	22.95
Sum of Essential AAs	Metabolism Indicators			126.4	120
Sum of Non-Essential AAs	Metabolism Indicators			2498.27	2390.92
Sum of Solely Glucogenic AAs	Metabolism Indicators			2570.67	2456.92
Sum of Solely Ketogenic AAs	Metabolism Indicators			33.94	33.1833
Sum of Sulfur-Containing AAs	Metabolism Indicators			56.7333	75.0833
Valinemia (NBS)	Metabolism Indicators			0.471333	0.456667
1-Met-His Synthesis	Metabolism Indicators			0.0473333	0.035
Anserine Synthesis	Metabolism Indicators			0.0344	0.03125
Cit Synthesis	Metabolism Indicators			1.21933	1.255
Muscle Protein Degradation	Metabolism Indicators			0.0044	0.00558333
OTC Deficiency (NBS)	Metabolism Indicators			0.0959333	0.09
Ratio of HArg to ADMA	Metabolism Indicators			0.565556	0.563333
Ratio of HArg to SDMA	Metabolism Indicators			0.440667	0.483333
Sum of Dimethylated Arg	Metabolism Indicators			0.0658889	0.0686667
b-Ala Synthesis	Metabolism Indicators			0.531333	0.389583
Polyamine Synthesis	Metabolism Indicators			1.12533	1.04083
Putrescine Synthesis	Metabolism Indicators			0.100667	0.0940833
Sum of Aminobutyric Acids	Metabolism Indicators			264.667	254
Betaine Synthesis	Metabolism Indicators			0.300933	0.244167
3-Met-His Synthesis	Metabolism Indicators			0.0146667	0.0195833
AABA Synthesis	Metabolism Indicators			0.00393333	0.00516667
Asymmetrical Arg Methylation	Metabolism Indicators			0.000666667	0.000833333
Carnosine Synthesis	Metabolism Indicators			0.0877333	0.125667
CPS Deficiency (NBS)	Metabolism Indicators			0.148533	0.165667
Cystine Synthesis	Metabolism Indicators			0.0006	0.0005
GABR	Metabolism Indicators			1.28067	1.12917
HArg Synthesis	Metabolism Indicators			0.000333333	0.0005
HCys Synthesis	Metabolism Indicators			0.022	0.0175833
NO-Synthase Activity	Metabolism Indicators			0.0676667	0.0783333
Orn Synthesis	Metabolism Indicators			0.0193333	0.02125
Ratio of Pro to Cit	Metabolism Indicators			4.27333	1.49167
Sum of Asym. and Sym. Arg Methylation	Metabolism Indicators			0.00166667	0.00166667
Symmetrical Arg Methylation	Metabolism Indicators			0.000933333	0.000833333
Taurine Synthesis	Metabolism Indicators			1.81067	1.34667
GABA Synthesis	Metabolism Indicators			0.0848	0.083
Serotonin Synthesis	Metabolism Indicators			0.00846667	0.005
Glutaminolysis Rate	Metabolism Indicators			1.75533	1.92667
Ratio of SG to Hexose	Metabolism Indicators			0.333667	0.280917
Ratio of SGA to Hexose	Metabolism Indicators			0.444	0.3975
Spermidine Synthesis	Metabolism Indicators			2.71667	2.78083
Spermine Synthesis	Metabolism Indicators			0.0807333	0.073
Sum of Polyamines	Metabolism Indicators			2.61933	2.6475
LDH Activity	Metabolism Indicators			5.54667	5.39167
Ratio of DHA to AA	Metabolism Indicators			0.860667	0.8425
Sum of SFAs	Metabolism Indicators			832.667	274
PLA2 Activity (2)	Metabolism Indicators			0.0409333	0.04625
PLA2 Activity (3)	Metabolism Indicators			0.223267	0.311
PLA2 Activity (4)	Metabolism Indicators			0.0272667	0.03075
PLA2 Activity (5)	Metabolism Indicators			0.0432667	0.0504167
PLA2 Activity (6)	Metabolism Indicators			0.0072	0.00983333
Ratio of MUFA-PCs to SFA-PCs	Metabolism Indicators			0.659333	0.663333
Sum of MUFA-LysoPCs	Metabolism Indicators			2.65667	2.8525
Sum of MUFA-PCs	Metabolism Indicators			121.467	125
Sum of PCs (aa)	Metabolism Indicators			383.667	389.667
Sum of PUFA-LysoPCs	Metabolism Indicators			0.79	0.953333
Sum of SFA-PCs	Metabolism Indicators			61.5333	62.9167
Sum of VLCFA-LysoPCs	Metabolism Indicators			1.36467	1.29917
Ratio of PCs (aa) to Choline	Metabolism Indicators			12.8333	10.4583
Sum of Purines	Metabolism Indicators			21.7733	30.0583
Xanthine Synthesis	Metabolism Indicators			0.0207333	0.0204167
Ratio of SM-OHs to SM-Non OHs	Metabolism Indicators			0.00626667	0.00666667
Sum of LCFA-SMs	Metabolism Indicators			50.2	49.8333
Sum of SM-Non OHs	Metabolism Indicators			64.5333	66.5
Sum of SM-OHs	Metabolism Indicators			1.20933	1.33417
Sum of SMs	Metabolism Indicators			65.6667	68
Sum of VLCFA-SMs	Metabolism Indicators			15.54	18.0083

## Sheet: Table_S1B
Table S3B. Metabolite concentration in blood samples of R6/2 HD mice treated with either N-PPG or saline vehicle.
Values correspond to metabolite concentration [µM].
		Limits of detection (LOD)
		FIA-MS/MS	UPLC-MS/MS	Mice treated with N-PPG	Mice treated with saline vehicle
Metabolites	Class	FIA LOD [µM]	UPLC LOD [µM]	Mean	Mean
C0	Acylcarnitines	1.45	0	28.82	33.125
C2	Acylcarnitines	0.059	0	25.54	27.825
C3	Acylcarnitines	0.01	0	0.679	0.72425
C3-DC (C4-OH)	Acylcarnitines	0.016	0	0.3738	0.348
C3-OH	Acylcarnitines	0.047	0	0.5368	0.544
C3:1	Acylcarnitines	0.01	0	0.305	0.3105
C4	Acylcarnitines	0.036	0	0.6028	0.66275
C4:1	Acylcarnitines	0.01	0	0.065	0.0645
C5	Acylcarnitines	0.015	0	0.1704	0.18975
C5-DC (C6-OH)	Acylcarnitines	0.024	0	0.1118	0.11375
C5-M-DC	Acylcarnitines	0.047	0	0.0606	0.05925
C5-OH (C3-DC-M)	Acylcarnitines	0.01	0	0.429	0.43175
C5:1	Acylcarnitines	0.004	0	0.0562	0.0555
C5:1-DC	Acylcarnitines	0.01	0	0.049	0.0485
C6 (C4:1-DC)	Acylcarnitines	0.056	0	0.1784	0.156
C6:1	Acylcarnitines	0.005	0	0.0496	0.05
C7-DC	Acylcarnitines	0.013	0	0.0512	0.054
C8	Acylcarnitines	0.004	0	0.0704	0.0645
C9	Acylcarnitines	0.01	0	0.073	0.06875
C10	Acylcarnitines	0.077	0	0.0722	0.077125
C10:2	Acylcarnitines	0.01	0	0.0346	0.0375
C12	Acylcarnitines	0.056	0	0.0616	0.07
C14	Acylcarnitines	0.045	0	0.1144	0.12475
C14:1	Acylcarnitines	0.005	0	0.0388	0.04
C14:1-OH	Acylcarnitines	0.024	0	0.0676	0.072
C14:2	Acylcarnitines	0.018	0	0.0462	0.053
C14:2-OH	Acylcarnitines	0.009	0	0.047	0.052
C16	Acylcarnitines	0.008	0	1.165	1.3225
C16-OH	Acylcarnitines	0.021	0	0.1042	0.10825
C16:1	Acylcarnitines	0.018	0	0.1196	0.13625
C16:1-OH	Acylcarnitines	0.019	0	0.0548	0.0585
C16:2	Acylcarnitines	0.015	0	0.0298	0.03225
C16:2-OH	Acylcarnitines	0.009	0	0.0288	0.032
C18	Acylcarnitines	0.008	0	0.3278	0.3395
C18:1	Acylcarnitines	0.047	0	0.3994	0.4975
C18:1-OH	Acylcarnitines	0.089	0	0.2568	0.26775
C18:2	Acylcarnitines	0.004	0	0.143	0.167
Trigonelline	Alkaloids	0	0.3	1.524	2.0925
TMAO	Amine Oxides	0	0.25	0.4102	0.88225
Ala	Aminoacids	0	9	548.2	681.5
Arg	Aminoacids	0	2	125.52	132.5
Asn	Aminoacids	0	1.4	60.56	74
Asp	Aminoacids	0	1.5	33.4	47.1
Cys	Aminoacids	0	0.1	315.2	277.5
Gln	Aminoacids	0	3.7	636	609.5
Glu	Aminoacids	0	3	184.6	192
Gly	Aminoacids	0	4.7	433	355.75
His	Aminoacids	0	1.1	71.9	70.825
Ile	Aminoacids	0	1.5	96.42	100.65
Leu	Aminoacids	0	1.6	172.6	188.75
Lys	Aminoacids	0	1.4	206	241.5
Met	Aminoacids	0	1.8	70.04	79.225
Phe	Aminoacids	0	1.6	73.44	81.05
Pro	Aminoacids	0	4	221	181
Ser	Aminoacids	0	1.9	186.2	220.75
Thr	Aminoacids	0	1.5	185.6	202.25
Trp	Aminoacids	0	1.8	52.04	66.625
Tyr	Aminoacids	0	0.3	84.88	86.625
Val	Aminoacids	0	4.4	218.4	235.75
1-Met-His	Aminoacids Related	0	0.01	4.062	4.22
3-Met-His	Aminoacids Related	0	0.01	3.494	4.435
5-AVA	Aminoacids Related	0	0.04	0.0944	0.07775
AABA	Aminoacids Related	0	0.5	7.01	9.7425
ADMA	Aminoacids Related	0	0.08	0.548	0.5965
alpha-AAA	Aminoacids Related	0	0.3	10.64	12.72
Anserine	Aminoacids Related	0	0.01	0.4706	0.51125
BABA	Aminoacids Related	0	0.03	0.1068	0.12025
Betaine	Aminoacids Related	0	0.2	122.08	106.4
Carnosine	Aminoacids Related	0	0.2	0.3566	0.442
Cit	Aminoacids Related	0	1	61.16	69.3
Creatinine	Aminoacids Related	0	6	8.11	8.635
Cystine	Aminoacids Related	0	0.02	0.8558	0.64925
DOPA	Aminoacids Related	0	0.2	0.3602	0.4375
HArg	Aminoacids Related	0	0.01	0.171	0.23825
HCys	Aminoacids Related	0	0.7	25.516	28.425
Met-SO	Aminoacids Related	0	0.1	1.4744	1.9725
Orn	Aminoacids Related	0	1	34.94	44
PAG	Aminoacids Related	0	0.01	0.4168	0.36025
ProBetaine	Aminoacids Related	0	0.1	3.936	4.6975
Sarcosine	Aminoacids Related	0	0.4	2.884	1.885
SDMA	Aminoacids Related	0	0.02	0.156	0.14875
t4-OH-Pro	Aminoacids Related	0	0.5	71.4	19.9
Taurine	Aminoacids Related	0	0.7	556.2	585
DCA	Bile Acids	0	0.005	0.0056	0.009625
TCA	Bile Acids	0	0.005	0.2408	0.56025
TDCA	Bile Acids	0	0.004	0.0182	0.042
TMCA	Bile Acids	0	0.002	0.289	0.63475
beta-Ala	Biogenic Amines	0	0.1	8.12	5.6075
GABA	Biogenic Amines	0	0.05	0.692	0.769
Putrescine	Biogenic Amines	0	0.07	0.614	0.76325
Serotonin	Biogenic Amines	0	0.04	24.14	26.45
Spermidine	Biogenic Amines	0	0.2	12.942	15.825
Spermine	Biogenic Amines	0	0.2	2.212	2.2425
AconAcid	Carboxylic Acids	0	1	9.514	9.4725
HipAcid	Carboxylic Acids	0	0.6	1.964	1.9725
Lac	Carboxylic Acids	0	325	7795.2	8155.75
Cer(d16:1/22:0)	Ceramides	0.005	0	0.0347	0.032
Cer(d18:1/16:0)	Ceramides	0.017	0	0.3972	0.485
Cer(d18:1/18:0(OH))	Ceramides	0.091	0	0.2842	0.117625
Cer(d18:1/18:0)	Ceramides	0.021	0	0.1944	0.369
Cer(d18:1/20:0(OH))	Ceramides	0.15	0	1.496	1.8075
Cer(d18:1/20:0)	Ceramides	0.007	0	0.2722	0.2765
Cer(d18:1/22:0)	Ceramides	0.008	0	1.846	1.7425
Cer(d18:1/23:0)	Ceramides	0.005	0	0.7852	0.96225
Cer(d18:1/24:0)	Ceramides	0.017	0	2.75	2.985
Cer(d18:1/24:1)	Ceramides	0.009	0	2.002	2.425
Cer(d18:1/25:0)	Ceramides	0.115	0	0.4802	0.51825
Cer(d18:1/26:0)	Ceramides	0.022	0	0.3928	0.41575
Cer(d18:1/26:1)	Ceramides	0.003	0	0.043	0.0545
Cer(d18:2/16:0)	Ceramides	0.024	0	0.0562	0.042
Cer(d18:2/18:0)	Ceramides	0.012	0	0.036	0.04075
Cer(d18:2/20:0)	Ceramides	0.012	0	0.0636	0.062
Cer(d18:2/22:0)	Ceramides	0.006	0	0.2802	0.26725
Cer(d18:2/23:0)	Ceramides	0.004	0	0.0564	0.071
Cer(d18:2/24:0)	Ceramides	0.005	0	0.405	0.47875
Cer(d18:2/24:1)	Ceramides	0.003	0	0.2034	0.2565
CE(15:0)	Cholesterol Esters	0.148	0	4.932	5.165
CE(15:1)	Cholesterol Esters	0.112	0	0.7092	0.8755
CE(16:0)	Cholesterol Esters	6.89	0	35.02	46.25
CE(16:1)	Cholesterol Esters	7.31	0	30.86	35.3
CE(17:0)	Cholesterol Esters	1.97	0	3.962	2.1825
CE(17:1)	Cholesterol Esters	0.842	0	0.636	0.87775
CE(18:0)	Cholesterol Esters	0.83	0	1.735	2.73
CE(18:1)	Cholesterol Esters	1.37	0	53.72	69.25
CE(18:2)	Cholesterol Esters	1	0	318.8	325.75
CE(18:3)	Cholesterol Esters	0.444	0	11.656	11.7325
CE(20:0)	Cholesterol Esters	1	0	5.65	6.4825
CE(20:1)	Cholesterol Esters	0.571	0	0.8825	1.09475
CE(20:3)	Cholesterol Esters	1.13	0	14.3	15.55
CE(20:4)	Cholesterol Esters	0.057	0	310.4	328
CE(20:5)	Cholesterol Esters	0.874	0	15.942	16.175
CE(22:2)	Cholesterol Esters	0.014	0	0.4586	0.535
CE(22:5)	Cholesterol Esters	2.14	0	3.014	3.25
CE(22:6)	Cholesterol Esters	0.1	0	73.82	80.15
p-Cresol-SO4	Cresols	0	0.01	0.0598	0.03975
DG(16:0_16:1)	Diacylglycerols	0.01	0	0.1742	0.37275
DG(16:0_18:1)	Diacylglycerols	0.051	0	1.3226	2.3925
DG(16:0_18:2)	Diacylglycerols	0.115	0	1.6884	2.2675
DG(16:1_18:1)	Diacylglycerols	0.277	0	0.6602	0.97
DG(16:1_18:2)	Diacylglycerols	0.208	0	0.6848	0.79
DG(17:0_18:1)	Diacylglycerols	0.063	0	2.598	2.9675
DG(18:1_18:1)	Diacylglycerols	0.017	0	1.672	2.8825
DG(18:1_18:2)	Diacylglycerols	0.332	0	4.802	6.77
DG(18:1_20:1)	Diacylglycerols	0.031	0	0.1856	0.201
DG(18:1_20:2)	Diacylglycerols	0.118	0	0.1666	0.194
DG(18:2_18:2)	Diacylglycerols	0.023	0	4.018	5.055
DG(18:2_18:3)	Diacylglycerols	0.793	0	0.9526	1.58
DG(18:2_20:0)	Diacylglycerols	0.194	0	0.43	0.56775
DG(18:3_20:2)	Diacylglycerols	0.333	0	1.1046	0.998
DG(22:1_22:2)	Diacylglycerols	0.117	0	0.1527	0.1
DG-O(18:2_18:2)	Diacylglycerols	0.062	0	0.0876	0.11575
Cer(d18:0/18:0)	Dihydroceramides	0.04	0	0.0476	0.0605
Cer(d18:0/22:0)	Dihydroceramides	0.157	0	0.3092	0.33825
Cer(d18:0/24:0)	Dihydroceramides	0.344	0	0.5578	0.7155
Cer(d18:0/24:1)	Dihydroceramides	0.131	0	0.3662	0.5245
AA	Fatty Acids	0	0.5	1.6	1.4075
DHA	Fatty Acids	0	0.02	5.38	5.5875
EPA	Fatty Acids	0	0.07	0.3266	0.31225
FA(16:0)	Fatty Acids	0	227	344.8	362.75
FA(18:0)	Fatty Acids	0	216	214.6	203.25
FA(18:1)	Fatty Acids	0	26	80.26	106.15
FA(18:2)	Fatty Acids	0	4	255.4	298.5
FA(20:1)	Fatty Acids	0	6.3	35.5	18.4275
FA(20:2)	Fatty Acids	0	0.8	3.102	3.2525
FA(20:3)	Fatty Acids	0	0.6	1.59	1.7725
lysoPC a C14:0	Glycerophospholipids	0.577	0	1.344	1.3525
lysoPC a C16:0	Glycerophospholipids	0.046	0	200.8	208
lysoPC a C16:1	Glycerophospholipids	0.102	0	4.542	4.915
lysoPC a C17:0	Glycerophospholipids	0.022	0	3.644	3.68
lysoPC a C18:0	Glycerophospholipids	0.24	0	158.4	175.5
lysoPC a C18:1	Glycerophospholipids	0.043	0	59.76	69.45
lysoPC a C18:2	Glycerophospholipids	0.038	0	119.5	138.5
lysoPC a C20:3	Glycerophospholipids	0.314	0	10.084	11.58
lysoPC a C20:4	Glycerophospholipids	0.03	0	49.98	56.65
lysoPC a C24:0	Glycerophospholipids	0.073	0	1.716	1.72
lysoPC a C26:0	Glycerophospholipids	0.06	0	0.9832	0.97575
lysoPC a C26:1	Glycerophospholipids	0.108	0	1.0142	1.099
lysoPC a C28:0	Glycerophospholipids	0.263	0	1.1158	1.16225
lysoPC a C28:1	Glycerophospholipids	0.043	0	0.8194	0.86875
PC aa C24:0	Glycerophospholipids	0.042	0	0.291	0.291
PC aa C28:1	Glycerophospholipids	0.017	0	0.4216	0.46425
PC aa C30:0	Glycerophospholipids	0.117	0	3.53	3.8625
PC aa C32:0	Glycerophospholipids	0.013	0	131.2	131
PC aa C32:1	Glycerophospholipids	0.006	0	9.212	9.725
PC aa C32:2	Glycerophospholipids	0.004	0	1.1742	1.15
PC aa C32:3	Glycerophospholipids	0.007	0	0.1898	0.2035
PC aa C34:1	Glycerophospholipids	0.029	0	116.2	115.75
PC aa C34:2	Glycerophospholipids	0.008	0	118.4	117
PC aa C34:3	Glycerophospholipids	0.008	0	12.024	11.35
PC aa C34:4	Glycerophospholipids	0.006	0	0.7536	0.7305
PC aa C36:0	Glycerophospholipids	0.06	0	2.134	2.0475
PC aa C36:1	Glycerophospholipids	0.011	0	73.32	80.45
PC aa C36:2	Glycerophospholipids	0.021	0	115.2	114.5
PC aa C36:3	Glycerophospholipids	0.012	0	93.36	99.8
PC aa C36:4	Glycerophospholipids	0.008	0	122	120.75
PC aa C36:5	Glycerophospholipids	0.005	0	7.41	7.375
PC aa C36:6	Glycerophospholipids	0.004	0	0.586	0.56575
PC aa C38:0	Glycerophospholipids	0.014	0	2.456	2.61
PC aa C38:3	Glycerophospholipids	0.003	0	46.34	51.2
PC aa C38:4	Glycerophospholipids	0.011	0	113.6	113.75
PC aa C38:5	Glycerophospholipids	0.011	0	51.58	59.475
PC aa C38:6	Glycerophospholipids	0.001	0	111.32	112.75
PC aa C40:1	Glycerophospholipids	0.477	0	0.8988	0.89725
PC aa C40:2	Glycerophospholipids	0.009	0	0.9746	0.9735
PC aa C40:3	Glycerophospholipids	0.004	0	1.3264	1.245
PC aa C40:4	Glycerophospholipids	0.01	0	4.492	3.86
PC aa C40:5	Glycerophospholipids	0.01	0	7.724	7.695
PC aa C40:6	Glycerophospholipids	0.103	0	46.44	52.225
PC aa C42:0	Glycerophospholipids	0.032	0	0.5538	0.553
PC aa C42:1	Glycerophospholipids	0.004	0	0.5868	0.599
PC aa C42:2	Glycerophospholipids	0.046	0	0.6258	0.63
PC aa C42:4	Glycerophospholipids	0.008	0	0.698	0.688
PC aa C42:5	Glycerophospholipids	0.004	0	0.6102	0.5835
PC aa C42:6	Glycerophospholipids	0.035	0	1.135	0.897
PC ae C30:0	Glycerophospholipids	0.098	0	0.3786	0.395
PC ae C30:1	Glycerophospholipids	0.083	0	1.414	1.5525
PC ae C30:2	Glycerophospholipids	0.069	0	0.253	0.2635
PC ae C32:1	Glycerophospholipids	0.002	0	1.51	1.6625
PC ae C32:2	Glycerophospholipids	0.023	0	0.3412	0.34925
PC ae C34:0	Glycerophospholipids	0.006	0	5.132	5.1125
PC ae C34:1	Glycerophospholipids	0.01	0	8.734	9.3275
PC ae C34:2	Glycerophospholipids	0.005	0	3.884	3.6425
PC ae C34:3	Glycerophospholipids	0.01	0	0.937	1.00775
PC ae C36:0	Glycerophospholipids	0.05	0	1.444	1.4675
PC ae C36:1	Glycerophospholipids	0.065	0	5.83	5.3175
PC ae C36:2	Glycerophospholipids	0.023	0	9.204	9.3475
PC ae C36:3	Glycerophospholipids	0.003	0	1.962	2.0125
PC ae C36:4	Glycerophospholipids	0.041	0	5.972	6.1525
PC ae C36:5	Glycerophospholipids	0.007	0	2.118	2.615
PC ae C38:0	Glycerophospholipids	0.218	0	3.384	3.245
PC ae C38:1	Glycerophospholipids	0.027	0	1.98	1.9525
PC ae C38:2	Glycerophospholipids	0.005	0	8.264	8.4775
PC ae C38:3	Glycerophospholipids	0.006	0	2.726	2.92
PC ae C38:4	Glycerophospholipids	0.009	0	6.108	6.17
PC ae C38:5	Glycerophospholipids	0.008	0	5.244	5.755
PC ae C38:6	Glycerophospholipids	0.001	0	3.058	3.035
PC ae C40:1	Glycerophospholipids	0.011	0	5.352	5.6225
PC ae C40:2	Glycerophospholipids	0.003	0	1.344	1.3225
PC ae C40:3	Glycerophospholipids	0.003	0	1.334	1.4225
PC ae C40:4	Glycerophospholipids	0.058	0	3.586	3.55
PC ae C40:5	Glycerophospholipids	0.003	0	1.898	2.08
PC ae C40:6	Glycerophospholipids	0.003	0	2.916	2.9025
PC ae C42:0	Glycerophospholipids	0.4	0	1.466	1.4775
PC ae C42:1	Glycerophospholipids	0.118	0	1.0794	1.175
PC ae C42:2	Glycerophospholipids	0.011	0	0.8386	0.88075
PC ae C42:3	Glycerophospholipids	0.009	0	2.162	2.35
PC ae C42:4	Glycerophospholipids	0.01	0	0.41	0.418
PC ae C42:5	Glycerophospholipids	0.757	0	0.9788	1.02325
PC ae C44:3	Glycerophospholipids	0.067	0	0.2856	0.301
PC ae C44:4	Glycerophospholipids	0.035	0	0.2352	0.242
PC ae C44:5	Glycerophospholipids	0.026	0	0.2706	0.29925
PC ae C44:6	Glycerophospholipids	0.121	0	0.2446	0.25175
Hex2Cer(d18:1/14:0)	Glycosylceramides	0.028	0	0.092	0.1
Hex2Cer(d18:1/24:0)	Glycosylceramides	0.015	0	0.0323	0.03225
Hex3Cer(d18:1/16:0)	Glycosylceramides	0.045	0	0.0994	0.103
HexCer(d18:1/16:0)	Glycosylceramides	0.029	0	0.588	0.924
HexCer(d18:1/18:0)	Glycosylceramides	0.049	0	1.0734	1.05925
HexCer(d18:1/18:1)	Glycosylceramides	0.044	0	0.149	0.1605
HexCer(d18:1/20:0)	Glycosylceramides	0.199	0	0.4342	0.57725
HexCer(d18:1/22:0)	Glycosylceramides	0.016	0	5.224	4.7125
HexCer(d18:1/23:0)	Glycosylceramides	0.037	0	1.4322	1.7925
HexCer(d18:1/24:0)	Glycosylceramides	0.005	0	2.714	2.785
HexCer(d18:1/24:1)	Glycosylceramides	0.028	0	6.212	6.265
HexCer(d18:1/26:0)	Glycosylceramides	0.104	0	0.4258	0.403
HexCer(d18:1/26:1)	Glycosylceramides	0.092	0	0.484	0.4645
HexCer(d18:2/16:0)	Glycosylceramides	0.023	0	0.053	0.040625
HexCer(d18:2/22:0)	Glycosylceramides	0.105	0	0.6834	0.991
HexCer(d18:2/23:0)	Glycosylceramides	0.001	0	0.2834	0.28625
HexCer(d18:2/24:0)	Glycosylceramides	0.036	0	2.901	4.34075
3-IAA	Indoles Derivatives	0	0.06	0.32	0.4405
3-IPA	Indoles Derivatives	0	0.03	0.7494	0.98975
Ind-SO4	Indoles Derivatives	0	0.01	0.923	1.98225
Hypoxanthine	Nucleobases Related	0	0.4	8.356	7.92
Xanthine	Nucleobases Related	0	0.4	4.2814	2.513
SM (OH) C14:1	Sphingolipids	0.025	0	2.516	3.135
SM (OH) C16:1	Sphingolipids	0.001	0	0.6186	0.7525
SM (OH) C22:1	Sphingolipids	0.015	0	6.596	6.5325
SM (OH) C22:2	Sphingolipids	0.001	0	4.946	4.835
SM (OH) C24:1	Sphingolipids	0.005	0	1.924	2.0525
SM C16:0	Sphingolipids	0.019	0	37.9	42.375
SM C16:1	Sphingolipids	0.008	0	6.758	6.25
SM C18:0	Sphingolipids	0.003	0	7.838	9.63
SM C18:1	Sphingolipids	0.001	0	1.1526	1.495
SM C20:2	Sphingolipids	0.003	0	0.8952	0.8265
SM C24:0	Sphingolipids	0.005	0	40.1	39.125
SM C24:1	Sphingolipids	0.007	0	50.98	50
SM C26:0	Sphingolipids	0.036	0	0.7244	0.77275
SM C26:1	Sphingolipids	0.001	0	0.8052	0.80075
H1	Sugars	200	0	8245.8	7834.5
TG(14:0_34:1)	Triacylglycerols	0.201	0	1.321	2.8575
TG(14:0_34:2)	Triacylglycerols	0.458	0	1.7192	3.18
TG(14:0_36:1)	Triacylglycerols	0.224	0	0.4208	0.83325
TG(14:0_36:2)	Triacylglycerols	0.092	0	3.484	5.81
TG(14:0_36:3)	Triacylglycerols	0.115	0	3.822	5.025
TG(14:0_36:4)	Triacylglycerols	0.096	0	1.4262	1.4925
TG(14:0_38:4)	Triacylglycerols	0.103	0	0.2242	0.31375
TG(14:0_38:5)	Triacylglycerols	0.08	0	0.288	0.32425
TG(14:0_40:5)	Triacylglycerols	0.199	0	0.3616	0.61125
TG(16:0_28:1)	Triacylglycerols	0.03	0	0.053	0.1265
TG(16:0_28:2)	Triacylglycerols	0.046	0	0.0442	0.057
TG(16:0_30:2)	Triacylglycerols	0.026	0	0.1962	0.33075
TG(16:0_32:0)	Triacylglycerols	0.01	0	1.7046	4.7275
TG(16:0_32:1)	Triacylglycerols	0.01	0	4.088	9.7725
TG(16:0_32:2)	Triacylglycerols	0.01	0	2.4798	5.385
TG(16:0_32:3)	Triacylglycerols	0.029	0	0.2756	0.394
TG(16:0_33:1)	Triacylglycerols	0.053	0	0.3672	0.7405
TG(16:0_33:2)	Triacylglycerols	0.029	0	0.4878	0.70425
TG(16:0_34:0)	Triacylglycerols	0.01	0	1.9752	4.99
TG(16:0_34:1)	Triacylglycerols	0.01	0	18.91	46.525
TG(16:0_34:2)	Triacylglycerols	0.205	0	32.82	64.85
TG(16:0_34:3)	Triacylglycerols	0.042	0	13.308	20.525
TG(16:0_34:4)	Triacylglycerols	0.002	0	0.941	1.38625
TG(16:0_35:1)	Triacylglycerols	0.019	0	0.4182	0.80375
TG(16:0_35:2)	Triacylglycerols	0.018	0	1.2918	2.34
TG(16:0_35:3)	Triacylglycerols	0.036	0	0.863	1.13675
TG(16:0_36:2)	Triacylglycerols	0.01	0	82.78	156.75
TG(16:0_36:3)	Triacylglycerols	0.046	0	98.04	143.25
TG(16:0_36:4)	Triacylglycerols	0.01	0	40.78	52.25
TG(16:0_36:5)	Triacylglycerols	0.013	0	5.54	7.5625
TG(16:0_36:6)	Triacylglycerols	0.01	0	0.518	0.725
TG(16:0_37:3)	Triacylglycerols	0.034	0	0.5368	0.79625
TG(16:0_38:1)	Triacylglycerols	0.025	0	0.6464	1.214
TG(16:0_38:2)	Triacylglycerols	0.055	0	3.446	5.5525
TG(16:0_38:3)	Triacylglycerols	0.005	0	4.742	6.935
TG(16:0_38:4)	Triacylglycerols	0.036	0	3.972	5.6325
TG(16:0_38:5)	Triacylglycerols	0.04	0	4.322	5.955
TG(16:0_38:6)	Triacylglycerols	0.045	0	2.996	3.81
TG(16:0_38:7)	Triacylglycerols	0.01	0	0.9744	1.02775
TG(16:0_40:6)	Triacylglycerols	0.012	0	2.56	3.6475
TG(16:0_40:7)	Triacylglycerols	0.009	0	4.012	4.56
TG(16:0_40:8)	Triacylglycerols	0.014	0	2.95	2.4425
TG(16:1_30:1)	Triacylglycerols	0.004	0	0.3244	0.868
TG(16:1_32:0)	Triacylglycerols	0.011	0	1.5632	3.82
TG(16:1_32:1)	Triacylglycerols	0.041	0	3.564	8.4225
TG(16:1_32:2)	Triacylglycerols	0.036	0	1.359	3.395
TG(16:1_33:1)	Triacylglycerols	0.117	0	0.2605	0.51225
TG(16:1_34:0)	Triacylglycerols	0.083	0	1.6838	3.4775
TG(16:1_34:1)	Triacylglycerols	0.28	0	16.75	33.5
TG(16:1_34:2)	Triacylglycerols	0.003	0	17.158	27.175
TG(16:1_34:3)	Triacylglycerols	0.057	0	4.144	5.3975
TG(16:1_36:1)	Triacylglycerols	0.016	0	2.626	4.4475
TG(16:1_36:2)	Triacylglycerols	0.072	0	20.1	29.7
TG(16:1_36:3)	Triacylglycerols	0.01	0	19.58	22.775
TG(16:1_36:4)	Triacylglycerols	0.008	0	7.224	6.945
TG(16:1_36:5)	Triacylglycerols	0.011	0	1.0796	1.118
TG(16:1_38:3)	Triacylglycerols	0.01	0	1.195	1.4555
TG(16:1_38:4)	Triacylglycerols	0.01	0	1.1918	1.3165
TG(16:1_38:5)	Triacylglycerols	0.025	0	1.2142	1.44925
TG(17:0_34:1)	Triacylglycerols	0.025	0	0.4974	0.6645
TG(17:0_34:2)	Triacylglycerols	0.01	0	0.684	0.91675
TG(17:0_34:3)	Triacylglycerols	0.019	0	0.1822	0.2035
TG(17:0_36:3)	Triacylglycerols	0.019	0	0.8364	1.11275
TG(17:0_36:4)	Triacylglycerols	0.01	0	0.5472	0.66775
TG(17:1_34:1)	Triacylglycerols	0.01	0	0.8332	1.65
TG(17:1_34:2)	Triacylglycerols	0.032	0	0.8872	1.23225
TG(17:1_34:3)	Triacylglycerols	0.015	0	0.3054	0.321
TG(17:1_36:3)	Triacylglycerols	0.006	0	0.7934	0.9315
TG(17:1_36:4)	Triacylglycerols	0.01	0	0.375	0.405
TG(17:1_38:5)	Triacylglycerols	0.001	0	0.1232	0.1405
TG(17:1_38:6)	Triacylglycerols	0.003	0	0.066	0.08375
TG(17:1_38:7)	Triacylglycerols	0.011	0	0.0172	0.017625
TG(17:2_34:2)	Triacylglycerols	0.03	0	0.255	0.39025
TG(17:2_34:3)	Triacylglycerols	0.017	0	0.1134	0.19475
TG(17:2_36:2)	Triacylglycerols	0.021	0	0.2798	0.34125
TG(17:2_36:3)	Triacylglycerols	0.009	0	0.363	0.35725
TG(17:2_36:4)	Triacylglycerols	0.007	0	0.3252	0.554
TG(17:2_38:5)	Triacylglycerols	0.006	0	0.125	0.1885
TG(17:2_38:6)	Triacylglycerols	0.013	0	0.1374	0.18425
TG(17:2_38:7)	Triacylglycerols	0.005	0	0.0574	0.09025
TG(18:0_32:0)	Triacylglycerols	0.053	0	0.2366	0.496
TG(18:0_32:2)	Triacylglycerols	0.046	0	0.3072	0.52425
TG(18:0_34:2)	Triacylglycerols	0.01	0	3	5.6675
TG(18:0_34:3)	Triacylglycerols	0.022	0	0.8036	1.36325
TG(18:0_36:2)	Triacylglycerols	0.01	0	2.738	5.1675
TG(18:0_36:3)	Triacylglycerols	0.01	0	4.484	7.55
TG(18:0_36:4)	Triacylglycerols	0.019	0	3.628	5.535
TG(18:0_36:5)	Triacylglycerols	0.01	0	0.604	0.968
TG(18:0_38:6)	Triacylglycerols	0.02	0	0.4234	0.58575
TG(18:0_38:7)	Triacylglycerols	0.01	0	0.2332	0.1925
TG(18:1_28:1)	Triacylglycerols	0.047	0	0.0544	0.148125
TG(18:1_30:0)	Triacylglycerols	0.01	0	1.1474	2.4225
TG(18:1_30:1)	Triacylglycerols	0.01	0	1.0052	1.8475
TG(18:1_30:2)	Triacylglycerols	0.072	0	0.1944	0.331
TG(18:1_32:0)	Triacylglycerols	0.01	0	9.06	21.325
TG(18:1_32:1)	Triacylglycerols	0.148	0	19.896	38.1
TG(18:1_32:2)	Triacylglycerols	0.045	0	6.144	9.49
TG(18:1_32:3)	Triacylglycerols	0.03	0	0.4214	0.5785
TG(18:1_33:0)	Triacylglycerols	0.01	0	0.3546	0.5645
TG(18:1_33:1)	Triacylglycerols	0.041	0	1.6756	2.7075
TG(18:1_33:2)	Triacylglycerols	0.018	0	1.0074	1.3145
TG(18:1_33:3)	Triacylglycerols	0.027	0	0.2306	0.25325
TG(18:1_34:1)	Triacylglycerols	0.01	0	133.66	256
TG(18:1_34:2)	Triacylglycerols	0.03	0	117.42	174
TG(18:1_34:3)	Triacylglycerols	0.01	0	22.932	29.15
TG(18:1_34:4)	Triacylglycerols	0.025	0	1.6928	2.18
TG(18:1_35:2)	Triacylglycerols	0.044	0	2.188	3.0925
TG(18:1_35:3)	Triacylglycerols	0.008	0	1.1324	1.24675
TG(18:1_36:0)	Triacylglycerols	0.01	0	1.2274	2.308
TG(18:1_36:1)	Triacylglycerols	0.01	0	12.396	21.2775
TG(18:1_36:2)	Triacylglycerols	0.01	0	63.48	101.75
TG(18:1_36:3)	Triacylglycerols	0.01	0	67.46	93.75
TG(18:1_36:4)	Triacylglycerols	0.08	0	30.36	43.5
TG(18:1_36:5)	Triacylglycerols	0.025	0	6.086	8.58
TG(18:1_36:6)	Triacylglycerols	0.006	0	0.7378	1.01375
TG(18:1_38:5)	Triacylglycerols	0.01	0	5.758	6.7675
TG(18:1_38:6)	Triacylglycerols	0.013	0	4.194	4.575
TG(18:1_38:7)	Triacylglycerols	0.006	0	0.7426	0.73725
TG(18:2_28:0)	Triacylglycerols	0.018	0	0.0924	0.17375
TG(18:2_30:0)	Triacylglycerols	0.029	0	0.875	1.5055
TG(18:2_30:1)	Triacylglycerols	0.027	0	0.6058	0.93825
TG(18:2_32:0)	Triacylglycerols	0.076	0	9.23	17.1875
TG(18:2_32:1)	Triacylglycerols	0.023	0	12.134	17.55
TG(18:2_32:2)	Triacylglycerols	0.031	0	3.604	4.1525
TG(18:2_33:0)	Triacylglycerols	0.013	0	0.4876	0.75325
TG(18:2_33:1)	Triacylglycerols	0.03	0	1.4288	1.7875
TG(18:2_33:2)	Triacylglycerols	0.022	0	1.0726	1.07
TG(18:2_34:0)	Triacylglycerols	0.01	0	9.096	14.325
TG(18:2_34:1)	Triacylglycerols	0.306	0	84.62	123.325
TG(18:2_34:2)	Triacylglycerols	0.005	0	70.12	85.325
TG(18:2_34:3)	Triacylglycerols	0.051	0	12.946	13.425
TG(18:2_34:4)	Triacylglycerols	0.013	0	1.2326	1.197
TG(18:2_35:1)	Triacylglycerols	0.013	0	1.1572	1.4975
TG(18:2_35:2)	Triacylglycerols	0.006	0	1.763	2.01
TG(18:2_35:3)	Triacylglycerols	0.006	0	0.8496	0.83175
TG(18:2_36:0)	Triacylglycerols	0.019	0	1.0612	1.78125
TG(18:2_36:1)	Triacylglycerols	0.01	0	8.532	13.0925
TG(18:2_36:2)	Triacylglycerols	0.249	0	37.96	53.325
TG(18:2_36:3)	Triacylglycerols	0.01	0	42.62	60.85
TG(18:2_36:4)	Triacylglycerols	0.019	0	31.18	52
TG(18:2_36:5)	Triacylglycerols	0.018	0	5.814	9.6675
TG(18:2_38:4)	Triacylglycerols	0.033	0	4.236	4.4725
TG(18:2_38:5)	Triacylglycerols	0.014	0	4.348	4.3975
TG(18:2_38:6)	Triacylglycerols	0.011	0	3.78	3.62
TG(18:3_30:0)	Triacylglycerols	0.038	0	0.0586	0.10875
TG(18:3_32:0)	Triacylglycerols	0.013	0	0.6824	1.23975
TG(18:3_32:1)	Triacylglycerols	0.028	0	0.96	1.456
TG(18:3_33:2)	Triacylglycerols	0.006	0	0.1252	0.14725
TG(18:3_34:0)	Triacylglycerols	0.015	0	0.7936	1.37575
TG(18:3_34:1)	Triacylglycerols	0.019	0	7.94	12.1875
TG(18:3_34:2)	Triacylglycerols	0.008	0	7.228	9.5325
TG(18:3_34:3)	Triacylglycerols	0.011	0	1.2988	1.4675
TG(18:3_35:2)	Triacylglycerols	0.017	0	0.2094	0.2405
TG(18:3_36:1)	Triacylglycerols	0.013	0	1.0178	1.595
TG(18:3_36:2)	Triacylglycerols	0.003	0	4.938	7.2225
TG(18:3_36:3)	Triacylglycerols	0.007	0	6.138	9.0675
TG(18:3_36:4)	Triacylglycerols	0.017	0	3.524	5.8375
TG(18:3_38:5)	Triacylglycerols	0.013	0	0.5536	0.59
TG(18:3_38:6)	Triacylglycerols	0.016	0	0.349	0.326
TG(20:0_32:3)	Triacylglycerols	0.021	0	0.2208	0.38475
TG(20:0_32:4)	Triacylglycerols	0.018	0	0.28	0.3335
TG(20:0_34:1)	Triacylglycerols	0.01	0	0.2182	0.37625
TG(20:1_32:0)	Triacylglycerols	0.051	0	0.0753	0.13875
TG(20:1_32:1)	Triacylglycerols	0.274	0	0.3526	0.64925
TG(20:1_32:2)	Triacylglycerols	0.211	0	0.25	0.345
TG(20:1_34:0)	Triacylglycerols	0.022	0	0.2736	0.45975
TG(20:1_34:1)	Triacylglycerols	0.037	0	2.2452	3.7975
TG(20:1_34:2)	Triacylglycerols	0.187	0	2.5656	3.575
TG(20:1_34:3)	Triacylglycerols	0.545	0	0.6577	0.724375
TG(20:2_32:1)	Triacylglycerols	0.01	0	0.3874	0.65525
TG(20:2_34:1)	Triacylglycerols	0.019	0	2.042	3.3575
TG(20:2_34:2)	Triacylglycerols	0.006	0	1.9324	2.52
TG(20:2_34:3)	Triacylglycerols	0.016	0	0.5978	0.7405
TG(20:2_34:4)	Triacylglycerols	0	0	0.0134	0.02175
TG(20:2_36:5)	Triacylglycerols	0	0	0.0962	0.106
TG(20:3_32:0)	Triacylglycerols	0.239	0	0.2909	0.49875
TG(20:3_32:1)	Triacylglycerols	0.01	0	0.5982	0.8585
TG(20:3_32:2)	Triacylglycerols	0.012	0	0.354	0.42375
TG(20:3_34:0)	Triacylglycerols	0.003	0	0.3444	0.61075
TG(20:3_34:1)	Triacylglycerols	0.008	0	3.67	5.5375
TG(20:3_34:2)	Triacylglycerols	0.001	0	3.32	3.9875
TG(20:3_34:3)	Triacylglycerols	0.014	0	0.8676	0.90025
TG(20:3_36:3)	Triacylglycerols	0.006	0	2.512	2.585
TG(20:3_36:4)	Triacylglycerols	0.006	0	0.9882	0.9715
TG(20:3_36:5)	Triacylglycerols	0.004	0	0.2216	0.228
TG(20:4_30:0)	Triacylglycerols	0.011	0	0.0924	0.15425
TG(20:4_32:0)	Triacylglycerols	0.009	0	0.6908	1.2195
TG(20:4_32:1)	Triacylglycerols	0.012	0	1.1734	1.9715
TG(20:4_32:2)	Triacylglycerols	0.006	0	0.4498	0.55775
TG(20:4_33:2)	Triacylglycerols	0.012	0	0.103	0.1025
TG(20:4_34:0)	Triacylglycerols	0.006	0	0.9526	1.5715
TG(20:4_34:1)	Triacylglycerols	0.01	0	8.872	13.5975
TG(20:4_34:2)	Triacylglycerols	0.006	0	8.868	10.52
TG(20:4_34:3)	Triacylglycerols	0.011	0	1.6422	1.63875
TG(20:4_35:3)	Triacylglycerols	0.016	0	0.0642	0.06825
TG(20:4_36:2)	Triacylglycerols	0.027	0	5.734	6.77
TG(20:4_36:3)	Triacylglycerols	0.006	0	5.912	5.8125
TG(20:4_36:4)	Triacylglycerols	0.001	0	2.792	2.8325
TG(20:4_36:5)	Triacylglycerols	0.075	0	0.6246	0.5435
TG(20:5_34:0)	Triacylglycerols	0.033	0	0.2588	0.35975
TG(20:5_34:1)	Triacylglycerols	0.044	0	2.1016	2.6825
TG(20:5_34:2)	Triacylglycerols	0.02	0	2.3192	2.04
TG(20:5_36:2)	Triacylglycerols	0.01	0	1.486	1.4765
TG(20:5_36:3)	Triacylglycerols	0.024	0	1.6108	1.2505
TG(22:0_32:4)	Triacylglycerols	0.018	0	0.0394	0.082
TG(22:1_32:5)	Triacylglycerols	0.007	0	0.0504	0.06525
TG(22:2_32:4)	Triacylglycerols	0.015	0	0.1658	0.31575
TG(22:4_32:0)	Triacylglycerols	0.016	0	0.094	0.16775
TG(22:4_32:2)	Triacylglycerols	0.059	0	0.0881	0.1315
TG(22:4_34:2)	Triacylglycerols	0.074	0	1.4356	1.70375
TG(22:5_32:0)	Triacylglycerols	0.01	0	0.0544	0.40675
TG(22:5_32:1)	Triacylglycerols	0.027	0	0.686	0.9745
TG(22:5_34:1)	Triacylglycerols	0.094	0	3.966	5.485
TG(22:5_34:2)	Triacylglycerols	0.079	0	3.844	3.8575
TG(22:5_34:3)	Triacylglycerols	0.046	0	0.9952	0.8405
TG(22:6_32:0)	Triacylglycerols	0.015	0	1.16	1.6165
TG(22:6_32:1)	Triacylglycerols	0.002	0	1.9014	2.1625
TG(22:6_34:1)	Triacylglycerols	0.026	0	13.616	15.85
TG(22:6_34:2)	Triacylglycerols	0.031	0	13.216	11.005
TG(22:6_34:3)	Triacylglycerols	0.003	0	2.8102	2.1025
Choline	Vitamins & Cofactors	0	0.1	31.44	30.725
2M3HBA (NBS)	Metabolism Indicators			6.288	6.955
2MBG (NBS)	Metabolism Indicators			0.2556	0.266
3MGA (NBS)	Metabolism Indicators			0.015	0.013
b-Oxidation	Metabolism Indicators			0.919	0.86525
BKT Deficiency (NBS)	Metabolism Indicators			67.74	76.825
CACT Deficiency (NBS)	Metabolism Indicators			0.0526	0.0505
CPT-1 Deficiency (NBS)	Metabolism Indicators			19.58	19.875
CPT-2 Deficiency (NBS)	Metabolism Indicators			0.0616	0.06575
EMA (NBS)	Metabolism Indicators			9.162	10.755
HMG-CoA Lyase Deficiency (NBS)	Metabolism Indicators			0.1646	0.1505
IBD Deficiency (NBS)	Metabolism Indicators			0.0232	0.0225
IVA (NBS)	Metabolism Indicators			0.0068	0.00675
LCHAD Deficiency (NBS)	Metabolism Indicators			0.0888	0.08275
MA (NBS)	Metabolism Indicators			0.0264	0.026
MC Deficiency (NBS)	Metabolism Indicators			1.784	1.8425
MCAD Deficiency (NBS)	Metabolism Indicators			0.0028	0.0025
MCKAT Deficiency (NBS)	Metabolism Indicators			0.788333	0.702
MMA (NBS)	Metabolism Indicators			0.024	0.022
PA (NBS)	Metabolism Indicators			0.602	0.54475
Ratio of Acetylcarnitine to Carnitine	Metabolism Indicators			0.8932	0.84375
Ratio of Short-Chain to Long-Chain ACs	Metabolism Indicators			10.022	9.44
SBCAD Deficiency (NBS)	Metabolism Indicators			0.006	0.00575
SCAD Deficiency (NBS)	Metabolism Indicators			0.8842	0.88025
Sum of Long-Chain ACs	Metabolism Indicators			2.946	3.3025
Sum of PUFA-ACs	Metabolism Indicators			0.3298	0.373
Sum of Short-Chain ACs	Metabolism Indicators			28.96	31.35
TFP Deficiency (NBS)	Metabolism Indicators			11.592	12.3
VLCAD Deficiency (NBS)	Metabolism Indicators			0.0334	0.03025
TMAO Synthesis	Metabolism Indicators			0.0025	0.0055
Carnitine Uptake Defect (NBS)	Metabolism Indicators			0.9458	0.93025
TMAO Synthesis (direct)	Metabolism Indicators			0.01475	0.0305
Asn Synthesis	Metabolism Indicators			1.924	1.7025
Cys Synthesis	Metabolism Indicators			1.2136	0.93925
DLD (NBS)	Metabolism Indicators			3.044	2.2325
Fischer Ratio	Metabolism Indicators			2.314	2.2275
Glutaminase Activity	Metabolism Indicators			0.2894	0.316
Gly Synthesis	Metabolism Indicators			2.344	1.6175
GSH Constituents	Metabolism Indicators			933.4	825.25
MTHFR Deficiency (NBS)	Metabolism Indicators			0.9596	0.97575
PKU (NBS)	Metabolism Indicators			1.152	1.06875
Ratio of Non-Essential to Essential AAs	Metabolism Indicators			2.484	2.285
Sum of AAs	Metabolism Indicators			3975	4124
Sum of Aromatic AAs	Metabolism Indicators			210.4	234.25
Sum of Branched-Chain AAs	Metabolism Indicators			486.8	525.25
Sum of Essential AAs	Metabolism Indicators			1146.2	1266
Sum of Non-Essential AAs	Metabolism Indicators			2829.2	2857.5
Sum of Solely Glucogenic AAs	Metabolism Indicators			3290	3359
Sum of Solely Ketogenic AAs	Metabolism Indicators			378.2	430.25
Sum of Sulfur-Containing AAs	Metabolism Indicators			385.4	356.75
Valinemia (NBS)	Metabolism Indicators			2.964	2.905
1-Met-His Synthesis	Metabolism Indicators			5.2275	4.61
Anserine Synthesis	Metabolism Indicators			1.382	1.15075
Cit Synthesis	Metabolism Indicators			1.772	1.645
Muscle Protein Degradation	Metabolism Indicators			0.4334	0.52875
OTC Deficiency (NBS)	Metabolism Indicators			0.5756	0.62675
Ratio of HArg to ADMA	Metabolism Indicators			0.3086	0.4095
Ratio of HArg to SDMA	Metabolism Indicators			1.102	1.565
Sum of Dimethylated Arg	Metabolism Indicators			0.704	0.7455
b-Ala Synthesis	Metabolism Indicators			28.4225	13.075
Polyamine Synthesis	Metabolism Indicators			0.4558	0.43975
Putrescine Synthesis	Metabolism Indicators			0.0176	0.019
Sum of Aminobutyric Acids	Metabolism Indicators			7.812	10.63
Betaine Synthesis	Metabolism Indicators			3.886	3.5425
Sarcosine Synthesis from Choline	Metabolism Indicators			0.0918	0.0625
3-Met-His Synthesis	Metabolism Indicators			0.049	0.064
AABA Synthesis	Metabolism Indicators			0.0378	0.04825
Asymmetrical Arg Methylation	Metabolism Indicators			0.0044	0.00475
Carnosine Synthesis	Metabolism Indicators			0.00575	0.0065
CPS Deficiency (NBS)	Metabolism Indicators			0.8364	0.8565
Cystine Synthesis	Metabolism Indicators			0.0042	0.0025
DOPA Synthesis	Metabolism Indicators			0.0048	0.0055
GABR	Metabolism Indicators			1.296	1.17
HArg Synthesis	Metabolism Indicators			0.0004	0.001
HCys Synthesis	Metabolism Indicators			0.3512	0.40075
Met Oxidation	Metabolism Indicators			0.021	0.024
NO-Synthase Activity	Metabolism Indicators			0.4952	0.53175
Orn Synthesis	Metabolism Indicators			0.2838	0.32725
Ratio of Pro to Cit	Metabolism Indicators			3.668	2.5975
Sarcosine Synthesis from Gly	Metabolism Indicators			0.0068	0.00525
Sum of Asym. and Sym. Arg Methylation	Metabolism Indicators			0.0056	0.006
Symmetrical Arg Methylation	Metabolism Indicators			0.0012	0.001
Taurine Synthesis	Metabolism Indicators			2.152	2.34
GABA Synthesis	Metabolism Indicators			0.004	0.004
Serotonin Synthesis	Metabolism Indicators			0.4668	0.39275
HipAcid Synthesis	Metabolism Indicators			0.0044	0.00525
Ratio of SG to Hexose	Metabolism Indicators			0.084	0.076
Ratio of SGA to Hexose	Metabolism Indicators			0.1546	0.16425
Taurine Conjugation of DCA	Metabolism Indicators			3.26	4.33333
Spermidine Synthesis	Metabolism Indicators			21.4	21.225
Spermine Synthesis	Metabolism Indicators			0.1688	0.14525
Sum of Polyamines	Metabolism Indicators			15.766	18.85
LDH Activity	Metabolism Indicators			1.0126	1.045
Sum of PUFA-CEs	Metabolism Indicators			748.2	781.25
Ratio of DHA to AA	Metabolism Indicators			3.402	3.9725
Ratio of DHA to EPA	Metabolism Indicators			17.68	19.1
Ratio of EPA to AA	Metabolism Indicators			0.2062	0.2215
Ratio of SFAs to FAs	Metabolism Indicators			0.73175	0.684
Sum of Measured w-3 FAs	Metabolism Indicators			5.706	5.8975
Sum of MUFAs	Metabolism Indicators			115.8	124.525
Sum of PUFAs	Metabolism Indicators			267.4	311
PLA2 Activity (2)	Metabolism Indicators			1.656	1.7325
PLA2 Activity (3)	Metabolism Indicators			0.8438	0.88425
PLA2 Activity (4)	Metabolism Indicators			1.398	1.555
PLA2 Activity (5)	Metabolism Indicators			1.1714	1.185
PLA2 Activity (6)	Metabolism Indicators			1.094	1.245
Ratio of PUFA-PCs to MUFA-PCs	Metabolism Indicators			4.096	4.0425
Sum of LCFA-LysoPCs	Metabolism Indicators			608.2	670
Sum of LysoPCs	Metabolism Indicators			614	676
Sum of MUFA-LysoPCs	Metabolism Indicators			66.16	76.35
Sum of MUFA-PCs	Metabolism Indicators			226.6	234.75
Sum of PCs (ae)	Metabolism Indicators			104.34	107.25
Sum of PUFA-LysoPCs	Metabolism Indicators			179.8	206.75
Sum of PUFA-PCs	Metabolism Indicators			924.2	948
Sum of SFA-LysoPCs	Metabolism Indicators			368	392.75
Sum of VLCFA-LysoPCs	Metabolism Indicators			5.652	5.8225
Ratio of PCs (ae) to Choline	Metabolism Indicators			3.346	3.565
Sum of Purines	Metabolism Indicators			12.62	10.4225
Xanthine Synthesis	Metabolism Indicators			0.4438	0.2855
Ratio of SM-OHs to SM-Non OHs	Metabolism Indicators			0.1128	0.1145
Sum of LCFA-SMs	Metabolism Indicators			57.68	64.5
Sum of SM-Non OHs	Metabolism Indicators			147.4	151.25
Sum of SM-OHs	Metabolism Indicators			16.6	17.325
Sum of SMs	Metabolism Indicators			163.6	168.25
Sum of VLCFA-SMs	Metabolism Indicators			106.18	104.05

## Sheet: Table_S1C
Table S3C. Metabolite concentration in kidney samples of R6/2 HD mice treated with either N-PPG or saline vehicle.
Values correspond to metabolite concentration [µM].
		Limits of detection (LOD)
		FIA-MS/MS	UPLC-MS/MS	Mice treated with N-PPG	Mice treated with saline vehicle
Metabolites	Class	FIA LOD [µM]	UPLC LOD [µM]	Mean	Mean
C0	Acylcarnitines	0.483333	0	38.74	36.3
C2	Acylcarnitines	0.0196667	0	7.42667	8.49167
C3	Acylcarnitines	0.00333333	0	0.498667	0.545
C3-DC (C4-OH)	Acylcarnitines	0.00533333	0	0.45	0.421667
C3-OH	Acylcarnitines	0.0156667	0	0.0747333	0.0670833
C3:1	Acylcarnitines	0.00333333	0	0.0434667	0.0404167
C4	Acylcarnitines	0.012	0	0.352067	0.315667
C4:1	Acylcarnitines	0.00333333	0	0.0116	0.0103333
C5	Acylcarnitines	0.005	0	0.0963333	0.08625
C5-DC (C6-OH)	Acylcarnitines	0.008	0	0.112133	0.11125
C5-M-DC	Acylcarnitines	0.0156667	0	0.0454	0.04175
C5-OH (C3-DC-M)	Acylcarnitines	0.00333333	0	0.4354	0.425833
C5:1	Acylcarnitines	0.00133333	0	0.00933333	0.00783333
C5:1-DC	Acylcarnitines	0.00333333	0	0.00853333	0.00691667
C6 (C4:1-DC)	Acylcarnitines	0.0186667	0	0.0826667	0.0656667
C6:1	Acylcarnitines	0.00166667	0	0.00793333	0.00691667
C7-DC	Acylcarnitines	0.00433333	0	0.0351333	0.0381667
C8	Acylcarnitines	0.00133333	0	0.0288667	0.0260833
C9	Acylcarnitines	0.00333333	0	0.0152	0.0155
C10	Acylcarnitines	0.0256667	0	0.0312333	0.03325
C10:2	Acylcarnitines	0.00333333	0	0.0142	0.0144167
C12	Acylcarnitines	0.0186667	0	0.0236	0.0255
C14	Acylcarnitines	0.015	0	0.0508	0.05375
C14:1	Acylcarnitines	0.00166667	0	0.00866667	0.00941667
C14:1-OH	Acylcarnitines	0.008	0	0.0230667	0.0196667
C14:2	Acylcarnitines	0.006	0	0.0194667	0.0168333
C14:2-OH	Acylcarnitines	0.003	0	0.0154667	0.01275
C16	Acylcarnitines	0.00266667	0	0.2018	0.195083
C16-OH	Acylcarnitines	0.007	0	0.0615333	0.0573333
C16:1	Acylcarnitines	0.006	0	0.0628667	0.06275
C16:1-OH	Acylcarnitines	0.00633333	0	0.0171333	0.01475
C16:2	Acylcarnitines	0.005	0	0.0162	0.0166667
C16:2-OH	Acylcarnitines	0.003	0	0.00886667	0.00816667
C18	Acylcarnitines	0.00266667	0	0.0682	0.0703333
C18:1	Acylcarnitines	0.0156667	0	0.120733	0.118917
C18:1-OH	Acylcarnitines	0.0296667	0	0.124	0.114333
C18:2	Acylcarnitines	0.00133333	0	0.0757333	0.0705833
Trigonelline	Alkaloids	0	0.1	0.909333	1.115
TMAO	Amine Oxides	0	0.0833333	0.495333	0.723333
Ala	Aminoacids	0	3	148.533	145.5
Arg	Aminoacids	0	0.666667	12.54	10.2417
Asn	Aminoacids	0	0.466667	13.82	12.025
Asp	Aminoacids	0	0.5	127.133	146.667
Cys	Aminoacids	0	0.0333333	150.333	182.583
Gln	Aminoacids	0	1.23333	100.8	77.1667
Glu	Aminoacids	0	1	516.533	399.25
Gly	Aminoacids	0	1.56667	741	562.75
His	Aminoacids	0	0.366667	11.9667	9.46667
Ile	Aminoacids	0	0.5	13.8467	10.825
Leu	Aminoacids	0	0.533333	28.1533	22.0833
Lys	Aminoacids	0	0.466667	22.5067	19.7417
Met	Aminoacids	0	0.6	9.26	7.54167
Phe	Aminoacids	0	0.533333	9.23333	7.74167
Pro	Aminoacids	0	1.33333	34.7733	17.2917
Ser	Aminoacids	0	0.633333	39.94	35.975
Thr	Aminoacids	0	0.5	34.9667	28.3333
Trp	Aminoacids	0	0.6	3.36933	3.3575
Tyr	Aminoacids	0	0.1	11.8667	9.35833
Val	Aminoacids	0	1.46667	26.7733	21.275
1-Met-His	Aminoacids Related	0	0.00333333	3.022	3.20083
3-Met-His	Aminoacids Related	0	0.00333333	0.816667	0.8575
5-AVA	Aminoacids Related	0	0.0133333	0.066	0.0539167
AABA	Aminoacids Related	0	0.166667	1.33067	1.46333
ADMA	Aminoacids Related	0	0.0266667	0.0948667	0.08825
alpha-AAA	Aminoacids Related	0	0.1	1.268	1.88583
Anserine	Aminoacids Related	0	0.00333333	0.532667	0.590833
BABA	Aminoacids Related	0	0.01	0.135067	0.157667
Betaine	Aminoacids Related	0	0.0666667	243.2	203
Carnosine	Aminoacids Related	0	0.0666667	0.3336	0.321417
Cit	Aminoacids Related	0	0.333333	2.46533	2.2075
Creatinine	Aminoacids Related	0	2	3.68933	3.16167
Cystine	Aminoacids Related	0	0.00666667	86.2	76.8333
HArg	Aminoacids Related	0	0.00333333	0.0261333	0.0309167
HCys	Aminoacids Related	0	0.233333	0.426	0.4505
Met-SO	Aminoacids Related	0	0.0333333	0.285667	0.199833
Orn	Aminoacids Related	0	0.333333	3.15	2.82333
PAG	Aminoacids Related	0	0.00333333	0.937333	0.685833
ProBetaine	Aminoacids Related	0	0.0333333	1.72533	1.935
Sarcosine	Aminoacids Related	0	0.133333	1.16	0.229833
SDMA	Aminoacids Related	0	0.00666667	0.0855333	0.0689167
t4-OH-Pro	Aminoacids Related	0	0.166667	16.7733	4.73333
Taurine	Aminoacids Related	0	0.233333	264.533	262.083
TCA	Bile Acids	0	0.00166667	0.298933	0.063
TDCA	Bile Acids	0	0.00133333	0.008	0.002
TMCA	Bile Acids	0	0.000666667	0.354333	0.07425
beta-Ala	Biogenic Amines	0	0.0333333	3.62333	3.74667
GABA	Biogenic Amines	0	0.0166667	3.29467	2.75333
Histamine	Biogenic Amines	0	0.233333	1.41533	1.18
Putrescine	Biogenic Amines	0	0.0233333	1.128	0.82925
Serotonin	Biogenic Amines	0	0.0133333	0.1894	0.140917
Spermidine	Biogenic Amines	0	0.0666667	1.95667	1.78417
Spermine	Biogenic Amines	0	0.0666667	0.4452	0.527917
HipAcid	Carboxylic Acids	0	108.333	3.586	2.74167
Lac	Carboxylic Acids	0	1.66667	1493	1311.92
Suc	Carboxylic Acids	0.00666667	0	17.7733	11.475
Cer(d18:1/16:0)	Ceramides	0.0303333	0	0.198933	0.223083
Cer(d18:1/18:0)	Ceramides	0.00833333	0	0.0075	0.00995833
Cer(d18:1/20:0(OH))	Ceramides	0.00233333	0	0.161133	0.24075
Cer(d18:1/20:0)	Ceramides	0.00266667	0	0.0119333	0.015
Cer(d18:1/22:0)	Ceramides	0.00166667	0	0.0480667	0.0708333
Cer(d18:1/23:0)	Ceramides	0.00566667	0	0.0220667	0.0293333
Cer(d18:1/24:0)	Ceramides	0.003	0	0.0733333	0.0931667
Cer(d18:1/24:1)	Ceramides	0.0383333	0	0.0658667	0.0810833
Cer(d18:1/26:1)	Ceramides	0.00133333	0	0.0022	0.002
Cer(d18:2/14:0)	Ceramides	0.008	0	0.00406667	0.0035
Cer(d18:2/16:0)	Ceramides	0.004	0	0.2638	0.246167
Cer(d18:2/18:0)	Ceramides	0.00166667	0	0.00683333	0.00645833
Cer(d18:2/22:0)	Ceramides	0.00133333	0	0.0704667	0.0906667
Cer(d18:2/23:0)	Ceramides	0.00166667	0	0.0204	0.0191667
Cer(d18:2/24:0)	Ceramides	0.001	0	0.119667	0.1425
Cer(d18:2/24:1)	Ceramides	8.93333	0	0.0818	0.0830833
CE(15:0)	Cholesterol Esters	0.0373333	0	0.132733	0.172583
CE(15:1)	Cholesterol Esters	2.29667	0	0.195733	0.258
p-Cresol-SO4	Cresols	1.82667	0	0.0134667	0.0075
DG(16:0_18:2)	Diacylglycerols	0.167667	0	0.0998667	0.08225
DG(17:0_18:1)	Diacylglycerols	0.0556667	0	0.146267	0.179917
DG(18:1_18:1)	Diacylglycerols	0.110667	0	0.0258	0.019
DG(18:1_18:2)	Diacylglycerols	0.0993333	0	0.306667	0.234083
DG(18:2_18:2)	Diacylglycerols	0.264333	0	1.18333	0.935833
DG-O(18:2_18:2)	Diacylglycerols	0.164333	0	0.183867	0.145333
DHA	Fatty Acids	0	0.0233333	0.690533	0.574167
EPA	Fatty Acids	0	2.33333	0.2656	0.0365
FA(16:0)	Fatty Acids	0	72	92.9333	96.5
FA(18:2)	Fatty Acids	0	2.1	12.66	14.35
lysoPC a C16:0	Glycerophospholipids	0.034	0	16.42	15.2167
lysoPC a C16:1	Glycerophospholipids	0.00733333	0	0.164	0.157583
lysoPC a C17:0	Glycerophospholipids	0.08	0	0.311333	0.272
lysoPC a C18:0	Glycerophospholipids	0.0143333	0	12.86	12.95
lysoPC a C18:1	Glycerophospholipids	0.0126667	0	2.36333	2.575
lysoPC a C18:2	Glycerophospholipids	0.104667	0	3.62867	3.72917
lysoPC a C20:3	Glycerophospholipids	0.01	0	0.318	0.33625
lysoPC a C20:4	Glycerophospholipids	0.0243333	0	1.59333	1.58583
lysoPC a C24:0	Glycerophospholipids	0.02	0	0.1296	0.118583
lysoPC a C26:0	Glycerophospholipids	0.036	0	0.106	0.1005
lysoPC a C26:1	Glycerophospholipids	0.0876667	0	0.147467	0.151083
lysoPC a C28:1	Glycerophospholipids	0.014	0	0.132133	0.128833
PC aa C24:0	Glycerophospholipids	0.56	0	0.0336	0.035
PC aa C28:1	Glycerophospholipids	0.039	0	0.0893333	0.100917
PC aa C30:0	Glycerophospholipids	0.00433333	0	0.7936	0.863333
PC aa C32:0	Glycerophospholipids	0.002	0	16.654	22.2333
PC aa C32:1	Glycerophospholipids	0.00133333	0	1.1896	1.38833
PC aa C32:2	Glycerophospholipids	0.00233333	0	0.1294	0.136583
PC aa C32:3	Glycerophospholipids	0.00966667	0	0.0382	0.038
PC aa C34:1	Glycerophospholipids	0.00266667	0	11.4193	13.8833
PC aa C34:2	Glycerophospholipids	0.00266667	0	11.616	13.8167
PC aa C34:3	Glycerophospholipids	0.002	0	0.654067	0.6925
PC aa C34:4	Glycerophospholipids	0.02	0	0.101867	0.108333
PC aa C36:0	Glycerophospholipids	0.00366667	0	1.5352	1.19
PC aa C36:1	Glycerophospholipids	0.007	0	3.612	3.9625
PC aa C36:2	Glycerophospholipids	0.004	0	7.83	7.81667
PC aa C36:3	Glycerophospholipids	0.00266667	0	4.95333	4.85417
PC aa C36:4	Glycerophospholipids	0.00166667	0	13.4887	16.4667
PC aa C36:5	Glycerophospholipids	0.00133333	0	0.5644	0.584417
PC aa C36:6	Glycerophospholipids	0.00466667	0	0.8852	0.672583
PC aa C38:0	Glycerophospholipids	0.001	0	3.67333	3.27667
PC aa C38:3	Glycerophospholipids	0.00366667	0	1.86913	1.82583
PC aa C38:4	Glycerophospholipids	0.00366667	0	8.232	8.7
PC aa C38:5	Glycerophospholipids	0.000333333	0	5.93933	5.5625
PC aa C38:6	Glycerophospholipids	0.159	0	17.8753	23.1333
PC aa C40:2	Glycerophospholipids	0.00133333	0	0.0589333	0.0485833
PC aa C40:3	Glycerophospholipids	0.00333333	0	0.0783333	0.0701667
PC aa C40:4	Glycerophospholipids	0.00333333	0	0.2258	0.206333
PC aa C40:5	Glycerophospholipids	0.0343333	0	1.5308	1.33433
PC aa C40:6	Glycerophospholipids	0.0106667	0	4.50467	3.6425
PC aa C42:0	Glycerophospholipids	0.00133333	0	0.0213333	0.0211667
PC aa C42:1	Glycerophospholipids	0.0153333	0	0.0206667	0.01825
PC aa C42:2	Glycerophospholipids	0.00266667	0	0.0240667	0.0255833
PC aa C42:4	Glycerophospholipids	0.00133333	0	0.0673333	0.0588333
PC aa C42:5	Glycerophospholipids	0.0116667	0	0.0812	0.072
PC aa C42:6	Glycerophospholipids	0.0326667	0	0.0793333	0.0711667
PC ae C30:0	Glycerophospholipids	0.0276667	0	0.296533	0.255417
PC ae C30:1	Glycerophospholipids	0.023	0	0.2416	0.240167
PC ae C30:2	Glycerophospholipids	0.000666667	0	0.0426	0.0458333
PC ae C32:1	Glycerophospholipids	0.00766667	0	0.561733	0.511167
PC ae C32:2	Glycerophospholipids	0.002	0	0.110533	0.10475
PC ae C34:0	Glycerophospholipids	0.00333333	0	0.325	0.3115
PC ae C34:1	Glycerophospholipids	0.00166667	0	2.9468	2.80083
PC ae C34:2	Glycerophospholipids	0.00333333	0	1.92747	1.70917
PC ae C34:3	Glycerophospholipids	0.0166667	0	0.310333	0.297
PC ae C36:0	Glycerophospholipids	0.0216667	0	0.0852	0.0805
PC ae C36:1	Glycerophospholipids	0.00766667	0	0.302533	0.301417
PC ae C36:2	Glycerophospholipids	0.001	0	0.3406	0.31575
PC ae C36:3	Glycerophospholipids	0.0136667	0	0.383333	0.39625
PC ae C36:4	Glycerophospholipids	0.00233333	0	3.022	3.2875
PC ae C36:5	Glycerophospholipids	0.0726667	0	1.56513	1.67417
PC ae C38:0	Glycerophospholipids	0.009	0	0.544667	0.518917
PC ae C38:1	Glycerophospholipids	0.00166667	0	0.0684	0.06175
PC ae C38:2	Glycerophospholipids	0.002	0	0.129733	0.116083
PC ae C38:3	Glycerophospholipids	0.003	0	0.1542	0.131667
PC ae C38:4	Glycerophospholipids	0.00266667	0	0.161	0.261417
PC ae C38:5	Glycerophospholipids	0.000333333	0	6.60573	4.0225
PC ae C38:6	Glycerophospholipids	0.00366667	0	18.1067	19.9333
PC ae C40:1	Glycerophospholipids	0.001	0	1.06233	1.03583
PC ae C40:2	Glycerophospholipids	0.001	0	0.105533	0.0946667
PC ae C40:3	Glycerophospholipids	0.0193333	0	0.0808	0.06125
PC ae C40:4	Glycerophospholipids	0.001	0	0.169933	0.135917
PC ae C40:5	Glycerophospholipids	0.001	0	0.218333	0.188417
PC ae C40:6	Glycerophospholipids	0.133333	0	1.32093	1.0225
PC ae C42:1	Glycerophospholipids	0.00366667	0	0.0888667	0.08825
PC ae C42:2	Glycerophospholipids	0.003	0	0.0674667	0.0628333
PC ae C42:3	Glycerophospholipids	0.00333333	0	0.209067	0.2085
PC ae C42:4	Glycerophospholipids	0.252333	0	0.0846667	0.025
PC ae C44:3	Glycerophospholipids	0.0116667	0	0.0449667	0.0449167
PC ae C44:4	Glycerophospholipids	0.00866667	0	0.0224	0.0213333
PC ae C44:5	Glycerophospholipids	0.0403333	0	0.0385333	0.0348333
Hex2Cer(d18:1/14:0)	Glycosylceramides	0.287333	0	0.0716	0.0245
Hex2Cer(d18:1/16:0)	Glycosylceramides	0.109333	0	0.382533	0.590917
Hex2Cer(d18:1/22:0)	Glycosylceramides	0.005	0	0.0445667	0.0570833
Hex2Cer(d18:1/24:0)	Glycosylceramides	0.00866667	0	0.0506667	0.0668333
Hex2Cer(d18:1/24:1)	Glycosylceramides	0.007	0	0.0301667	0.0425833
Hex2Cer(d18:1/26:1)	Glycosylceramides	0.015	0	0.00756667	0.00929167
Hex3Cer(d18:1/16:0)	Glycosylceramides	0.008	0	0.7754	0.942667
Hex3Cer(d18:1/18:0)	Glycosylceramides	0.00933333	0	0.0226	0.0245
Hex3Cer(d18:1/20:0)	Glycosylceramides	0.00466667	0	0.0335333	0.04625
Hex3Cer(d18:1/22:0)	Glycosylceramides	0.007	0	0.105667	0.183
Hex3Cer(d18:1/24:1)	Glycosylceramides	0.0266667	0	0.113733	0.141417
HexCer(d18:1/16:0)	Glycosylceramides	0.0163333	0	0.363	0.498333
HexCer(d18:1/18:1)	Glycosylceramides	0.0663333	0	0.0351333	0.02875
HexCer(d18:1/20:0)	Glycosylceramides	0.00533333	0	0.0433333	0.0723333
HexCer(d18:1/22:0)	Glycosylceramides	0.0123333	0	0.2374	0.402083
HexCer(d18:1/23:0)	Glycosylceramides	0.00166667	0	0.0984667	0.150833
HexCer(d18:1/24:0)	Glycosylceramides	0.00933333	0	0.117333	0.17475
HexCer(d18:1/24:1)	Glycosylceramides	0.0346667	0	0.664867	0.848333
HexCer(d18:2/16:0)	Glycosylceramides	0.00866667	0	0.145267	0.2045
HexCer(d18:2/22:0)	Glycosylceramides	0.000333333	0	0.129833	0.183833
HexCer(d18:2/24:0)	Glycosylceramides	0	0.00333333	0.366067	0.570083
AbsAcid	Hormones	0	0.00666667	0.0123333	0.013
3-IAA	Indoles Derivatives	0	0.01	0.0266	0.02275
3-IPA	Indoles Derivatives	0	0.00333333	0.0108	0.0128333
Ind-SO4	Indoles Derivatives	0	26	0.137133	0.19925
Hypoxanthine	Nucleobases Related	0	0.133333	143.867	117.667
Xanthine	Nucleobases Related	0.00833333	0	27.8133	24.475
SM (OH) C14:1	Sphingolipids	0.000333333	0	0.422333	0.47
SM (OH) C16:1	Sphingolipids	0.005	0	0.183533	0.171
SM (OH) C22:1	Sphingolipids	0.000333333	0	0.6908	0.679167
SM (OH) C22:2	Sphingolipids	0.00166667	0	0.417667	0.347333
SM (OH) C24:1	Sphingolipids	0.00633333	0	0.2148	0.18775
SM C16:0	Sphingolipids	0.00266667	0	21.1333	25.7833
SM C16:1	Sphingolipids	0.001	0	6.94667	6.56667
SM C18:0	Sphingolipids	0.000333333	0	0.959133	1.0425
SM C18:1	Sphingolipids	0.001	0	0.166533	0.169833
SM C20:2	Sphingolipids	0.00166667	0	0.0474667	0.0383333
SM C24:0	Sphingolipids	0.00233333	0	2.63467	2.95
SM C24:1	Sphingolipids	0.012	0	4.146	4.34667
SM C26:0	Sphingolipids	0.000333333	0	0.0228667	0.02475
SM C26:1	Sphingolipids	66.6667	0	0.0288	0.02575
H1	Sugars	0.134333	0	731.067	604.5
TG(16:0_32:1)	Triacylglycerols	0.00333333	0	0.0658	0.161917
TG(16:0_32:2)	Triacylglycerols	0.00966667	0	0.0468	0.105333
TG(16:0_34:1)	Triacylglycerols	0.0683333	0	0.175667	0.222125
TG(16:0_34:2)	Triacylglycerols	0.014	0	0.3462	0.399917
TG(16:0_34:3)	Triacylglycerols	0.000666667	0	0.0986667	0.128333
TG(16:0_34:4)	Triacylglycerols	0.00633333	0	0.00783333	0.00875
TG(16:0_36:2)	Triacylglycerols	0.0153333	0	0.160933	0.171
TG(16:0_36:3)	Triacylglycerols	0.00333333	0	0.392	0.300417
TG(16:0_36:4)	Triacylglycerols	0.00433333	0	0.2288	0.157583
TG(16:0_36:5)	Triacylglycerols	0.00333333	0	0.0294667	0.0249167
TG(16:1_32:0)	Triacylglycerols	0.0136667	0	0.0189	0.07225
TG(16:1_32:1)	Triacylglycerols	0.012	0	0.0329333	0.1545
TG(16:1_34:2)	Triacylglycerols	0.019	0	0.1138	0.173333
TG(16:1_36:1)	Triacylglycerols	0.024	0	0.0104667	0.0184167
TG(16:1_36:3)	Triacylglycerols	0.00266667	0	0.0922	0.0885833
TG(16:1_36:4)	Triacylglycerols	0.00366667	0	0.0451333	0.037
TG(17:2_36:2)	Triacylglycerols	0.003	0	0.0168	0.0170833
TG(18:0_34:2)	Triacylglycerols	0.00733333	0	0.0263333	0.0239167
TG(18:0_36:3)	Triacylglycerols	0.00633333	0	0.0273667	0.0197917
TG(18:1_30:1)	Triacylglycerols	0.024	0	0.0092	0.01925
TG(18:1_32:0)	Triacylglycerols	0.0493333	0	0.0704	0.09425
TG(18:1_32:2)	Triacylglycerols	0.01	0	0.0356667	0.05325
TG(18:1_34:1)	Triacylglycerols	0.01	0	0.230533	0.27375
TG(18:1_34:2)	Triacylglycerols	0.00333333	0	0.426933	0.352
TG(18:1_34:3)	Triacylglycerols	0.00833333	0	0.107333	0.10775
TG(18:1_36:2)	Triacylglycerols	0.00333333	0	0.151667	0.126583
TG(18:1_36:3)	Triacylglycerols	0.0266667	0	0.3788	0.264917
TG(18:1_36:4)	Triacylglycerols	0.00833333	0	0.209667	0.131
TG(18:2_30:0)	Triacylglycerols	0.009	0	0.0240333	0.024125
TG(18:2_32:0)	Triacylglycerols	0.00766667	0	0.1428	0.131917
TG(18:2_32:1)	Triacylglycerols	0.0103333	0	0.0894667	0.101583
TG(18:2_32:2)	Triacylglycerols	0.00433333	0	0.0393	0.0350417
TG(18:2_33:1)	Triacylglycerols	0.00733333	0	0.0172667	0.0105833
TG(18:2_34:1)	Triacylglycerols	0.00166667	0	0.302467	0.26625
TG(18:2_34:2)	Triacylglycerols	0.017	0	0.397533	0.288667
TG(18:2_34:3)	Triacylglycerols	0.00433333	0	0.0909667	0.0705833
TG(18:2_36:1)	Triacylglycerols	0.083	0	0.0512	0.0511667
TG(18:2_36:2)	Triacylglycerols	0.00333333	0	0.215867	0.11125
TG(18:2_36:3)	Triacylglycerols	0.00633333	0	0.327867	0.19775
TG(18:2_36:4)	Triacylglycerols	0.006	0	0.1838	0.101417
TG(18:2_36:5)	Triacylglycerols	0.011	0	0.0282	0.0195833
TG(18:2_38:4)	Triacylglycerols	0.00466667	0	0.0993333	0.0884167
TG(18:2_38:5)	Triacylglycerols	0.00366667	0	0.0263667	0.0221667
TG(18:2_38:6)	Triacylglycerols	0.0126667	0	0.0202	0.0264167
TG(18:3_34:1)	Triacylglycerols	0.00266667	0	0.0363333	0.034
TG(18:3_34:2)	Triacylglycerols	0.00366667	0	0.0339667	0.0288333
TG(18:3_34:3)	Triacylglycerols	0.00566667	0	0.0103667	0.00808333
TG(18:3_36:2)	Triacylglycerols	0.00233333	0	0.0226667	0.015125
TG(18:3_36:3)	Triacylglycerols	0.00566667	0	0.0268667	0.0220417
TG(18:3_36:4)	Triacylglycerols	0.00433333	0	0.0180667	0.010375
TG(20:3_34:1)	Triacylglycerols	0.000333333	0	0.00493333	0.00754167
TG(20:4_34:2)	Triacylglycerols	0.00366667	0	0.00723333	0.00883333
TG(20:5_34:1)	Triacylglycerols	0.00666667	0	0.0131333	0.0158333
Choline	Vitamins & Cofactors			93.8667	90.25
2M3HBA (NBS)	Metabolism Indicators			5.50467	5.48333
2MBG (NBS)	Metabolism Indicators			0.0658667	0.0533333
3MGA (NBS)	Metabolism Indicators			0.0038	0.00391667
b-Oxidation	Metabolism Indicators			0.0668	0.0841667
BKT Deficiency (NBS)	Metabolism Indicators			30.3267	28.4583
CACT Deficiency (NBS)	Metabolism Indicators			0.00246667	0.00241667
CPT-1 Deficiency (NBS)	Metabolism Indicators			66.88	47
CPT-2 Deficiency (NBS)	Metabolism Indicators			0.0176667	0.0145833
EMA (NBS)	Metabolism Indicators			4.46867	4.145
HMG-CoA Lyase Deficiency (NBS)	Metabolism Indicators			0.0232	0.0205
IBD Deficiency (NBS)	Metabolism Indicators			0.016	0.0128333
IVA (NBS)	Metabolism Indicators			0.0046	0.00375
LCHAD Deficiency (NBS)	Metabolism Indicators			0.109467	0.09875
MA (NBS)	Metabolism Indicators			0.0248	0.0233333
MC Deficiency (NBS)	Metabolism Indicators			0.130133	0.123667
MCAD Deficiency (NBS)	Metabolism Indicators			0.00146667	0.00116667
MCKAT Deficiency (NBS)	Metabolism Indicators			0.285583	0.262833
MMA (NBS)	Metabolism Indicators			0.00433333	0.005
PA (NBS)	Metabolism Indicators			1.022	0.968333
Ratio of Acetylcarnitine to Carnitine	Metabolism Indicators			0.0623333	0.07925
Ratio of Short-Chain to Long-Chain ACs	Metabolism Indicators			3.93417	4.14
SBCAD Deficiency (NBS)	Metabolism Indicators			0.000933333	0.000833333
SCAD Deficiency (NBS)	Metabolism Indicators			0.245467	0.198
Sum of Long-Chain ACs	Metabolism Indicators			0.874667	0.841667
Sum of PUFA-ACs	Metabolism Indicators			0.149933	0.1395
Sum of Short-Chain ACs	Metabolism Indicators			10.0083	10.5556
TFP Deficiency (NBS)	Metabolism Indicators			1.04467	1.12833
VLCAD Deficiency (NBS)	Metabolism Indicators			0.0155333	0.0159167
TMAO Synthesis	Metabolism Indicators			0.000466667	0.000666667
Carnitine Uptake Defect (NBS)	Metabolism Indicators			6.44667	7.15833
TMAO Synthesis (direct)	Metabolism Indicators			0.0018	0.00316667
Asn Synthesis	Metabolism Indicators			0.0372667	0.0274167
Cys Synthesis	Metabolism Indicators			1.07533	1.3725
DLD (NBS)	Metabolism Indicators			1.232	0.745
Fischer Ratio	Metabolism Indicators			0.942	0.885833
Glutaminase Activity	Metabolism Indicators			1.82133	1.78
Gly Synthesis	Metabolism Indicators			6.12667	5.16667
GSH Constituents	Metabolism Indicators			1407.8	1144.58
MTHFR Deficiency (NBS)	Metabolism Indicators			0.3338	0.319833
PKU (NBS)	Metabolism Indicators			0.431333	0.401667
Ratio of Non-Essential to Essential AAs	Metabolism Indicators			3.94	4.03333
Sum of AAs	Metabolism Indicators			2057.27	1729.08
Sum of Aromatic AAs	Metabolism Indicators			24.4667	20.45
Sum of Branched-Chain AAs	Metabolism Indicators			68.8667	54.25
Sum of Essential AAs	Metabolism Indicators			160	130.333
Sum of Non-Essential AAs	Metabolism Indicators			1897.13	1598.67
Sum of Solely Glucogenic AAs	Metabolism Indicators			1968.2	1655.92
Sum of Solely Ketogenic AAs	Metabolism Indicators			50.6	41.8333
Sum of Sulfur-Containing AAs	Metabolism Indicators			159.533	190.083
Valinemia (NBS)	Metabolism Indicators			0.976667	0.925833
1-Met-His Synthesis	Metabolism Indicators			1.13333	1.1525
Anserine Synthesis	Metabolism Indicators			0.547333	0.621667
Cit Synthesis	Metabolism Indicators			0.283067	0.265167
Muscle Protein Degradation	Metabolism Indicators			0.0773333	0.09175
OTC Deficiency (NBS)	Metabolism Indicators			0.430533	0.428333
Ratio of HArg to ADMA	Metabolism Indicators			0.0968667	0.119417
Ratio of HArg to SDMA	Metabolism Indicators			0.114067	0.148333
Sum of Dimethylated Arg	Metabolism Indicators			0.180267	0.157167
b-Ala Synthesis	Metabolism Indicators			3.768	3.94417
Polyamine Synthesis	Metabolism Indicators			0.444267	0.379333
Putrescine Synthesis	Metabolism Indicators			0.1604	0.0981667
Sum of Aminobutyric Acids	Metabolism Indicators			4.75333	4.37
Betaine Synthesis	Metabolism Indicators			0.877333	0.8175
Sarcosine Synthesis from Choline	Metabolism Indicators			0.0042	0.00111111
3-Met-His Synthesis	Metabolism Indicators			0.0223333	0.03125
AABA Synthesis	Metabolism Indicators			0.0129333	0.017
Asymmetrical Arg Methylation	Metabolism Indicators			0.00246667	0.003
Carnosine Synthesis	Metabolism Indicators			0.0092	0.01175
CPS Deficiency (NBS)	Metabolism Indicators			0.0880667	0.0945833
Cystine Synthesis	Metabolism Indicators			0.217533	0.14775
GABR	Metabolism Indicators			0.787333	0.674167
HArg Synthesis	Metabolism Indicators			0.000333333	0.000333333
HCys Synthesis	Metabolism Indicators			0.0158	0.0205
Met Oxidation	Metabolism Indicators			0.00953333	0.01
NO-Synthase Activity	Metabolism Indicators			0.0648667	0.074
Orn Synthesis	Metabolism Indicators			0.0833333	0.0959167
Ratio of Pro to Cit	Metabolism Indicators			4.68	2.625
Sarcosine Synthesis from Gly	Metabolism Indicators			0.000533333	0.000111111
Sum of Asym. and Sym. Arg Methylation	Metabolism Indicators			0.0048	0.00541667
Symmetrical Arg Methylation	Metabolism Indicators			0.00226667	0.00241667
Taurine Synthesis	Metabolism Indicators			0.627333	0.561333
GABA Synthesis	Metabolism Indicators			0.00213333	0.00225
Histamine Synthesis	Metabolism Indicators			0.0543333	0.0420833
Serotonin Synthesis	Metabolism Indicators			0.0183333	0.0140833
Glutaminolysis Rate	Metabolism Indicators			8.06	9.05833
HipAcid Synthesis	Metabolism Indicators			0.00173333	0.00175
p-Cresol-SO4 Synthesis	Metabolism Indicators			0.000466667	0.00025
Ratio of SG to Hexose	Metabolism Indicators			0.3696	0.34525
Ratio of SGA to Hexose	Metabolism Indicators			0.438867	0.42825
Spermidine Synthesis	Metabolism Indicators			0.926667	1.18833
Spermine Synthesis	Metabolism Indicators			0.0756	0.0941667
Sum of Polyamines	Metabolism Indicators			3.52533	3.1375
LDH Activity	Metabolism Indicators			0.71	0.75
Ratio of DHA to EPA	Metabolism Indicators			6.51667	5.14
Sum of Measured w-3 FAs	Metabolism Indicators			0.8575	0.611667
Sum of MUFA-LysoPCs	Metabolism Indicators			2.80867	3.01167
Sum of PUFA-LysoPCs	Metabolism Indicators			5.53867	5.65
Sum of Purines	Metabolism Indicators			171.733	142.167
Xanthine Synthesis	Metabolism Indicators			0.0632667	0.0735
Ratio of SM-OHs to SM-Non OHs	Metabolism Indicators			#DIV/0!	#DIV/0!
Sum of LCFA-SMs	Metabolism Indicators			#DIV/0!	#DIV/0!
Sum of SM-Non OHs	Metabolism Indicators			#DIV/0!	#DIV/0!
Sum of SM-OHs	Metabolism Indicators			#DIV/0!	#DIV/0!
Sum of SMs	Metabolism Indicators			#DIV/0!	#DIV/0!
Sum of VLCFA-SMs	Metabolism Indicators			#DIV/0!	#DIV/0!

## Sheet: Table_S1D
Table S3D. Statistical analysis on amino acid and amino acid-related metabolites in brain samples of R6/2 HD mice treated with either N-PPG or saline vehicle.
Fold-change values correspond to metabolite concentration [µM].
							FDR < 0.05
		N-PPG vs Vehicle	N-PPG vs Vehicle
Metabolites	Class	Fold-change	Log2(fold-change)	t.stat	p.value	-Log10(p.value)	FDR
Pro	Aminoacids	2.5731	1.3635	-10.036	2.09e-05	4.6799	0.00081504
t4-OH-Pro	Aminoacids Related	2.7243	1.4459	-8.12	8.29e-05	4.0816	0.001616
Cys	Aminoacids	0.73487	-0.44443	2.9303	0.022014	1.6573	0.21009
Gln	Aminoacids	1.0862	0.11926	-2.7893	0.026935	1.5697	0.21009
HCys	Aminoacids Related	1.2157	0.28175	-2.8197	0.025784	1.5886	0.21009
Gly	Aminoacids	1.2295	0.29812	-2.6194	0.034441	1.4629	0.22387
Trp	Aminoacids	0.83169	-0.26588	2.0662	0.077647	1.1099	0.43261
Ala	Aminoacids	0.90275	-0.14761	1.3805	0.2099	0.67799	0.64477
His	Aminoacids	1.1119	0.15306	-1.3331	0.22425	0.64926	0.64477
Thr	Aminoacids	1.108	0.14796	-1.4245	0.19732	0.70484	0.64477
5-AVA	Aminoacids Related	0.74839	-0.41814	1.3103	0.23144	0.63556	0.64477
Carnosine	Aminoacids Related	0.77673	-0.36451	1.2129	0.26452	0.57754	0.64477
Cit	Aminoacids Related	0.89509	-0.1599	1.5393	0.16761	0.77569	0.64477
Cystine	Aminoacids Related	0.65959	-0.60035	1.5135	0.17391	0.75967	0.64477
HArg	Aminoacids Related	0.91963	-0.12088	1.2419	0.25428	0.59469	0.64477
Taurine	Aminoacids Related	0.98219	-0.025931	1.293	0.23704	0.62517	0.64477
Ile	Aminoacids	0.95675	-0.06379	1.0728	0.31896	0.49626	0.70068
AABA	Aminoacids Related	0.80483	-0.31325	1.0622	0.32339	0.49027	0.70068
3-Met-His	Aminoacids Related	0.82682	-0.27436	0.98438	0.35772	0.44645	0.73427
Leu	Aminoacids	0.95085	-0.072712	0.64777	0.53779	0.26939	0.83896
Lys	Aminoacids	1.0491	0.069191	-0.71284	0.49901	0.30189	0.83896
Val	Aminoacids	1.0266	0.037915	-0.67473	0.5215	0.28275	0.83896
alpha-AAA	Aminoacids Related	0.85503	-0.22596	0.7606	0.47173	0.3263	0.83896
Anserine	Aminoacids Related	0.86929	-0.20209	0.81224	0.4434	0.35321	0.83896
Creatinine	Aminoacids Related	1.0396	0.056054	-0.66071	0.52994	0.27578	0.83896
Orn	Aminoacids Related	0.93461	-0.097567	0.49328	0.63691	0.19592	0.95537
Arg	Aminoacids	1.0245	0.034947	-0.35218	0.73507	0.13367	0.96677
Asp	Aminoacids	1.0162	0.023226	-0.27732	0.78955	0.10262	0.96677
Glu	Aminoacids	1.0146	0.020919	-0.2723	0.79325	0.10059	0.96677
Met	Aminoacids	0.96898	-0.045463	0.33363	0.74843	0.12585	0.96677
Ser	Aminoacids	1.0265	0.037721	-0.33511	0.74736	0.12647	0.96677
1-Met-His	Aminoacids Related	1.0682	0.095202	-0.37039	0.72205	0.14143	0.96677
Asn	Aminoacids	1.0159	0.022745	-0.070055	0.94611	0.024059	0.97101
Phe	Aminoacids	0.99148	-0.012349	0.10786	0.91713	0.037568	0.97101
Tyr	Aminoacids	0.99184	-0.011818	0.15044	0.88466	0.053224	0.97101
ADMA	Aminoacids Related	1.0512	0.071986	-0.20298	0.84493	0.073181	0.97101
Betaine	Aminoacids Related	0.98708	-0.018757	0.18725	0.85678	0.067132	0.97101
SDMA	Aminoacids Related	1.008	0.011496	-0.088859	0.93168	0.030732	0.97101
ProBetaine	Aminoacids Related	1.0129	0.018471	-0.02413	0.98142	0.0081441	0.98142

## Sheet: Table_S1E
Table S3E. Statistical analysis on amino acid and amino acid-related metabolites in blood samples of R6/2 HD mice treated with either N-PPG or saline vehicle.
Fold-change values correspond to metabolite concentration [µM].
							FDR < 0.05
		N-PPG vs Vehicle	N-PPG vs Vehicle
Metabolites	Class	Fold-change	Log2(fold-change)	t.stat	p.value	-Log10(p.value)	FDR
t4-OH-Pro	Aminoacids Related	3.5879	1.8432	-11.385	9.05e-06	5.0435	0.00039803
Asn	Aminoacids	0.81838	-0.28916	2.9069	0.022759	1.6428	0.31578
Gly	Aminoacids	1.2171	0.2835	-2.6598	0.032475	1.4884	0.31578
Ser	Aminoacids	0.84349	-0.24556	2.9147	0.02251	1.6476	0.31578
3-Met-His	Aminoacids Related	0.78782	-0.34405	2.5912	0.035884	1.4451	0.31578
Sarcosine	Aminoacids Related	1.53	0.61351	-2.2289	0.061071	1.2142	0.44786
Ala	Aminoacids	0.8044	-0.31401	2.0658	0.077692	1.1096	0.44814
Trp	Aminoacids	0.78109	-0.35644	2.0336	0.08148	1.0889	0.44814
Pro	Aminoacids	1.221	0.28806	-1.7419	0.12505	0.9029	0.50022
AABA	Aminoacids Related	0.71953	-0.47488	1.749	0.12377	0.90738	0.50022
ProBetaine	Aminoacids Related	0.83789	-0.25516	1.82	0.11157	0.95244	0.50022
Asp	Aminoacids	0.70913	-0.49588	1.5791	0.15833	0.80043	0.58055
5-AVA	Aminoacids Related	1.2141	0.27994	-1.4227	0.19783	0.70372	0.64911
HArg	Aminoacids Related	0.71773	-0.47848	1.392	0.20654	0.685	0.64911
Lys	Aminoacids	0.853	-0.22938	1.1721	0.2795	0.55362	0.66364
Phe	Aminoacids	0.90611	-0.14225	1.0524	0.32759	0.48467	0.66364
Thr	Aminoacids	0.91768	-0.12394	1.0811	0.31547	0.50104	0.66364
Betaine	Aminoacids Related	1.1474	0.19833	-1.0083	0.3469	0.45979	0.66364
Carnosine	Aminoacids Related	0.80679	-0.30974	1.0397	0.33306	0.47748	0.66364
Cit	Aminoacids Related	0.88254	-0.18027	1.0406	0.33265	0.47801	0.66364
Met-SO	Aminoacids Related	0.74748	-0.4199	1.041	0.33251	0.4782	0.66364
Orn	Aminoacids Related	0.79409	-0.33262	1.2126	0.26461	0.57739	0.66364
PAG	Aminoacids Related	1.157	0.21036	-1.1698	0.28037	0.55226	0.66364
Cystine	Aminoacids Related	1.3181	0.3985	-0.97217	0.36335	0.43967	0.66615
BABA	Aminoacids Related	0.88815	-0.17113	0.8769	0.40963	0.38761	0.72094
Met	Aminoacids	0.88406	-0.17778	0.81864	0.43996	0.35658	0.73478
alpha-AAA	Aminoacids Related	0.83648	-0.2576	0.74497	0.48055	0.31826	0.73478
Creatinine	Aminoacids Related	0.9392	-0.090494	0.76412	0.46976	0.32812	0.73478
DOPA	Aminoacids Related	0.82331	-0.28048	0.7185	0.49572	0.30476	0.73478
Taurine	Aminoacids Related	0.95077	-0.072833	0.70945	0.50099	0.30017	0.73478
Leu	Aminoacids	0.91444	-0.12904	0.62267	0.55324	0.25709	0.75839
Val	Aminoacids	0.92641	-0.11028	0.63125	0.54793	0.26128	0.75839
ADMA	Aminoacids Related	0.91869	-0.12235	0.59782	0.56879	0.24505	0.75839
Gln	Aminoacids	1.0435	0.061401	-0.54153	0.60494	0.21829	0.77036
Anserine	Aminoacids Related	0.92049	-0.11953	0.52957	0.61279	0.21269	0.77036
HCys	Aminoacids Related	0.89766	-0.15576	0.48163	0.64476	0.1906	0.78804
Glu	Aminoacids	0.96146	-0.056704	0.44949	0.66667	0.17609	0.79279
Arg	Aminoacids	0.94732	-0.078075	0.31371	0.76288	0.11754	0.8187
Ile	Aminoacids	0.95797	-0.061943	0.33881	0.74469	0.12802	0.8187
1-Met-His	Aminoacids Related	0.96256	-0.055053	0.35886	0.73028	0.13651	0.8187
SDMA	Aminoacids Related	1.0487	0.068656	-0.35739	0.73133	0.13588	0.8187
Cys	Aminoacids	1.1359	0.18378	-0.21926	0.8327	0.079511	0.85888
His	Aminoacids	1.0152	0.021733	-0.18446	0.85888	0.066066	0.85888
Tyr	Aminoacids	0.97986	-0.029359	0.20577	0.84283	0.07426	0.85888

## Sheet: Table_S1F
Table S3F. Statistical analysis on amino acid and amino acid-related metabolites in kidney samples of R6/2 HD mice treated with either N-PPG or saline vehicle.
Fold-change values correspond to metabolite concentration [µM].
							FDR < 0.05
		N-PPG vs Vehicle	N-PPG vs Vehicle
Metabolites	Class	Fold-change	Log2(fold-change)	t.stat	p.value	-Log10(p.value)	FDR
t4-OH-Pro	Aminoacids Related	3.5437	1.8252	-6.2171	0.00043791	3.3586	0.01883
Sarcosine	Aminoacids Related	5.0435	2.3344	-5.0304	0.0015127	2.8202	0.032523
Pro	Aminoacids	2.011	1.0079	-3.5234	0.0096828	2.014	0.13879
Ile	Aminoacids	1.2791	0.35516	-2.5748	0.036749	1.4348	0.39505
Glu	Aminoacids	1.2938	0.37157	-1.8818	0.1019	0.99184	0.52292
Leu	Aminoacids	1.2749	0.35034	-1.9748	0.088859	1.0513	0.52292
Tyr	Aminoacids	1.268	0.3426	-1.8331	0.10945	0.96079	0.52292
Val	Aminoacids	1.2584	0.33164	-2.1801	0.065629	1.1829	0.52292
PAG	Aminoacids Related	1.367	0.45098	-1.8816	0.10192	0.99172	0.52292
His	Aminoacids	1.2641	0.33807	-1.612	0.151	0.82103	0.64929
Arg	Aminoacids	1.2244	0.29209	-1.44	0.19305	0.71432	0.68076
Gly	Aminoacids	1.3167	0.39698	-1.4635	0.18675	0.72875	0.68076
Thr	Aminoacids	1.2341	0.30348	-1.3945	0.20581	0.68653	0.68076
Met	Aminoacids	1.2278	0.29608	-1.2538	0.25016	0.60178	0.70501
Phe	Aminoacids	1.1926	0.25416	-1.2722	0.24393	0.61274	0.70501
Betaine	Aminoacids Related	1.198	0.26066	-1.219	0.26233	0.58115	0.70501
Gln	Aminoacids	1.3063	0.38545	-1.125	0.29768	0.52625	0.72659
BABA	Aminoacids Related	0.85578	-0.22468	1.1088	0.30415	0.51691	0.72659
Lys	Aminoacids	1.1401	0.18912	-0.99941	0.35088	0.45484	0.7269
5-AVA	Aminoacids Related	1.2259	0.29387	-0.99034	0.355	0.44978	0.7269
alpha-AAA	Aminoacids Related	0.67243	-0.57255	1.0158	0.34356	0.464	0.7269
Asn	Aminoacids	1.1493	0.20074	-0.84815	0.42441	0.37222	0.73893
Asp	Aminoacids	0.86682	-0.2062	0.84297	0.42711	0.36946	0.73893
Ser	Aminoacids	1.1102	0.15083	-0.77572	0.46331	0.33412	0.73893
Anserine	Aminoacids Related	0.90157	-0.1495	0.77451	0.46398	0.3335	0.73893
HArg	Aminoacids Related	0.84553	-0.24207	0.80264	0.44857	0.34817	0.73893
SDMA	Aminoacids Related	1.2451	0.31625	-0.82548	0.43633	0.36019	0.73893
Met-SO	Aminoacids Related	1.429	0.51501	-0.6983	0.50752	0.29455	0.7794
Creatinine	Aminoacids Related	1.1668	0.22258	-0.63079	0.54821	0.26105	0.78577
ProBetaine	Aminoacids Related	0.89168	-0.1654	0.64145	0.54166	0.26627	0.78577
Cys	Aminoacids	0.82337	-0.28039	0.54212	0.60455	0.21857	0.81237
Cit	Aminoacids Related	1.1166	0.15913	-0.56761	0.58803	0.2306	0.81237
Taurine	Aminoacids Related	1.0093	0.013424	-0.47739	0.64763	0.18867	0.84388
3-Met-His	Aminoacids Related	0.95254	-0.070154	0.355	0.73304	0.13487	0.85326
AABA	Aminoacids Related	0.90935	-0.1371	0.31354	0.76301	0.11747	0.85326
ADMA	Aminoacids Related	1.0742	0.10329	-0.35655	0.73193	0.13553	0.85326
Cystine	Aminoacids Related	1.1219	0.16596	-0.29864	0.77389	0.11132	0.85326
HCys	Aminoacids Related	0.94509	-0.081474	0.37395	0.71951	0.14296	0.85326
Orn	Aminoacids Related	1.1157	0.15799	-0.30202	0.77141	0.11271	0.85326
1-Met-His	Aminoacids Related	0.94408	-0.083019	0.20082	0.84655	0.072346	0.91004
Ala	Aminoacids	1.0208	0.029771	-0.035607	0.97259	0.01207	0.99145
Trp	Aminoacids	1.0035	0.0051043	0.041043	0.96841	0.013942	0.99145
Carnosine	Aminoacids Related	1.0368	0.052179	-0.011105	0.99145	0.0037293	0.99145
