# Supplementary material for: Brain transcriptomic, metabolic and mitohormesis properties associated with N-propargylglycine treatment: A prevention strategy against neurodegeneration
Source: Brain Res. Author manuscript; Available in PMC 2024 Jul 28. (PMC11283822; doi:10.1016/j.brainres.2023.148733)
Supplement: MMC4 [file NIHMS1958532-supplement-MMC4.xlsx]

## Sheet: Sheet 1 - Supplementary_Table_S
Supplementary_Table_S2B_Fig2c
Gene.name	log2fc_wt-vehicle_vs_r6/2-vehicle	pval_wt-vehicle_vs_r6/2-vehicle	log2fc_r6/2-vehicle_vs_r6/2_N-PPG	pval_r6/2-vehicle_vs_r6/2_N-PPG
A230057D06Rik	0.473668	0.0273328	0.231391	0.0915118
Cdhr1	0.463984	0.0484579	0.0879366	0.884145
Gm13443	1.09716	0.0308571	-1.20153	0.0356117
Trp53cor1	0.978954	0.0359296	-0.926788	0.0301783
A930017M01Rik	0.611906	0.0162619	-0.435678	0.0134472
Lyrm7	1.03874	8.99e-06	-1.17526	4.4e-05
Tmem267	1.04493	0.0416278	-0.890999	0.0156455
D030028A08Rik	0.759172	0.0204008	-0.588091	0.0431759
Gm3608	4.26483	6.13e-11	-0.484625	0.704764
Wdfy1	0.368854	0.0340529	0.0439819	0.809603
Gon4l	0.359985	0.0103558	-0.272924	0.0463335
Jhy	0.86505	0.0329557	-0.648606	0.136227
Gm9752	1.46321	2.29e-05	-0.236431	0.360421
4833420G17Rik	1.11591	0.000181799	-0.331684	0.45348
Gpnmb	1.28502	0.00103421	-0.158279	0.744097
Zfp488	0.63557	0.0124403	-0.253019	0.281449
Rbm28	0.894152	8.31e-08	-0.00504952	0.982648
Pask	0.784034	0.000701422	-0.0459879	0.845491
Sfmbt2	0.79017	0.000976545	0.00834654	0.97052
Fkbp14	0.468609	0.00271758	-0.0726594	0.650306
Acr	0.759375	0.0487862	0.108391	0.743811
Muc15	1.04482	0.00632877	-0.337797	0.377406
Gbp3	0.857547	2e-05	0.121249	0.703407
B330016D10Rik	0.474875	0.0368798	0.116815	0.593644
Ranbp17	0.460895	0.0117787	-0.133666	0.466915
Gm28523	0.913292	0.00370328	-0.21425	0.537528
Ankrd61	0.945216	0.00328985	-0.210503	0.506609
2610035F20Rik	0.468553	0.0198656	-0.103079	0.551386
Ifi44	1.16063	0.00477838	-0.303317	0.511214
BC067074	0.636252	0.00982589	-0.249238	0.362076
Polr2a	0.650141	0.0179021	-0.40528	0.0188099
Dtx3l	0.573771	0.0361443	-0.266585	0.208964
Parp12	0.535211	0.0399367	-0.010041	0.95992
Trmt2b	0.438315	0.0463476	-0.182068	0.154473
Tpx2	0.660415	0.0236434	-0.250155	0.361072
Xaf1	0.611065	0.0410189	-0.0778491	0.768526
Cntn6	0.638225	4.85e-06	-0.102983	0.598126
Nfya	0.631587	0.0002721	-0.243939	0.189661
Skida1	0.399065	0.00881342	-0.0966622	0.554936
Fam83h	0.662215	0.00207449	-0.491095	0.0178777
Mri1	0.548158	0.00684152	-0.472787	0.00974018
A730081D07Rik	0.606684	0.0379866	-0.566655	0.039733
Cks2	1.09919	0.00406612	-0.219585	0.546274
Prdm8	0.455671	0.00263615	-0.346717	0.0430135
5033417F24Rik	0.50828	0.0260461	-0.150088	0.528261
Polr1a	0.353661	0.0453387	-0.23245	0.119258
Pax6	0.451017	0.013302	-0.0146621	0.929874
Skap2	0.385456	0.0192189	0.00973876	0.945429
Tpcn2	0.427153	0.0110247	-0.192137	0.331562
Nup93	0.305376	0.0308723	-0.162785	0.222679
Spata7	0.545522	1.2e-05	-0.245214	0.0544979
Mcu	0.310553	0.0101804	-0.142366	0.234155
Ptpro	0.458352	0.0239125	-0.208055	0.0785257
Gng4	0.460729	0.00948576	-0.346604	0.00129153
Ubap2l	0.323025	0.0238252	-0.324252	0.0088191
Dennd1a	0.338023	0.0397009	-0.28071	0.053634
Ppt1	0.322642	0.0131983	-0.290263	0.00972934
Ncam1	0.214965	0.049151	-0.223905	0.00444786
Snx4	0.350092	0.0159396	-0.118317	0.340792
Ube2e1	0.269963	0.0411692	-0.0938907	0.461978
Slitrk5	0.265601	0.0190087	-0.0878906	0.446434
Gm12709	0.518767	0.037812	-0.100446	0.644287
Gm38300	0.708169	0.0176244	-0.193506	0.562297
4933439C10Rik	0.430662	0.00113957	-0.180077	0.272456
2810001G20Rik	0.486247	0.0382558	-0.162487	0.564328
Phf2os1	1.09451	4.74e-06	-0.334543	0.306074
Rwdd3	0.815911	0.00172404	-0.105987	0.719828
Crnde	0.630489	0.0473797	0.0884952	0.814418
Mnat1	0.31417	0.0374981	-0.0434593	0.811575
Barhl2	0.420512	0.025608	-0.0944529	0.627168
Bex4	0.407419	0.00741869	-0.00865136	0.963149
Hook2	0.473922	9.63e-05	-0.118791	0.46772
Gm16701	-0.733245	0.221492	-0.0854093	0.661932
Mirg	0.362843	0.0143157	-0.248911	0.0881007
Npr2	0.299872	0.0151417	-0.15221	0.313478
9330151L19Rik	0.636607	6.08e-05	-0.255712	0.0915301
Crebbp	0.43025	0.00221936	-0.14156	0.239346
Ewsr1	0.396385	0.00640606	-0.079972	0.464859
Tceal1	0.337118	0.0197052	-0.11619	0.451312
Strada	0.371135	0.00187261	-0.14311	0.274623
Fam92a	0.304348	0.0438023	-0.0296664	0.848288
Rraga	0.257597	0.0254182	-0.0845253	0.429535
Riok1	0.520763	0.000375743	-0.293907	0.0337856
Optn	0.31352	0.00939827	-0.257811	0.0390008
Zfp422	0.392589	0.00271776	-0.230147	0.079526
Eif4e3	0.302174	0.0272862	-0.132481	0.333413
Oxsr1	0.338746	0.00371688	-0.147412	0.146065
Upf3a	0.307996	0.00480789	-0.108314	0.40419
Gpatch1	0.262128	0.0354223	-0.132819	0.239445
Ascc2	0.519997	1.09e-05	-0.276231	0.0602243
Radil	0.398366	0.000976767	-0.206957	0.152333
Pmm2	0.294302	0.015126	-0.124863	0.443256
Taok3	0.287889	0.0187944	-0.279195	0.0362151
Snapin	0.266745	0.0485791	-0.173923	0.242736
Tmem147os	0.11319	0.450404	-0.00148061	0.991789
Pnma3	0.236241	0.0236585	-0.222049	0.0327884
1700001K19Rik	0.972406	0.0310745	-0.567537	0.18001
Slc38a6	0.626759	0.0316298	-0.240164	0.378091
Ddx60	1.05991	0.0266326	0.950703	0.017235
Atad2b	1.0686	1.96e-05	0.530751	0.0258895
Gm43980	0.817589	0.0252002	0.76134	0.0285566
Igsf10	0.674891	0.0128637	-0.197523	0.245724
Abca1	0.597026	0.00283325	0.150361	0.236446
Ifih1	0.589206	0.0444824	0.0817012	0.709348
Dis3	0.689967	0.000943249	-0.268789	0.0679197
Fbn1	0.592172	0.005784	0.0171581	0.920272
Anapc1	0.389406	0.0215654	0.0518296	0.687964
Eid2b	0.383898	0.00706084	-0.093057	0.455215
Cyp4x1	0.702763	8.82e-06	-0.232723	0.108202
Qsox2	0.461478	0.000545738	-0.0798356	0.488044
L3mbtl3	0.526145	0.000637404	-0.214585	0.0759099
Erlec1	0.398936	0.00227106	-0.165585	0.153212
Pde3a	0.600621	0.00463297	0.086516	0.650567
Eif2ak2	0.837396	0.00077054	-0.15362	0.404171
Myt1	0.821236	1.34e-06	-0.141088	0.343292
Dpyd	0.585848	0.014181	-0.0257611	0.895003
Slc6a15	0.354597	0.0313065	0.0241068	0.87445
Tgs1	0.323422	0.00752026	0.0348339	0.763529
Gprasp1	0.297911	0.0317362	-0.0435943	0.673456
Rdx	0.240726	0.0417173	0.0504253	0.587514
Rufy3	0.263335	0.00757554	-0.0648346	0.411258
Gm12116	0.720045	0.0176921	-0.182386	0.519884
Gm15663	0.32491	0.0461121	-0.148166	0.305783
Gm38155	0.855053	0.0433099	0.223459	0.532553
Gm16185	0.642314	0.0351262	0.507826	0.110059
Mybl1	0.602445	0.00841314	0.217655	0.274629
Glra3	0.570542	0.000491621	0.321745	0.0647839
Pcdh11x	0.289592	0.0271908	0.296098	0.0314915
Atr	0.389542	0.0240185	0.42164	0.0143624
Washc4	0.446325	0.00268122	0.392635	0.00224314
Stag2	0.349314	0.000808872	0.305278	0.00211895
Dpy19l4	0.322707	0.019946	0.379961	0.00827643
Bod1l	0.325346	0.0031631	0.0121097	0.91966
Med13	0.48109	0.000272736	0.053838	0.628158
Tpr	0.357125	0.00096949	-0.0272239	0.794265
Peg3	0.40751	0.00021803	0.117054	0.319094
Phf6	0.443483	0.00267334	0.0901158	0.427017
Galnt13	0.437097	0.0059763	0.1195	0.294586
Cdc73	0.380181	0.00897943	0.18646	0.141159
Top2b	0.345362	0.0151562	0.317405	0.00821792
Lnpk	0.384045	0.0378417	0.228675	0.092843
Atrx	0.43844	0.00238132	0.221246	0.0890278
Atp13a3	0.387985	0.0101423	0.247595	0.0334457
Chm	0.501719	0.000287214	0.143188	0.214008
Rasa1	0.381711	0.00705669	0.14717	0.249503
Fgd4	0.338778	0.0176215	0.258693	0.0436693
Bicd1	0.31136	0.0301399	0.195749	0.0582735
Ythdf3	0.275684	0.0474348	0.213995	0.0407228
Arid4b	0.352677	0.0294117	0.202266	0.0920887
Hs6st2	0.322456	0.0265014	0.166955	0.132995
Prpf40a	0.370858	0.00949841	0.174717	0.105064
Yme1l1	0.365891	0.00464432	0.0701274	0.493009
Senp6	0.290211	0.0198996	0.0921519	0.338806
Golga4	0.336609	0.0127267	0.0398532	0.726565
Plaa	0.338253	0.0294163	0.0399065	0.731913
Dcx	0.680232	0.00116274	0.02883	0.870827
Zkscan2	0.501285	0.0178111	-0.00195585	0.985673
Zfp280c	0.523095	0.0151503	0.242349	0.0563894
Tia1	0.393073	0.0492807	0.352553	0.00100224
Wdr60	0.418811	0.0206351	-0.0144242	0.906634
Zc2hc1a	0.338763	0.0232806	0.0936596	0.419279
Tet2	0.901368	5.04e-05	0.0543172	0.725348
Cep135	0.852966	5.23e-05	0.0221007	0.890596
Slc35a3	0.539041	0.00337569	0.131134	0.26423
Pde3b	0.45263	0.0272438	0.138043	0.222047
Npat	0.589363	0.000106955	0.077923	0.515411
Epc2	0.465608	0.000106126	-0.0150114	0.878696
Dnm1l	0.544416	0.000174291	-0.0236331	0.824074
Tsc22d2	0.482361	0.00155451	0.0300229	0.77765
Vma21	0.403805	0.00232841	0.0101084	0.904994
Rrm2b	0.648629	0.000273871	-0.0134569	0.902245
Mdm4	0.523652	0.00643725	-0.0594648	0.477637
Scn9a	0.399779	0.0259479	0.206015	0.200198
Tex9	0.665365	0.00217974	-0.189856	0.254495
Trdmt1	0.461507	0.0348162	0.0453069	0.793252
Zfp930	0.714491	0.00391817	0.0641067	0.684711
Cd2ap	0.487727	0.0170001	0.0551533	0.649593
Zfp40	0.581981	0.0321152	0.115741	0.397828
2610008E11Rik	0.501894	0.0281499	0.0565178	0.666427
Nek1	0.505157	0.00874099	0.0661844	0.555971
Esf1	0.369973	0.0441449	0.0373554	0.735105
Thoc2	0.412054	0.0282014	0.0680794	0.49137
Zfp945	0.504713	0.0209837	0.254256	0.0835595
Fam76b	0.528707	0.0284679	0.244537	0.0768344
Rps6kb1	0.402403	0.0482814	0.110007	0.302938
Fam135a	0.521534	0.00307486	0.249944	0.0310306
7-Mar	0.446303	0.0113923	0.277508	0.0124683
Trpm7	0.491752	0.00663191	0.189592	0.0681116
Dzip3	0.521326	0.0155031	0.206893	0.0966706
Ppp4r3b	0.412446	0.0245363	0.182492	0.0908766
Smarca1	0.520538	0.0188967	0.204403	0.187005
Xpo1	0.385311	0.0285587	0.23564	0.0481999
Gca	0.499851	0.00814215	-0.0625172	0.644895
Micu3	0.422403	0.00725963	0.0142221	0.882419
Uba3	0.495587	0.00140084	-0.0125329	0.900328
Armcx1	0.37155	0.0156582	0.00589703	0.950215
Ccnc	0.554768	0.00560027	0.0425257	0.672944
Ppp4r3a	0.403287	0.024141	0.111456	0.282227
Ncl	0.269946	0.0459172	-0.0564271	0.488399
Selenot	0.386169	0.0236371	0.00119226	0.990736
Phf10	0.309561	0.035718	0.00709551	0.938139
Rnf2	0.526736	0.000550074	0.0328632	0.772636
Kcnj3	0.375084	0.00444308	-0.0418896	0.608403
Mllt10	0.373555	0.00921146	-0.0554921	0.617606
Zfp157	0.410768	0.0105762	-0.000296737	0.998192
U2surp	0.341098	0.0371669	0.142672	0.167355
Eny2	0.36615	0.0191968	0.00122042	0.990035
Slc25a36	0.447289	0.00180994	-0.0581019	0.558819
Ehbp1	0.47694	0.000145877	-0.0688435	0.457708
Acadsb	0.468345	9.42e-05	-0.0305503	0.736253
Serinc1	0.398352	6.98e-06	-0.0319484	0.698856
Fbxo11	0.438496	0.000172838	-0.0309507	0.717927
Tax1bp1	0.308183	0.00841803	-0.00271176	0.974281
C330007P06Rik	0.386142	0.00849009	-0.00703661	0.944214
Slc4a7	0.461507	0.00658684	0.392609	0.00308456
Zfp367	0.460122	0.00118808	0.292974	0.0282745
Smc2	0.566176	0.00227099	0.403104	0.0473364
Cep44	0.385609	0.0466664	0.203663	0.258657
Rab10os	0.354161	0.040683	0.0956121	0.530244
Mtf2	0.491307	0.00135021	0.214146	0.122921
Vps37a	0.524725	0.000245607	0.10704	0.382096
Rbm26	0.443384	0.00782586	0.168309	0.161237
Sh3bgrl	0.485326	0.00138394	0.114545	0.295166
Lrch2	0.573646	3.89e-05	0.201382	0.107317
Klhl7	0.492962	8.2e-05	0.153165	0.150364
Nap1l3	0.402065	0.00156845	0.165903	0.091889
Gtf2a1	0.396005	0.0170719	0.0920535	0.499456
Pkd2	0.568248	0.000144137	-0.0470621	0.707076
Sec24a	0.371433	0.0391855	0.0490564	0.704215
Rsbn1l	0.316641	0.0371503	0.111512	0.36959
Chd7	0.320571	0.00850101	0.0396209	0.716335
2700097O09Rik	0.41736	0.00759244	0.191067	0.195851
Rab9b	0.496052	9.21e-05	-0.112486	0.403542
Wdr43	0.293095	0.0186298	0.0215897	0.857264
Prpf4b	0.62112	2.98e-06	0.147139	0.252888
Baz2b	0.556892	1.33e-05	0.0388118	0.710122
Cenpc1	0.443882	0.000603779	0.104446	0.400806
Bmi1	0.434537	0.000261802	0.11039	0.305152
Abca8b	0.504314	0.000282419	0.0889678	0.436797
Mier3	0.485053	0.000601394	0.0505254	0.69069
Pde1c	0.369623	0.00672044	0.177264	0.120687
Zfp317	0.53046	0.00248886	0.036829	0.783424
Zbtb6	0.570877	0.00034917	0.0657416	0.59535
Alg6	0.456707	0.01043	0.125365	0.391156
Cul5	0.378533	0.0116066	0.143134	0.243043
Ddx5	0.376655	0.0134374	0.123662	0.285899
Tubgcp5	0.481663	0.00408045	0.0421176	0.695783
Tmem87b	0.390998	0.00888176	0.00695333	0.953377
Ptbp2	0.337316	0.0282726	0.121371	0.209917
Nap1l2	0.271815	0.0339642	0.0582223	0.547175
Zfp383	0.316368	0.0355122	0.122314	0.360769
Armcx5	0.638521	1.96e-07	-0.0269818	0.799506
Tmtc2	0.440426	0.00135671	0.0499419	0.653471
Ogt	0.445305	0.00506716	0.2094	0.0570413
Lrch3	0.32102	0.0147158	0.129864	0.177805
Mccc1	0.293408	0.0284202	0.120788	0.297604
Lrig2	0.37669	0.0121715	0.0789524	0.534008
BC005537	0.361176	0.00165131	0.00623447	0.942971
Dido1	0.350014	0.00352219	0.112144	0.28156
Lypla1	0.422745	0.000179613	0.0563781	0.624456
Tcp11l1	0.541479	0.0045025	-0.124997	0.516908
Mest	0.402105	0.00515694	-0.159201	0.211542
Robo1	0.433384	0.00126654	-0.119558	0.383763
Zfp287	0.579751	0.00011804	-0.259673	0.0505352
Pag1	0.514415	8.29e-05	0.0317133	0.775357
Phf3	0.437566	0.000179832	-0.0835458	0.442109
Prrc2c	0.355944	0.00436031	0.0572769	0.643126
Ncor1	0.375274	0.00129605	-0.021428	0.836387
Ep300	0.440855	0.000998542	-0.0329462	0.747858
Zfp318	0.36036	0.00527127	0.0354236	0.757035
Taf2	0.460007	6.56e-05	0.0207422	0.840304
Sbf2	0.423347	0.000846959	-0.0204115	0.837739
Tbck	0.403263	0.00157193	-0.0771042	0.525896
Map3k7	0.412995	0.000903096	-0.0749898	0.484102
Adgrl2	0.40366	0.00418757	-0.0643536	0.5862
Cdh10	0.402964	0.0013797	-0.14258	0.214118
Zfp9	0.454158	0.0044665	-0.0645696	0.607101
Ankrd45	0.572816	4.24e-05	-0.0799548	0.409764
Orc3	0.438077	0.00105394	-0.0167622	0.879065
Casd1	0.472328	1.61e-06	-0.0625349	0.525067
Kat6b	0.425389	0.00013372	-0.136894	0.195757
Ss18l1	0.455982	0.000165468	-0.19333	0.026733
Slitrk3	0.451029	0.000613452	-0.109163	0.248541
Bahcc1	0.31284	0.00819152	-0.0920654	0.323374
Supt16	0.396318	0.0019194	-0.0934894	0.453555
Gpr137c	0.591583	0.000535865	-0.183091	0.158125
Kat6a	0.422587	0.00178327	-0.0768941	0.549562
Pcm1	0.428209	0.00288621	0.24511	0.134846
Cep350	0.438593	0.00597446	0.127077	0.391717
Ncoa2	0.437375	0.00775704	0.12374	0.355319
Avl9	0.321532	0.037896	0.117878	0.414739
Tmem245	0.293658	0.0216149	0.206294	0.121721
Mid2	0.406863	0.0111538	0.0831061	0.548775
Robo2	0.324474	0.0173689	0.107051	0.456967
Tnik	0.371885	0.00467347	0.0379318	0.746528
Adam10	0.330253	0.00655901	0.111366	0.317307
Birc6	0.302822	0.00238808	0.153591	0.239132
4932438A13Rik	0.27652	0.0309484	0.200635	0.156981
Zmym2	0.288555	0.0164173	0.202901	0.089037
Macf1	0.221008	0.0495979	0.178283	0.124216
Zfr	0.375246	0.000181585	0.0241266	0.80375
Appbp2	0.348105	0.00229157	0.0646549	0.517496
Ubr3	0.36734	0.000323141	0.0748573	0.501642
Ids	0.399712	0.000247177	0.046161	0.688681
Cntn1	0.221085	0.0330221	0.12525	0.189102
Rev3l	0.503985	0.00128552	0.235828	0.06261
Nipbl	0.413701	0.00134096	0.16078	0.21184
Alkbh8	0.407962	0.0198603	0.0150151	0.918
Edem3	0.514866	0.00118032	0.0653358	0.590071
Gdap1	0.383215	0.00693476	0.0457318	0.654533
Epha5	0.296261	0.0115297	0.105346	0.339834
Kif21a	0.265082	0.0214366	0.0850684	0.41073
Xiap	0.349332	0.0122714	0.279246	0.0259325
Chl1	0.321868	0.0176081	0.159859	0.206083
Hif1a	0.327269	0.00240516	0.177937	0.0715353
Impad1	0.310232	0.00830833	0.146312	0.143944
Crnkl1	0.303955	0.0228035	0.012727	0.934601
Usp15	0.416395	0.00217367	0.0337042	0.812512
Parg	0.401364	0.00290772	-0.0926571	0.465397
Usf3	0.392789	0.0120039	0.0412099	0.750985
Lpp	0.279034	0.0320111	-0.0467478	0.702255
Gcfc2	0.618534	0.00220871	0.00312101	0.985361
Papolg	0.552502	8.74e-05	0.0451044	0.72911
Rapgef6	0.510265	7.67e-06	0.0990839	0.340996
Ints6	0.496946	0.000545433	0.0979523	0.476803
Xrn2	0.472261	3.31e-06	-0.098367	0.412866
Csmd3	0.606717	5.14e-06	0.280428	0.150931
Bbx	0.581625	8.99e-06	0.128599	0.372711
Taf1	0.429155	0.00104854	0.126745	0.253604
Sp4	0.38146	0.00319383	0.151784	0.285352
Cep170	0.425671	0.000196757	0.125381	0.253239
Fndc3a	0.427204	0.000145021	0.161512	0.159657
Sema3a	0.491847	0.000759107	0.0549246	0.720663
Ahctf1	0.379807	0.00230224	0.190155	0.164525
Carf	0.482431	0.00263533	0.151459	0.288458
Usp45	0.355628	0.0106905	0.118334	0.367124
Ankrd44	0.40638	0.0210152	0.186614	0.283194
Agps	0.49519	0.00984381	0.0669494	0.71793
Ate1	0.327681	0.0411052	0.104549	0.476797
Dock7	0.279748	0.0339476	0.114209	0.352626
Tet1	0.511788	0.00441128	0.189767	0.222348
Mga	0.452695	0.00139947	0.204036	0.120525
Rev1	0.33751	0.0338094	0.206344	0.141314
Qser1	0.305597	0.0461795	0.28118	0.0445945
Abca5	0.300729	0.0362978	0.258166	0.0535267
Kcnt2	0.421305	0.033277	0.257264	0.169141
Xrn1	0.407006	0.00296434	0.142225	0.276907
Miga1	0.406598	0.00397939	0.159443	0.211926
Suco	0.399526	0.00526424	0.114661	0.344009
Dhx36	0.315691	0.0095938	0.139561	0.231937
N4bp2l2	0.33419	0.0161131	0.15787	0.193552
Hspa13	0.433379	0.00130491	0.0715373	0.531533
Mtmr1	0.397428	0.00347666	0.0981823	0.417816
Trpc1	0.369586	0.019638	0.182604	0.126575
Morc3	0.345899	0.0287328	0.139287	0.34447
Ap4e1	0.649385	0.00165814	0.123003	0.486556
Armcx4	0.363234	0.0361835	0.00519137	0.972681
Zfp810	0.37915	0.0318941	0.205603	0.16548
Zfp941	0.434576	0.00204895	-0.164309	0.370316
Slain2	0.384455	0.0038882	-0.0887394	0.451254
Grip1	0.475053	0.00152764	-0.186346	0.120389
Zc3h13	0.29934	0.00738956	-0.16871	0.048685
Synj2bp	0.308179	0.0369959	-0.104132	0.39609
Nup155	0.386956	0.00141955	-0.0192677	0.877359
Akap17b	0.326896	0.029293	-0.023931	0.847325
Nsd3	0.239922	0.0281841	0.0371986	0.707733
Scyl2	0.267125	0.0248778	-0.0529421	0.59402
Trip4	0.253369	0.0424294	0.0451294	0.658317
Aftph	0.263197	0.0272224	0.00685722	0.943937
Clasp2	0.348611	0.00259711	0.0926244	0.324753
Uhrf1bp1l	0.415673	0.000130345	0.0128948	0.890011
Dock9	0.349976	0.00143158	0.0323662	0.732196
Sgip1	0.360223	0.00210845	0.00815547	0.944823
Nedd4	0.337119	0.000730092	-0.0323145	0.740077
Satb1	0.393082	0.0016757	-0.08352	0.319271
Dck	0.344273	0.0172734	-0.0794321	0.522552
Setd7	0.380046	0.00769984	-0.121919	0.198941
Med13l	0.328352	0.0187418	-0.0541497	0.545802
Cacna1b	0.401793	8.34e-05	-0.053073	0.535886
Rad21	0.365036	0.000130018	-0.0242256	0.760529
Ubqln2	0.260352	0.0016645	-0.00619981	0.936079
Camk2d	0.381287	0.00139002	0.00263112	0.977805
Vezt	0.35142	0.000761472	-0.0557363	0.533095
Dgke	0.37035	0.0156083	0.0322002	0.773809
Trip12	0.413934	0.00253966	0.0583493	0.63896
Nalcn	0.422979	0.00153947	0.0396537	0.749673
Afdn	0.312816	0.0225158	0.073717	0.557331
Zmym4	0.359013	0.0253381	-0.00589252	0.961255
Pcdh10	0.271499	0.0332883	0.00575428	0.95969
Pcnx	0.257263	0.0250911	0.0280393	0.804612
Tcf12	0.297598	0.0173772	0.0654068	0.5193
Usp24	0.314032	0.0160632	0.0426341	0.69795
Usp47	0.26161	0.0271554	0.0287142	0.778966
Ubr5	0.223698	0.0358674	0.0764907	0.439607
Arhgap29	0.34786	0.0164553	-0.0130106	0.933818
Xpot	0.30449	0.0134224	0.0733731	0.511955
Trappc11	0.303198	0.0113389	-0.0206564	0.835961
Stam	0.24622	0.0231471	0.0385199	0.715771
Rbl2	0.420298	0.000564229	-0.120404	0.215556
Mfsd6	0.341303	0.00871125	-0.215703	0.0396559
Acer3	0.443806	0.00226306	-0.176132	0.180841
Btbd1	0.25404	0.0246668	-0.0662312	0.476383
Zcchc14	0.305069	0.00433437	-0.0668221	0.435846
Rabgap1	0.33326	0.00045156	-0.0885558	0.3225
Jarid2	0.288514	0.0380788	-0.135364	0.265872
Stam2	0.45273	0.000492885	0.0662494	0.546644
Scaper	0.41336	0.00118002	-0.0163809	0.901757
Gtpbp8	0.423477	0.000222377	-0.0571523	0.597114
Kdm4c	0.472854	0.000179105	-0.0570546	0.610545
Ralgapa2	0.583273	8.85e-06	-0.163168	0.101341
Kansl1	0.4497	1.15e-05	-0.157951	0.0563424
Eif2ak4	0.37499	0.00432428	-0.0782984	0.493595
Wdr17	0.375104	0.0161069	-0.0586676	0.641708
Acbd3	0.263935	0.0234812	-0.0648351	0.530093
Ptpn21	0.372982	0.00697778	-0.176354	0.195235
Cdh18	0.411253	0.00441179	-0.0638908	0.557952
Med23	0.386362	0.0011103	-0.102712	0.30682
Lrrn3	0.225172	0.023049	-0.00355761	0.97238
Sdad1	0.380345	0.00613638	-0.132429	0.306508
Terf2ip	0.263046	0.0241471	-0.147209	0.127621
Gm16183	0.858433	0.00204055	-0.528265	0.0390424
Tnfrsf18	0.80522	0.00685252	-0.0700916	0.784258
Ano5	1.11048	0.000645878	-0.152767	0.557007
Bmp5	1.0857	0.000262659	-0.357775	0.165393
Ublcp1	0.620131	1.04e-05	-0.398379	0.0208178
Zfp866	0.46112	0.00484661	-0.258245	0.028736
Bbs7	0.664748	9.89e-06	-0.193232	0.198782
Ptpn13	0.545654	6.91e-05	-0.161794	0.182862
4932422M17Rik	1.1893	1.28e-08	-0.213567	0.351821
AI480526	0.951813	4.99e-06	-0.215201	0.371638
Flt3l	0.530396	0.0336547	-0.126652	0.543519
2900005J15Rik	0.914376	0.000562413	-0.332352	0.137774
Leng8	0.572925	0.0196023	-0.225569	0.142783
Pxn	0.456135	0.00359645	-0.201261	0.194121
Lin28b	0.956563	0.000103121	0.15394	0.346806
Guf1	0.897477	2.5e-07	0.237595	0.225925
Atg4a	0.841511	3.97e-05	0.0482924	0.797639
Zmat1	0.75139	5.48e-05	-0.0773205	0.652021
Spata1	0.885049	0.00176555	-0.121477	0.615333
Stk3	0.633921	0.000169611	-0.146097	0.314914
Fnbp4	0.632047	0.000170885	-0.163963	0.230918
Gm37928	0.898245	0.000836274	-0.0260252	0.895356
Supt20	0.657282	0.00212613	-0.147357	0.283833
Pnn	0.47658	0.0309822	-0.0597664	0.587596
Srsf5	0.445521	0.0391366	0.0270149	0.821123
Wsb1	0.62372	0.00721447	0.114614	0.417239
Ccnl1	0.574173	0.0176177	0.114674	0.393614
Srsf11	0.431406	0.0166114	0.126573	0.264678
Rbm25	0.489041	0.00416577	-0.0507462	0.639022
Rbbp6	0.382958	0.00699715	-0.0172689	0.865566
Nap1l5	0.375048	0.0229111	-0.026604	0.80529
Ddx10	0.352465	0.039975	-0.00779748	0.946157
Ppl	0.988118	0.000990433	-0.450715	0.1223
Sfrp4	0.806966	0.00310957	-0.260587	0.364103
Hmgn5	0.552395	0.00140447	-0.0718105	0.674965
Taf15	0.50725	0.00120623	-0.0623507	0.727919
Gm42528	0.741813	9e-06	-0.144932	0.381172
Efcab7	0.780547	0.00651451	-0.170798	0.520676
Lrrc29	0.663652	0.00804832	-0.317365	0.239077
Ebf1	0.409949	0.00247858	-0.14572	0.25396
Meis1	0.467216	0.00216082	-0.149156	0.328344
Xpa	0.477869	0.00318878	-0.267531	0.199915
Pkib	0.493033	0.00137143	-0.0562198	0.746339
Gas2	0.359773	0.0155742	-0.033235	0.816566
Gm16794	0.708993	0.0235305	-0.193816	0.510863
Zic4	0.312811	0.0405468	-0.00938569	0.954095
Ermard	0.443641	0.00372559	0.0513662	0.769227
Nemp2	0.672351	4.65e-05	0.0381808	0.834442
Reck	0.516106	0.000648463	-0.0471863	0.768546
Cep164	0.819218	4.6e-09	-0.569627	1.93e-05
Zcchc8	0.69425	1.43e-07	-0.185823	0.301485
Lgals8	0.484444	0.000138734	-0.14595	0.288621
Letm2	0.418758	0.0116074	-0.0441296	0.803311
Scaf4	0.46115	0.00309878	-0.181709	0.215303
Nfxl1	0.554571	0.00384486	0.137153	0.486308
Tra2a	0.509227	0.0164833	0.102678	0.580718
Ccdc77	0.620556	0.0018269	-0.0760409	0.708915
Marcks	0.371458	0.00103344	0.0296181	0.826903
Srsf6	0.460579	0.00060487	0.0494403	0.696585
Zfand6	0.453923	0.00134472	0.0460364	0.702603
Rian	0.421473	8.47e-05	-0.0158161	0.892903
Mfn1	0.300633	0.0114251	0.103629	0.324134
Nup54	0.280196	0.0482485	0.0598859	0.650289
Tbc1d31	0.846517	8.13e-08	-0.302497	0.104814
A330102I10Rik	0.591979	0.000788656	-0.224654	0.203075
Tbc1d19	0.546884	6.32e-07	-0.0642095	0.582088
Klhl20	0.39394	0.0003447	-0.131984	0.238063
Ddx46	0.503773	1.51e-05	-0.144486	0.14529
Tmem67	0.533495	0.000790184	0.0072804	0.964369
Caprin2	0.567281	0.000788612	-0.0257935	0.892151
1300002E11Rik	0.476251	0.00141268	-0.0511278	0.73726
Hnrnph2	0.414574	0.000294082	-0.0286489	0.768333
Rnf128	0.412543	0.00789049	0.0435194	0.73851
Cdkn1b	0.254714	0.0131321	-0.0180993	0.859847
Ppp6c	0.253981	0.0128836	-0.0745977	0.514334
Serbp1	0.192841	0.0175171	0.00429113	0.956884
Nucks1	0.268344	0.0344469	-0.0751256	0.490595
Diaph3	0.966583	0.00155692	-0.624449	0.0353301
Gm12592	0.570006	0.0218126	-0.424877	0.0745184
Scoc	0.722306	0.000661487	-0.373964	0.0297269
Nsun7	0.910372	0.000209467	-0.638052	0.00145305
Gm9776	0.514851	0.0252994	-0.126435	0.538174
Rps6ka6	0.451671	0.0204246	0.221786	0.256545
Zfpm2	0.326261	0.0466958	0.118322	0.375245
Rb1	0.534662	0.000298768	0.137902	0.223146
Glra2	0.360759	0.0144208	-0.0858391	0.588643
Rbm34	0.279591	0.0343532	0.0452577	0.697888
Usp48	0.593114	9.57e-06	-0.167724	0.100343
F730043M19Rik	0.459912	0.000978598	-0.0558513	0.596599
Exd2	0.45368	0.000114001	-0.0557426	0.657318
Sec61a2	0.286247	0.0219095	0.0888811	0.454875
Pspc1	0.328661	0.000794857	-0.0522211	0.65062
Armc8	0.415784	2.96e-05	-0.0190348	0.853377
Ttc13	0.341963	0.00234041	-0.106532	0.255758
Urb1	0.362916	0.0260225	-0.0786206	0.620662
9130024F11Rik	0.53754	0.00399537	-0.110879	0.455722
Stx16	0.44122	0.00186391	-0.160749	0.0883326
Tmem136	0.439799	0.0161695	-0.173185	0.153613
E2f3	0.341274	0.0029725	-0.157777	0.153132
Uri1	0.377127	0.000374693	-0.0782068	0.410664
Ino80	0.256627	0.0415956	-0.0120571	0.913455
Rbm18	0.260064	0.0131417	-0.11276	0.235501
Sgcb	0.300189	0.00322509	0.0347278	0.723376
Chmp2b	0.328721	0.00215186	-0.00470711	0.964003
Nae1	0.26646	0.0241766	0.094299	0.324625
Dars	0.220574	0.0365589	0.0703712	0.451033
Clvs2	0.263459	0.0212407	-0.0513887	0.63884
Ola1	0.219358	0.0218885	-0.0405852	0.668554
Samhd1	0.433074	0.00077912	-0.198594	0.085554
Gigyf2	0.367894	0.00013814	-0.156612	0.0847057
Gspt2	0.346264	0.00527127	-0.0984402	0.397641
Nova1	0.281919	0.0101395	-0.0725032	0.458318
Lnx2	0.339806	0.0322201	-0.198968	0.194963
Morf4l1	0.211183	0.0483526	-0.0416522	0.69145
Cd200	0.320095	0.00716919	-0.126812	0.26667
Fam114a2	0.250604	0.0315309	-0.182401	0.205278
Fus	0.318932	9.86e-05	-0.0884658	0.39515
Uba5	0.319562	0.00257876	-0.0244101	0.840782
Fancg	0.308437	0.0254433	-0.0282587	0.857258
Acadm	0.243613	0.022574	0.022357	0.844841
Prmt3	0.32916	0.0213011	-0.0721548	0.592824
Gpr85	0.330865	0.00235157	-0.0244729	0.827954
Agk	0.274714	0.0187035	0.00713644	0.951377
Rbm45	0.373699	0.00226041	-0.0987371	0.370797
Tspyl4	0.207346	0.0154946	-0.100724	0.228492
Atxn7l1	0.499572	0.000198103	-0.252612	0.0448252
Gclc	0.436564	0.000307303	-0.191499	0.0826727
Taf9b	0.495202	0.000463487	-0.20648	0.123564
Pogz	0.331482	0.00329687	-0.208461	0.0205751
Nfrkb	0.370805	0.00126666	-0.210669	0.0452515
Hmg20a	0.301341	0.00320515	-0.123977	0.149326
Smc1a	0.259672	0.00717597	-0.153987	0.0660058
Lrch1	0.40767	0.00168962	-0.163012	0.13632
Cnot2	0.311617	0.00182011	-0.0378862	0.685235
Twf1	0.333673	0.00209331	-0.079003	0.384008
Phf8	0.329432	0.0175921	-0.25258	0.0128299
Zfp27	0.320511	0.0338007	-0.203634	0.0963601
Sod2	0.257024	0.0418119	-0.0882197	0.34587
Ankfy1	0.380839	0.00738958	-0.114429	0.233579
Bptf	0.290367	0.0286156	-0.0543569	0.55083
Cdk13	0.389666	0.00297734	-0.0471627	0.64682
Nf1	0.33119	0.00379151	-0.132677	0.19073
Fry	0.283628	0.0159478	-0.080326	0.422329
Helz	0.242824	0.0321223	-0.125003	0.211224
Slc41a2	0.311841	0.0112837	-0.182668	0.16587
Zfp618	0.448823	0.00824994	-0.124245	0.403649
Sephs1	0.278025	0.0434744	-0.0269919	0.782196
Gm7335	-4.45984	1.2e-06	5.02508	2.77e-05
Gm43305	-3.31033	6.75e-14	2.93647	3.18e-11
Scand1	-0.329685	0.0494971	0.191803	0.152002
Wnt5b	-0.617334	0.0436369	0.12486	0.682749
Ppp1r14a	-0.41764	0.00032877	0.10445	0.378809
Cldn5	-0.45262	0.0113048	0.0960417	0.575181
Snta1	-0.461911	0.00592411	0.245045	0.0611146
Amhr2	-0.949767	0.0348781	0.227117	0.60123
H2-D1	-0.56851	0.00698308	0.672206	0.111101
H2-T22	-0.430795	0.00770211	0.355077	0.0597083
Gm42772	-1.14548	6.29e-05	0.26369	0.316836
Gm43318	-0.94013	0.00897323	0.436739	0.157059
Hsd11b1	-0.480778	0.00128277	0.352601	0.0116335
Sh3bgr	-0.463337	0.0311706	0.346689	0.064417
Dbndd2	-0.312573	0.0414229	0.0963464	0.504719
Banp	-0.28481	0.0496057	-0.0339995	0.811068
Trf	-0.593683	3.39e-05	0.235506	0.0166479
A2m	-0.541657	0.0112379	0.248653	0.0941468
Dnaic1	-0.456397	0.0304889	0.219567	0.314695
Nkain4	-0.634868	7.27e-05	0.336194	0.00299991
Fdps	-0.62458	1.6e-07	0.204611	0.0568813
Yipf1	-0.54242	0.00038441	0.204773	0.0707023
Csrp1	-0.49797	7.4e-06	0.0887185	0.382431
Rtn2	-0.426037	0.00096165	0.00333164	0.971673
Rnd2	-0.625067	9.57e-07	0.142251	0.181952
Phlda3	-0.544334	2.4e-05	0.193428	0.0811274
Abhd8	-0.355945	0.00823319	0.0921765	0.334151
Tufm	-0.423055	0.00121635	0.0399232	0.664534
Apbb1	-0.422608	0.00197829	0.0742495	0.406117
Adap1	-0.4335	0.000976437	0.0609335	0.506956
Gpr37l1	-0.453693	0.00261593	0.0921887	0.345635
Timp4	-0.417034	0.00538835	0.149742	0.182768
Slc25a29	-0.381388	0.00996545	0.0371055	0.795162
Fxyd1	-0.424106	0.0221429	-0.0264195	0.867634
Clu	-0.3009	0.0410584	-0.0710773	0.540722
Gpd1	-0.352477	0.0191386	-0.0196209	0.856991
Paqr4	-0.327527	0.0136926	-0.0681625	0.539309
Tubg2	-0.277025	0.0422975	-0.00487879	0.965726
1500009C09Rik	-0.326609	0.00591418	-0.0267225	0.787947
Cygb	-0.380564	0.00369746	0.0716907	0.522914
Tsc22d4	-0.29623	0.0276077	0.0034229	0.976261
Tubg1	-0.364097	0.0164265	-0.0220159	0.857809
Sox10	-0.279604	0.0367898	-0.064074	0.612193
Gpx3	-0.624439	0.00168273	0.210003	0.265349
Tmem176a	-0.580835	0.0108947	0.202004	0.283608
Foxj1	-0.397638	0.019658	0.143814	0.384512
Sparc	-0.386688	0.0245004	0.0905497	0.440541
Tmem119	-0.45051	0.0251488	0.173457	0.230126
Tubb2b	-0.549327	9.12e-05	0.281378	0.00162152
Tppp3	-0.624668	3.99e-05	0.185128	0.13532
Phf23	-0.279115	0.0484129	-0.00403288	0.970578
Ptgds	-0.347721	0.0286862	0.0631356	0.489454
Gjb1	-0.330002	0.0495407	-0.034491	0.793143
Plod1	-0.434183	0.00666871	0.064698	0.620772
Manf	-0.310162	0.0210672	-0.00896006	0.944925
Serinc2	-0.546835	0.0141201	0.21572	0.257975
Sertad1	-0.742726	0.000473789	0.386114	0.067183
Vasn	-0.388865	0.0256012	0.283034	0.10188
Thg1l	-0.468554	0.00764175	0.326973	0.0567325
Rhpn1	-0.408762	0.0149467	0.175342	0.341013
Phkg1	-0.367415	0.0239388	0.0408771	0.752139
Pcyt2	-0.40278	0.00283904	0.0813599	0.382661
Dpp7	-0.415062	0.0111188	0.0908603	0.488153
Matk	-0.381136	0.01362	0.15947	0.119057
Trmt1	-0.235901	0.0494615	-0.00818765	0.928891
Tprkb	-0.203359	0.0477451	0.0135536	0.89184
Atp1b3	-0.258775	0.023666	0.192367	0.029867
Aif1l	-0.449411	0.00328527	-0.0716801	0.628646
Xbp1	-0.283385	0.0307279	0.0281116	0.783366
S100a10	-0.579936	0.000492767	0.15338	0.306547
Pard6a	-0.559237	6.71e-05	0.180949	0.100639
Cmtm5	-0.471731	0.000326434	0.164533	0.150226
Ppp1r16a	-0.33981	0.00443287	0.0269352	0.762276
Epn1	-0.321259	0.00454901	-0.00223416	0.978051
Fkbp1a	-0.254116	0.00858544	-0.0007707	0.991295
Ccm2	-0.285286	0.011268	0.0189157	0.838036
Plcxd1	-0.341129	0.0126349	0.0695114	0.591151
Isyna1	-0.294707	0.00916977	-0.00790636	0.935395
Stard3	-0.27207	0.0153239	0.0226043	0.831591
Dok4	-0.331654	0.0100564	0.0813236	0.520233
Brk1	-0.326487	0.00125076	0.0748098	0.351776
Nudt3	-0.252305	0.00721135	0.0210541	0.781928
Pisd	-0.294872	0.0305278	0.0840596	0.472459
Tpt1	-0.359324	0.00292041	0.148731	0.137529
Arpc1b	-0.327255	0.0265008	0.179923	0.129357
Pfkl	-0.417307	0.00221383	0.0952562	0.377465
Klhdc8b	-0.405084	0.00101864	0.100932	0.385532
Pmvk	-0.420872	0.000860694	0.156832	0.185599
Smox	-0.497209	2.52e-06	0.174294	0.08041
Tango2	-0.446082	0.000253588	0.093026	0.311545
Dnajb2	-0.420826	0.000265108	0.134604	0.208727
Fez1	-0.317544	0.00095701	0.123535	0.117334
Rita1	-0.296602	0.0413757	0.028098	0.823459
Ankrd54	-0.386784	0.00220502	-0.0648012	0.593478
Ypel3	-0.254766	0.0135672	0.0320566	0.753084
4-Sep	-0.304388	0.00176266	0.0980488	0.29034
Rnf166	-0.258692	0.0347634	0.100373	0.404274
Rundc3a	-0.2685	0.015355	-0.0134092	0.89
Pcbp4	-0.283981	0.00888456	0.0547706	0.544653
Maz	-0.252664	0.0110377	0.00359401	0.970828
Dalrd3	-0.211018	0.0476454	0.000542204	0.996525
Dact3	-0.228594	0.0245782	0.0167806	0.855791
Fbxl19	-0.215051	0.0310459	-0.059465	0.511558
Rbp1	-0.573931	0.00283979	0.340971	0.0605071
Rps18	-0.506468	2.98e-06	0.315811	0.0271099
Pla2g7	-0.259022	0.0280299	0.131638	0.175201
Ccdc190	-0.564774	6.11e-05	0.244275	0.0942528
Pdia6	-0.300648	0.0159891	0.218021	0.0765755
Hspa5	-0.203145	0.0462676	0.18805	0.101226
Abhd12b	-1.90209	0.000173268	1.59409	0.00173046
Hmgn2	-0.569356	0.000140291	0.50367	0.00248458
Hyi	-0.878206	3.97e-06	0.604658	0.01274
Gm12663	-3.65557	1.31e-11	3.50105	0.00184218
Fcrls	-0.457456	0.0151335	0.248052	0.282156
C4b	-0.504226	0.0018328	0.468202	0.00760641
H2-T23	-0.734372	0.000705787	0.463222	0.0140009
C1qtnf12	-0.59239	0.00609025	0.465214	0.0121483
Osgep	-0.335078	0.0376948	0.185953	0.171356
Mpz	-2.41194	0.010473	1.10188	0.26482
Bfsp2	-1.08123	0.00241027	0.781251	0.027494
H2-K2	-0.881612	0.0139701	0.498263	0.170211
Adgrf4	-1.20216	0.0136749	0.681761	0.141931
Cyp4f14	-0.717074	0.000191592	0.413573	0.0307651
Prrt2	-0.457167	0.0100304	0.0387324	0.840654
Cckbr	-0.90975	5.77e-06	0.0602458	0.889505
Nptx2	-1.03705	2.11e-06	0.345929	0.417856
Rtn4rl2	-0.520294	0.00114028	-0.0612269	0.785283
Lypd1	-0.652846	0.000314783	0.0727704	0.738609
Camk1g	-0.809653	2.56e-05	0.169779	0.434574
Mast3	-0.565772	0.000571479	0.0431944	0.843778
Pitpnm2	-0.434392	0.00262112	-0.0317497	0.871175
Bhlhe40	-0.64742	0.00016965	0.0387204	0.872345
Htr1d	-0.619503	0.0434371	-0.114451	0.749874
Npy	-0.592077	0.0104809	-0.106631	0.625239
Fezf2	-0.534186	0.00730588	-0.04964	0.813406
Ntng2	-0.545594	0.00129143	-0.0493269	0.782185
Cpne9	-0.868723	6.41e-05	0.160066	0.469666
Arhgap33	-0.455461	0.0150004	-0.133496	0.487517
Fbxl16	-0.302295	0.0404246	-0.0937082	0.568158
Prr18	-0.659598	3.47e-05	0.103919	0.550403
Grasp	-0.653797	0.000533021	-0.0149643	0.948925
Spata2l	-0.752743	3.64e-06	-0.0707277	0.766792
Sstr2	-0.77516	0.00018621	-0.0530332	0.834939
E2f1	-0.343055	0.0381906	-0.0671089	0.71672
Car11	-0.613534	0.00135374	0.110578	0.400467
Car7	-0.499672	0.0150662	-0.00739958	0.964733
Slc30a3	-0.476801	0.000571158	-0.0248574	0.859539
Plekhg5	-0.394921	0.00541887	-0.0129978	0.93055
Arhgap10	-0.397549	0.00966014	0.0730676	0.663331
Nab2	-0.614544	0.00275385	-0.105918	0.614327
Dpf1	-0.606729	0.00113585	-0.00810116	0.96446
Lzts3	-0.501953	0.00150986	-0.0179304	0.912217
Jph4	-0.40462	0.000891629	-0.0367145	0.796436
Sema4a	-0.603555	0.00110028	0.0139236	0.946574
Inf2	-0.635192	5.24e-05	0.129408	0.492147
Tmem44	-0.519831	0.00118905	0.0122743	0.94581
Chst1	-0.406039	0.000865851	-0.100411	0.472711
Kcnip3	-0.432129	0.000184591	-0.113672	0.431732
Ablim2	-0.304685	0.049976	-0.097989	0.442117
Ovol2	-0.594434	0.0464712	0.00104817	0.997669
Tle6	-0.759107	0.0230004	0.271015	0.429996
Crlf1	-0.713887	0.0102719	0.13387	0.712943
Mrgprf	-0.622083	0.0116352	0.116842	0.633194
Iltifb	-0.826542	0.0409282	0.592259	0.160696
Cartpt	-1.68726	8.11e-06	0.472963	0.137683
Car9	-2.06499	6.11e-05	1.27538	0.0493829
Tuba8	-0.738124	4.55e-05	0.256902	0.218827
Agt	-0.955896	2.11e-08	0.281562	0.17222
Nnat	-0.596773	2.29e-05	0.0710157	0.604415
Elovl1	-0.455025	0.00935696	-0.0100528	0.957434
Ecel1	-0.535232	0.000598093	0.110039	0.511884
Sst	-0.972072	1.59e-06	0.12268	0.566989
Pcp4	-0.78217	9.12e-05	0.143033	0.405016
Necab2	-0.585185	0.000178606	0.043192	0.780931
Ppp1r1a	-0.640996	0.00018203	0.0404048	0.833529
Erf	-0.658956	2.96e-06	0.155553	0.277292
Crip2	-0.584768	5.52e-05	0.123707	0.432266
Rtn4r	-0.646824	8.26e-05	0.0578737	0.722539
1110008P14Rik	-0.597989	3.55e-05	0.0435663	0.750138
Tac2	-0.915527	0.000214077	0.265288	0.340034
Slc6a11	-0.578401	2.79e-05	0.0506931	0.771498
Tlcd1	-0.506401	0.000125686	0.115188	0.464186
Mdfi	-1.78122	1.62e-07	0.896213	0.0570663
Dbh	-1.30606	0.000147778	0.387782	0.375085
Adra2b	-1.46347	0.000331714	0.698118	0.11737
Klk6	-0.955721	1.19e-05	0.277225	0.275603
Cdsn	-1.26494	0.00947788	0.529287	0.312114
Rnf39	-0.65594	0.0102993	0.406582	0.128692
Dbp	-0.771163	1.24e-12	0.396538	0.00121734
Igsf1	-0.69722	0.000553058	0.364905	0.0960699
Stac	-1.3107	3.22e-07	0.679581	0.0513843
Chil1	-0.730278	1.92e-05	0.21724	0.275816
Pkp3	-1.11177	0.00124118	0.369402	0.288537
Homer3	-0.998638	8.52e-10	0.323024	0.0332914
Gabrd	-0.73071	1.38e-07	0.155043	0.305471
Il11ra1	-0.66858	1.63e-06	0.19083	0.183518
Sebox	-0.780886	0.00535643	0.201425	0.469266
Tmem158	-0.450804	2.2e-05	0.162413	0.121571
C1ql2	-1.05616	6.13e-10	0.304291	0.17433
Pdyn	-1.09823	3.16e-15	0.306341	0.193329
Nxph3	-0.887974	2.02e-09	0.130893	0.449252
Rgs14	-0.804782	8.78e-06	0.162652	0.441019
Wnt4	-0.812294	4.13e-06	0.216991	0.243418
Doc2a	-0.852509	3.63e-07	0.307072	0.162476
C2cd4c	-0.946432	6.55e-10	0.311376	0.121189
Extl1	-0.679944	4.14e-08	0.0326458	0.857873
Slc8a2	-0.514568	8.74e-08	-0.02395	0.885086
Plxdc1	-0.764031	2.39e-08	0.142148	0.445996
Dgkz	-0.77577	1.14e-07	0.11312	0.55578
Ngef	-0.741345	6.87e-08	0.129311	0.485556
Baiap2	-0.50285	3.4e-05	0.0648108	0.673602
Necab3	-0.620199	2.66e-07	0.094576	0.575217
Sema7a	-0.634529	4.3e-08	0.0946976	0.591971
Tyro3	-0.844708	3.29e-08	0.221417	0.285697
Rhobtb2	-0.59705	2.59e-07	0.042206	0.798313
Rasal1	-0.5173	0.000221325	0.0357599	0.827426
Hs3st4	-0.418227	0.000950465	0.0812119	0.557242
Igfbp4	-0.574184	4.97e-05	0.0539289	0.76868
Clec11a	-0.511901	0.0266207	0.158823	0.490253
Syndig1l	-0.87911	4.62e-13	0.124803	0.476209
Ramp3	-1.03848	7.32e-09	0.38246	0.0635808
Efhd2	-0.742908	1.28e-10	0.218166	0.130017
Pradc1	-0.753072	6.22e-05	0.189473	0.377575
Fjx1	-0.57807	5.37e-06	0.135071	0.339142
Fam131a	-0.783842	1.77e-07	0.205137	0.208464
Dlgap3	-0.583217	7.16e-09	0.031539	0.815072
5-Sep	-0.699433	1.37e-11	0.0540942	0.738935
Nrgn	-0.584311	2.22e-05	-0.0335857	0.809194
Cck	-0.519031	2.4e-06	-0.0105021	0.939374
Hpca	-0.596827	2.35e-07	-0.0434428	0.767285
Klf16	-0.602933	9.75e-06	-0.0421039	0.812626
Pde1b	-0.599331	1.31e-11	0.0765257	0.628138
Mmp17	-0.591909	1.55e-07	0.00333078	0.983119
Camkv	-0.648657	6.3e-08	0.0600736	0.720301
Stk32c	-0.574561	2.49e-07	0.0452895	0.72656
Slc17a7	-0.497795	1.66e-08	-0.00207169	0.985391
Mgll	-0.471667	1.24e-06	0.000304125	0.998047
Stx1a	-0.446523	9.5e-05	-0.054007	0.623886
Rab3b	-0.589718	0.000773618	0.0692567	0.761283
Zfp385c	-0.657476	0.0026716	0.137021	0.596185
Wfs1	-0.475878	5.51e-05	0.0414765	0.851226
Grm2	-0.650161	4.14e-05	0.0258325	0.911947
Cpne5	-0.432855	0.000144525	-0.0425058	0.834501
Col23a1	-0.442831	0.00236003	0.00373161	0.985161
Car12	-0.48539	0.00219738	0.0561217	0.794391
Atp2a3	-0.72301	1.28e-07	0.147717	0.453614
Sbk1	-0.698757	2.13e-10	0.0899425	0.587539
Wscd2	-0.485257	6.68e-07	-0.0176545	0.904796
Hr	-0.469706	0.000423673	-0.0244331	0.87391
Doc2b	-0.525677	5.32e-06	0.0201962	0.90648
Pdlim2	-1.00934	4e-08	0.414945	0.0409364
Cabp7	-0.641644	7.42e-08	0.173215	0.283649
Gamt	-0.811139	1.37e-08	0.186716	0.24596
Arhgef19	-0.630095	8.16e-06	0.0980964	0.575658
Gm17322	-0.399085	0.0382124	0.100349	0.608964
Trp53i11	-0.347554	0.00151406	-0.0952617	0.405672
Usp2	-0.306505	0.00308982	-0.0678797	0.58224
Mafa	-0.870206	0.0392738	0.348227	0.484918
Cited4	-0.647104	0.0017983	0.244943	0.367551
Ccdc3	-0.615973	0.0063937	-0.0609654	0.851735
Ankrd63	-0.958287	1.14e-08	0.265475	0.575872
Rasd2	-0.846782	5.3e-09	0.0967286	0.777334
Gfra2	-0.67507	0.000158943	0.0611306	0.800049
Rgs4	-0.637356	6.98e-06	0.0591288	0.864066
Kcnk13	-0.714295	4.14e-05	0.19245	0.478575
Drd2	-0.664606	9.49e-05	0.0256646	0.908581
Stac2	-0.75187	2.69e-06	-0.0175822	0.9624
Lingo1	-0.588949	0.000121394	-0.0321452	0.879175
Nptxr	-0.651885	8.44e-06	0.0296386	0.891065
Trabd2b	-0.787933	0.000290681	-0.0366473	0.899162
Mdga1	-0.600817	4.02e-05	-0.00866991	0.971279
Gpr153	-0.653476	2.14e-05	0.0457427	0.806497
Adra1d	-0.930191	2.48e-07	0.297592	0.31256
Gm45623	-0.955067	6.55e-05	0.351592	0.270356
Cplx3	-1.02707	1.26e-05	0.238482	0.472957
Trhr2	-1.26113	0.000500787	0.64081	0.213154
Slc6a3	-1.17236	2.44e-09	0.537366	0.147656
Alox12b	-1.96577	9.96e-06	0.409	0.502479
Dkkl1	-0.828647	2.16e-05	-0.114023	0.688984
Glt8d2	-0.910721	0.00136072	0.125324	0.684315
Dio3	-1.44067	0.00290013	0.296626	0.62924
Gpr6	-0.874693	0.00115102	0.189326	0.596358
Vip	-1.13818	0.000453162	0.309995	0.371809
Trbc2	-0.986203	0.00107695	0.192279	0.528464
Wnt9a	-0.681212	0.000577517	0.105609	0.631864
Rasl11b	-0.641029	0.000424362	0.119067	0.571972
Tmem200b	-1.10086	2.59e-05	0.496021	0.112741
Pgam2	-1.02845	0.000130952	0.229605	0.531538
Jsrp1	-1.17685	0.00542858	0.384946	0.400387
Hcrt	-1.48802	0.00129477	0.32152	0.591537
Hrh3	-1.1276	3.6e-09	0.308054	0.407974
Dmkn	-0.989194	0.0129358	0.3392	0.448867
Fam43a	-0.669019	0.000113022	0.121239	0.542912
Myh7	-1.55362	1.2e-05	0.472762	0.123307
Ier5l	-1.58759	6.43e-08	0.578537	0.0951362
Plk5	-1.79523	1.76e-08	0.800246	0.0914426
Myl4	-1.79429	8.43e-09	0.719639	0.0571524
Epor	-1.36845	9.65e-06	0.708923	0.0302712
Cd4	-1.31284	0.000413109	0.207933	0.595531
Epop	-1.25179	8.58e-10	0.250537	0.341957
Rasl10a	-1.35049	3.07e-07	0.305056	0.354806
Ddn	-1.05732	8.64e-08	0.216578	0.609294
Gsg1l	-0.843765	6.99e-05	0.128715	0.5846
Kcnh3	-1.04939	1.75e-06	0.249899	0.542776
Hipk4	-1.16046	2.31e-07	0.32142	0.505823
Scn4b	-1.26361	1.32e-08	0.50102	0.319139
Ppp1r1b	-1.23315	2.24e-12	0.345137	0.109835
Adora2a	-1.31503	2.67e-09	0.419173	0.120144
Penk	-1.2723	1.18e-09	0.427237	0.286282
Camk2n1	-0.974803	6.18e-07	0.209623	0.300649
Ctxn1	-0.845787	5.37e-06	0.0800888	0.696865
Lamp5	-0.986533	1.73e-07	0.210247	0.381179
Krt80	-1.76164	1.89e-05	0.590348	0.33881
Slc6a2	-2.41271	3.52e-05	0.848765	0.301303
Fgf3	-1.12504	0.0261512	0.365338	0.514556
Th	-0.635995	0.00190993	0.297253	0.319341
Npr1	-0.549489	0.00356762	0.119891	0.660215
Gm44210	-0.588315	0.0356768	0.249562	0.396154
Trh	-0.888096	0.00334238	0.304394	0.421775
Gpr83	-0.627771	0.00764592	0.339453	0.258044
Scube1	-0.658641	0.00270121	0.20863	0.686958
Tmem132d	-0.520006	0.00322477	0.0812932	0.729241
Kalrn	-0.617741	0.000929299	0.154152	0.710239
Drd1	-0.83356	9.15e-05	0.373016	0.161426
Obscn	-0.81316	0.0107062	0.374261	0.316352
Htr1a	-0.610859	0.00466437	0.156361	0.594675
Arhgef33	-0.729438	0.000291973	0.421003	0.102826
Matn2	-0.606286	0.000682444	0.288259	0.196404
Rspo2	-0.777268	0.00372564	0.314341	0.281587
Smoc2	-0.56397	0.00300921	0.336064	0.185578
Pamr1	-0.708582	0.000218975	0.166843	0.512712
Coch	-0.713464	1.11e-05	0.349213	0.0981189
Hkdc1	-0.907213	0.00781002	0.210201	0.556462
Hrk	-0.745383	0.000417877	0.25297	0.251648
Camkk2	-0.54204	0.0057434	0.0679201	0.74973
Npnt	-0.398491	0.0337171	0.0287941	0.895012
Ryr1	-0.926206	0.00142361	0.535894	0.0592965
1110032F04Rik	-0.668312	0.0164987	0.334409	0.243212
Arpp21	-0.468959	0.0394661	0.10974	0.574353
Arpp19	-0.584388	0.00606534	0.199202	0.357989
Gpr88	-0.401467	0.0327423	0.154586	0.39307
Trpv6	-0.629149	0.0375008	-0.161774	0.631949
Schip1	-0.287472	0.034178	0.081778	0.591753
Neu2	-0.64003	0.0265408	-0.0221972	0.943521
Serpina9	-0.492827	0.0393908	0.0956396	0.675025
Oprd1	-0.539628	0.0449299	-0.011252	0.982171
Egr3	-0.604838	0.0189628	0.256136	0.701942
Ankrd33b	-0.660447	0.000475664	0.180185	0.712104
Grid2ip	-0.566619	0.00784136	0.109765	0.820151
Dnah1	-0.756228	0.000185766	0.188879	0.581984
Nos1	-0.413973	0.00609518	-0.0564178	0.812618
Igfbp5	-0.763338	1.77e-05	0.155235	0.740827
Stard8	-0.647204	0.000125977	0.214802	0.430786
Lemd1	-0.402084	0.041793	-0.117294	0.67749
Lct	-0.637165	0.0420079	0.0460832	0.920498
6530402F18Rik	-0.505007	0.00152371	0.061238	0.788333
Padi2	-0.599701	8.51e-06	0.0996881	0.641949
Sptbn5	-0.804864	0.0159416	-0.0741472	0.866261
Nell1	-0.394465	0.00382616	0.0345462	0.839677
Krt77	-0.654333	0.00307559	0.153489	0.581399
Chrm3	-0.387424	0.00488258	0.0258041	0.900498
Enc1	-0.412235	0.00143662	0.0566484	0.787233
Dkk3	-0.343091	0.00703789	0.0129923	0.940007
Smpd3	-0.27213	0.0329695	-0.105127	0.554261
Gfod1	-0.36438	0.00780944	-0.00770046	0.972426
Nptx1	-0.391704	0.00125971	0.0102355	0.952107
Ppp1r16b	-0.547806	0.000239193	0.0558627	0.866111
Rgs8	-0.658329	1.35e-05	0.16311	0.617626
Lrp4	-0.348997	0.0100975	0.0400163	0.831023
Cacna2d3	-0.365194	0.00183678	0.115627	0.496917
Rflnb	-0.415782	0.0271519	0.0256894	0.882916
Glul	-0.522843	9.17e-07	0.0681381	0.668357
Nrsn1	-0.460376	7.99e-05	-0.0172071	0.9179
Plxnd1	-0.510164	0.00182298	0.00864037	0.962126
Adcy5	-0.418287	5.66e-05	-0.00395859	0.980713
Rtn4rl1	-0.398589	5.44e-05	-0.027948	0.867256
Gdpd5	-0.407252	0.000810469	0.0391282	0.82845
Olfm1	-0.408397	0.000725443	0.0351828	0.810895
Lypd6b	-0.376603	0.0193939	0.0144521	0.941482
Rasgef1b	-0.330614	0.0091577	0.00438845	0.983642
Ak5	-0.258535	0.0133971	-0.0513992	0.758118
2010300C02Rik	-0.372333	0.00228034	0.0392095	0.828636
Prmt8	-0.463827	0.000246775	0.0757877	0.661292
Chn1	-0.333529	0.0238393	-0.0315459	0.857218
Rapgefl1	-0.352491	0.0126301	-0.0779445	0.62553
Rasgef1c	-0.336622	0.0119198	-0.0502747	0.779241
Sgsm2	-0.363924	0.00372743	-0.104576	0.487252
Garnl3	-0.313835	0.0173366	-0.0386485	0.758428
Sec14l1	-0.367396	0.00378115	-0.058776	0.736589
Srcin1	-0.249172	0.0258463	-0.0522989	0.703295
Rasgef1a	-0.290525	0.0132499	-0.0260595	0.845766
Ptpru	-0.315494	0.0136995	-0.0216441	0.885572
Kcnc1	-0.253124	0.0141773	-0.0467587	0.760174
Ubash3b	-0.311437	0.00390701	-0.0148831	0.927836
Sparcl1	-0.259368	0.00909363	0.0187209	0.893475
S1pr1	-0.250027	0.019867	0.0118219	0.932231
Hpcal4	-0.264613	0.0261266	-0.106775	0.523175
Ptk2b	-0.285004	0.00224786	-0.0942104	0.597228
Prickle1	-0.264294	0.0418063	-0.103997	0.531718
Phactr1	-0.234793	0.0283234	-0.0749401	0.591368
Gas7	-0.248912	0.0176397	-0.120217	0.427444
Smad3	-0.360582	0.00839227	-0.0202961	0.905942
Arrb1	-0.269964	0.0296695	-0.0833908	0.573429
Myrip	-0.306929	0.0155769	-0.0148891	0.926542
Pi4ka	-0.238922	0.0135039	0.0266208	0.85863
Rap1gap2	-0.275565	0.0241203	-0.0368732	0.829472
Calm1	-0.198504	0.0452796	-0.00879565	0.946838
Lrtm2	-0.383035	0.000216321	-0.0270841	0.870621
Cacna1i	-0.295371	0.00360789	-0.0313408	0.824211
Myo18a	-0.29245	0.0036163	-0.011608	0.926418
Rims3	-0.389167	0.000628143	-0.0265132	0.865523
Disp3	-0.304018	0.0101935	-0.0621277	0.69632
Lamc2	-0.442134	0.00817362	0.123722	0.559549
Sertm1	-0.424533	0.00144716	0.0887571	0.62995
Dclk3	-0.40307	0.00462234	0.168246	0.327326
Pcsk2	-0.190147	0.0371252	0.0275816	0.830887
Gm37711	-0.608873	0.0498633	-0.142293	0.635663
Vipr1	-0.474683	0.0337312	-0.10593	0.624346
Fosl2	-0.65621	0.00542892	0.0141884	0.977237
Klf10	-0.776976	5.24e-05	0.159993	0.533591
Dusp6	-0.417851	0.0233396	-0.0463918	0.820658
Cyp51	-0.602535	0.00763558	0.221213	0.297684
Fa2h	-0.539657	0.00573188	0.0862012	0.676664
Daam2	-0.279348	0.0370259	-0.0258814	0.876026
Sema3f	-0.341546	0.0269226	-0.0474478	0.773927
Cd24a	-0.356318	0.0464355	0.0700875	0.747519
Car4	-0.516966	0.00137576	-0.0731912	0.671972
Kcnab3	-0.286836	0.0309043	-0.00957614	0.954301
Fmnl1	-0.380871	0.00533138	-0.142299	0.374574
Ankrd13b	-0.432397	0.00369485	-0.0386212	0.791862
Inpp5j	-0.29527	0.0216465	-0.0493045	0.729421
Ephb3	-0.608494	0.00025742	0.0593547	0.776337
Arsg	-0.656765	1.67e-05	0.23387	0.136871
Inppl1	-0.373585	0.00409257	0.0449039	0.749197
Tmem63a	-0.398631	0.00203907	0.0390077	0.799413
Gpr37	-0.2932	0.00272515	0.0477252	0.700834
Slc9a5	-0.430272	0.00395485	0.0686935	0.60321
Plch2	-0.343293	0.0141944	-0.0224883	0.880012
Pgbd5	-0.292286	0.00681499	-0.00658098	0.953125
Zfyve28	-0.315641	0.00635822	0.0560447	0.692282
Gja1	-0.341049	0.0268592	0.143223	0.272964
Rgs2	-0.419747	0.00188582	0.158105	0.237675
Rab37	-0.400344	0.0060086	0.205912	0.215331
Ankrd35	-0.433024	0.00518151	0.0783089	0.615509
Tle1	-0.350181	0.00435426	0.120854	0.304022
Kcns3	-0.383865	0.0386881	0.16283	0.444561
Sstr3	-0.274662	0.0336986	-0.0359289	0.773655
Fst	-1.65885	0.00318466	0.728809	0.271313
Ptprv	-1.61736	0.00125211	0.584915	0.286928
Mylk3	-1.85337	0.000262767	0.942679	0.149048
Mybpc3	-1.8669	3.61e-07	1.05137	0.144433
Grm4	-1.00787	2.16e-06	0.247245	0.531786
1700001O22Rik	-1.08713	0.0019193	0.255612	0.519916
Rspo1	-1.16911	0.00100606	0.11881	0.744284
Myo15	-1.91287	0.00185139	0.998698	0.0822365
Il20rb	-1.57331	0.000105606	0.759907	0.0461727
Nppc	-1.0832	0.00114243	0.471226	0.0962099
Gm34583	-1.54599	0.000958738	0.277036	0.530689
Kcnh4	-1.6994	0.0189773	0.626603	0.313075
Tcap	-1.27416	0.00526358	0.283053	0.533928
Abhd11os	-0.971412	0.00565265	0.243501	0.483006
Crh	-1.5438	0.00049855	0.693723	0.147471
Rasd1	-1.05181	0.000367021	0.191599	0.602637
Crhbp	-0.917953	0.00197337	0.0983896	0.762998
Unc13d	-1.40318	0.0009523	0.507955	0.213019
Plekhg4	-1.13241	0.00224025	0.533176	0.135034
Gm15721	-1.40471	0.00142989	0.423207	0.342111
Prkcd	-1.20258	3.94e-06	0.480416	0.281911
Gm43398	-1.2467	1.84e-05	0.453779	0.161792
Rgs9	-0.885412	0.000406088	0.296543	0.217506
Clec18a	-1.29775	0.00122245	0.645829	0.100868
Serpinb1a	-1.25169	1.1e-06	0.471836	0.0880425
Mal	-0.748794	5.07e-05	0.341163	0.0910351
Rorc	-1.43597	1e-06	0.773889	0.0379472
Stap2	-1.22916	0.000116233	0.516344	0.0639464
Rgs16	-1.18077	3.5e-06	0.347555	0.174752
Eomes	-0.750321	0.0347134	0.286001	0.659602
Vipr2	-0.72766	0.0481755	0.627514	0.156632
Dnhd1	-0.908924	0.0365321	0.486952	0.243693
Col5a1	-0.762844	0.0164907	0.322159	0.198143
Otof	-0.730044	0.00910388	0.151178	0.604324
Gm2115	-0.536363	0.0242858	0.156993	0.519543
Abi3bp	-0.525382	0.0348663	0.43535	0.128735
Erbb3	-0.477558	0.011561	0.0768979	0.736479
Lypd6	-0.460584	0.0149633	0.173885	0.383554
Gad1	-0.397409	0.00317321	0.21562	0.259267
Prkcb	-0.275506	0.0286781	0.124596	0.456614
Fgfr3	-0.395881	0.000292268	0.193996	0.229027
Ptgs2	-1.00955	0.00784588	0.865807	0.0682972
Pde10a	-0.460088	0.0477266	0.436629	0.292453
Pex5l	-0.470122	0.00220906	0.404168	0.247536
Npy2r	-0.677553	0.0238448	0.501789	0.103648
Homer1	-0.623895	0.0269547	0.478018	0.329522
Pdp1	-0.567266	0.00993071	0.341477	0.133549
Plp1	-0.660736	0.0236226	0.27073	0.477937
Aspa	-0.514532	0.0400144	0.368256	0.0957138
Ugt8a	-0.436263	0.0309398	0.365637	0.100448
Dpy19l1	-0.382456	0.0309928	0.313393	0.145713
Slc24a4	-0.416249	0.0485373	0.296906	0.307113
Itpr1	-0.455994	0.000455177	0.367067	0.312509
Rasgrf2	-0.464178	0.00113956	0.34749	0.11386
Atp2a2	-0.240438	0.0257596	0.144956	0.418207
Npffr1	-0.618196	0.0300481	0.384777	0.217287
Synpo2	-0.538048	0.000418352	0.196208	0.229987
Adam33	-1.0223	0.011897	0.379357	0.306898
Tnnc1	-1.7876	8.98e-07	0.689612	0.0522764
Ddit4l	-1.6442	6.87e-07	0.570273	0.145018
Itpka	-1.31932	4.5e-07	0.413298	0.352454
Fancd2	-1.25635	0.000976246	0.523229	0.168439
Tnnt1	-1.27865	2.18e-06	0.76946	0.00721499
Adam8	-1.43525	0.0044039	0.405679	0.314427
Gm42742	-0.963432	0.0058057	0.522163	0.0540764
Slc16a11	-0.910464	0.000932279	0.456222	0.00433406
Gm45619	-0.741381	0.00753084	0.244349	0.259166
Cabp1	-0.59959	0.000235957	0.221743	0.0778901
Rab26	-0.643438	0.000648447	0.224349	0.081688
Slc26a10	-0.846938	0.00518962	0.286357	0.248226
Ntn5	-1.15795	0.00748718	0.0157238	0.966645
Ccdc63	-1.38149	0.0194458	0.207772	0.750182
Mas1	-0.636392	0.0205319	0.104627	0.702404
Inhba	-1.06125	0.00948015	0.582516	0.155338
Mei1	-1.34668	0.016711	0.76366	0.274399
Qrfpr	-1.45568	0.00237248	0.952429	0.0822095
Cyp11a1	-0.702948	0.0141287	0.0390686	0.890035
C130074G19Rik	-0.491129	0.00902009	0.045015	0.758022
Cplx2	-0.406339	0.0385023	-0.114334	0.519618
Fgf11	-0.413242	0.0194781	-0.0845463	0.624684
Cdh24	-0.690506	0.000825986	0.139217	0.458223
Col6a1	-0.598975	0.0186083	0.119255	0.509188
Car2	-0.636325	0.00437071	0.264057	0.117157
Spag5	-0.82777	0.000718676	0.277212	0.14987
Kcnj9	-0.453012	0.0136174	0.0550755	0.666115
9230112E08Rik	-0.85884	0.000327514	0.371547	0.173931
Ldhd	-0.811797	3.95e-05	0.205492	0.286614
Rhbdl3	-0.554198	0.00115801	0.112227	0.520128
Fam107b	-0.671478	0.00341225	0.352018	0.1514
Aifm3	-0.657374	0.0032095	0.231354	0.231803
Plekhd1	-0.695506	0.000164526	0.20343	0.305473
Cldn11	-0.65382	0.000688171	0.261072	0.145163
Nrn1	-0.540705	0.00236004	0.147084	0.340301
Cpne7	-0.599122	0.00137215	0.156266	0.365319
Mobp	-0.648311	0.0012448	0.148346	0.433059
Adgrb1	-0.443338	0.0121735	0.04859	0.755565
Epha10	-0.723632	7.12e-05	0.266959	0.173773
Camkk1	-0.536932	4.36e-05	0.125569	0.434385
Msmo1	-0.425929	0.00202645	0.0905453	0.536767
Ttyh1	-0.415862	0.00062735	0.102339	0.423176
Khdrbs3	-0.343813	0.0137342	0.0359112	0.757205
Epyc	-2.0632	0.00682578	2.05443	0.00330416
AI115009	-0.951093	0.048746	0.764457	0.0857076
Hspa1b	-0.891785	0.00636229	0.505776	0.0887989
2900064K03Rik	-1.36485	0.010105	0.486694	0.346493
Nog	-0.590321	0.00657538	0.200377	0.324235
Slc27a3	-0.658098	0.00345672	0.315036	0.152668
Gpr34	-0.428465	0.0362186	0.373729	0.0354547
Endou	-1.5895	0.00407017	0.738198	0.184911
Slc39a2	-1.67101	0.00510735	0.832058	0.00359585
Stac3	-0.838741	0.045091	0.117772	0.726698
Pmch	-1.41423	0.0333427	0.542053	0.056206
4930447F24Rik	-0.889314	0.025359	0.446423	0.240424
Thbs3	-0.652177	0.0182122	0.233382	0.210248
Adamts10	-0.584844	0.0338147	0.23564	0.223585
Bmp1	-0.469036	0.0334896	0.158035	0.320467
Dcdc2b	-0.77044	0.0160349	0.540015	0.0470986
Car8	-0.777932	0.00226469	0.553774	0.00923584
Calb1	-0.423065	0.0151248	0.304686	0.0297032
Trpc3	-0.50793	0.0122565	0.419377	0.0347263
Ccdc155	-0.708385	0.0249391	0.331786	0.313179
Traip	-0.777205	0.00220258	0.485856	0.057713
Tmc4	-1.03061	0.00415265	0.412254	0.226686
9430064I24Rik	-0.742352	0.0347227	0.211695	0.43203
Dok3	-1.23725	0.000721987	0.35444	0.217916
Gm20219	-0.879184	0.0401466	0.0898926	0.76921
Ttll3	-0.761543	0.00935738	0.24243	0.207925
Cfp	-0.59099	0.0425456	0.192381	0.25676
Col11a2	-0.426868	0.0494486	0.22241	0.11129
Dnase1l2	-0.679845	0.035186	-0.0593454	0.816917
Cyp4f15	-0.451151	0.0213193	0.129185	0.45198
Tnfaip6	-0.573815	0.0244328	0.245242	0.195441
1700016P03Rik	-1.02897	0.0248929	-0.142409	0.763555
Junb	-0.772483	0.000605064	-0.184777	0.455749
Dusp1	-0.728931	0.00544747	-0.204647	0.330348
Egr4	-0.582139	0.00134985	-0.238331	0.565923
Per1	-0.374496	0.000656112	-0.263239	0.150063
Arl4d	-0.475417	0.0178723	-0.21414	0.315263
Egr2	-2.22831	0.000161513	0.209222	0.870331
Arc	-1.40701	0.00323119	-0.0753761	0.879782
Trib1	-0.776484	0.000350352	-0.0341212	0.902945
Tnfrsf25	-1.53337	0.000543855	-0.00701205	0.986559
Egfl8	-1.0603	0.0118242	-0.133427	0.736577
Btg2	-0.522868	0.0395331	-0.0663742	0.709488
Oxt	-1.80669	3.35e-06	0.686275	0.180149
Vwa5b1	-0.52584	0.0417973	-0.0694292	0.800553
Slc6a4	-2.24938	1.44e-06	0.917431	0.120776
Tph2	-1.58303	2.89e-05	0.445765	0.30888
Ddc	-0.838224	1.11e-07	0.383164	0.0518271
Avp	-1.10241	0.0010688	0.135746	0.812007
Stk32b	-0.639506	0.00471909	-0.0912117	0.718623
Lsp1	-0.625722	0.0249141	0.0960769	0.760162
Rdh5	-0.383776	0.0348577	0.00337098	0.986465
Lhx5	-0.473046	0.0383664	0.0306029	0.883356
Aqp6	-0.668525	0.00151949	-0.00293759	0.989442
Plekho2	-0.317383	0.0269547	0.0895867	0.574148
Sfn	-0.949804	0.00330051	0.516494	0.142056
Hdc	-0.890248	0.00112149	0.204414	0.478963
Lfng	-0.535354	0.000312488	0.208321	0.164413
Pllp	-0.391813	0.00936139	-0.0265408	0.841411
Dusp14	-0.586302	0.00478718	-0.0406438	0.855613
Npas1	-0.779411	0.0003359	0.203796	0.319225
Paqr6	-0.843133	1.03e-06	0.220693	0.27741
Dhrs11	-0.462346	0.025685	0.00966177	0.952934
Fxyd5	-0.4517	0.0104626	-0.0131143	0.936972
Gp1bb	-0.557289	0.000204579	0.0500686	0.757194
Ecm1	-0.371112	0.0321606	-0.0988593	0.585511
Gng13	-0.885091	4.11e-07	0.242906	0.15196
Vstm2l	-0.397006	0.00265748	0.020506	0.870005
Pcp2	-0.796053	1.18e-05	0.152925	0.346823
Cbln1	-0.647929	6.7e-05	0.239547	0.0508624
Rhog	-0.370141	0.0145345	-0.0567247	0.711832
Aldoc	-0.684622	8.55e-09	0.156604	0.229217
Stard10	-0.649991	5.06e-07	0.159813	0.261637
Them6	-0.60825	6e-09	0.226568	0.066528
Ntsr2	-0.333814	0.0078912	-0.0672237	0.627924
Ndrg2	-0.410418	0.000116541	0.0257663	0.820566
Fgfrl1	-0.345739	0.00718794	0.0955893	0.54381
Ptms	-0.460823	2.06e-06	-0.00907123	0.916737
Btbd17	-0.555815	2.89e-05	0.0773846	0.52027
Cxcl14	-0.579878	3.64e-08	0.118416	0.287222
Asic4	-0.556157	1.07e-05	0.229582	0.0969997
Limd2	-0.489188	3.43e-05	0.0795127	0.486162
Cyp46a1	-0.275427	0.00878453	-0.0411196	0.683632
Pkig	-0.387473	0.000297418	0.136367	0.157402
Tesc	-0.633792	7.85e-08	0.135405	0.295519
Samd1	-0.518705	4.62e-05	0.0840482	0.500498
Lin7b	-0.693215	2.69e-07	0.212631	0.0487996
Ap1s1	-0.69237	7.75e-10	0.24401	0.0123345
Mxra7	-0.472334	0.00038587	0.0980789	0.497258
Kcnmb4	-0.322085	0.00663711	0.0488016	0.656571
Efna3	-0.41131	0.0022906	0.0202061	0.856761
Shb	-0.354309	0.0138039	0.0877462	0.541162
Plekho1	-0.451392	0.00173946	0.023335	0.856048
Prr7	-0.392748	0.000611411	0.0754689	0.485945
Ramp1	-0.479802	0.000244807	0.0204282	0.850264
Palm	-0.447276	3.81e-06	0.0285346	0.744721
Fxyd7	-0.380258	0.000790714	-0.0882278	0.433716
Shisa4	-0.316834	0.0047619	-0.0930847	0.360802
Kctd17	-0.374206	0.00032319	0.0529132	0.514637
Ppp1r37	-0.426974	2.21e-05	0.00241698	0.979018
Slc18a3	-0.682989	0.00302482	0.0171549	0.959435
Chrm4	-0.63715	0.000822416	-0.165066	0.560544
Prag1	-0.47073	0.00121825	-0.0421957	0.84396
C1ql1	-0.767084	6.53e-05	0.180503	0.347699
Ano2	-0.467026	0.038666	-0.118887	0.617654
Stra6	-0.471751	0.0461439	-0.115144	0.593156
Adra1b	-0.658607	3.36e-05	0.0279182	0.900112
Hs3st2	-0.398471	0.016282	-0.0683344	0.725377
Fibcd1	-0.43564	0.00148179	-0.0725805	0.679235
Rxrg	-0.450779	0.00234389	0.019728	0.90657
Dact2	-0.421257	0.00173154	0.0174741	0.873395
Atp1a1	-0.427018	7.84e-05	0.0877582	0.496994
Galnt18	-0.371254	0.00180702	0.0314046	0.810455
Mmp15	-0.612969	4.19e-08	0.0910878	0.55456
Fdft1	-0.590061	1.79e-08	0.131851	0.308753
Htra1	-0.546459	2.73e-06	0.111337	0.413398
Lingo3	-0.499764	5.75e-06	0.0582514	0.658363
Ywhah	-0.389634	1.07e-05	0.0135267	0.902527
Inpp5a	-0.452336	8.72e-06	0.072505	0.528061
Efnb3	-0.388311	1.09e-05	-0.00973211	0.934583
Ppp1r9b	-0.503372	7.21e-10	-0.0454025	0.683564
Lynx1	-0.478367	4.35e-08	-0.0799096	0.501116
Tuba4a	-0.460664	0.000485621	-0.0239745	0.855264
Phyhip	-0.406866	0.000152312	-0.0412232	0.684994
Orai3	-0.49905	0.000609987	-0.00381169	0.978913
Hpcal1	-0.476709	0.000626366	0.0652834	0.617066
Slc29a1	-0.427005	0.00164505	0.0364146	0.792755
Slc25a18	-0.485606	0.0014829	0.111958	0.411436
Rpp25	-0.446737	0.00276046	0.0436347	0.810152
2310022B05Rik	-0.471196	3.01e-06	0.0332897	0.819221
Prrt3	-0.386926	0.000951947	-0.0237076	0.847816
Agfg2	-0.339407	0.0050116	0.00210426	0.987802
Zfpm1	-0.359209	0.0252043	-0.143891	0.416772
Kcnc3	-0.362002	0.0254149	-0.135126	0.45814
Rph3a	-0.383768	0.00749563	-0.138891	0.486552
Git1	-0.363114	0.0131834	-0.115164	0.507648
Susd2	-0.449588	0.0111553	-0.10821	0.612785
Nr1d1	-0.346179	0.0238909	-0.134997	0.435603
Scrt1	-0.284495	0.00990954	-0.13481	0.286395
Csdc2	-0.347263	0.00365322	-0.164259	0.319737
Ttyh3	-0.245946	0.0197395	-0.117763	0.340005
1700037H04Rik	-0.323785	0.017702	-0.142566	0.225572
Jup	-0.279106	0.0438373	-0.0211778	0.871422
Cx3cl1	-0.322404	0.00672741	-0.1561	0.293901
Mchr1	-0.348058	0.0175246	-0.15618	0.372942
Gng7	-0.437687	6.23e-06	-0.0538265	0.667901
Agap2	-0.361514	0.000117008	-0.0602029	0.650773
Zfp703	-0.347119	0.00428485	-0.0423015	0.741513
Dlg4	-0.37812	0.000274974	-0.113922	0.344377
Cacnb1	-0.384784	0.000239908	-0.0406802	0.723429
Fscn1	-0.285462	0.0115668	-0.0844311	0.549573
Rilpl1	-0.343496	0.0107338	-0.0473245	0.719343
Ptpn5	-0.327901	0.0074788	-0.0598429	0.682382
Nsmf	-0.482149	4.41e-06	0.0316988	0.803534
Cacnb3	-0.423328	0.000179148	-0.0103909	0.933656
Pmp22	-0.415787	0.0118147	0.0179095	0.913056
Adora1	-0.388989	6.65e-06	-0.122955	0.332165
Kcna6	-0.403834	0.00019468	-0.0789601	0.509897
Adgrb2	-0.272867	0.00308777	-0.106686	0.395751
Camk2b	-0.294234	0.000285791	-0.0563667	0.632
C2cd2l	-0.289558	0.00172765	-0.0867848	0.426995
Tspan5	-0.225995	0.00691504	-0.0765184	0.44092
Snph	-0.238887	0.0272298	-0.112796	0.45341
Desi1	-0.241499	0.0273801	-0.116248	0.417929
Mink1	-0.219348	0.0293343	-0.120183	0.284079
Irf2bpl	-0.260473	0.00632896	-0.0152942	0.914722
Lrrtm1	-0.232311	0.0328117	-0.0337568	0.792399
Lgi4	-0.43746	0.0129856	0.0157071	0.945196
Ccdc85c	-0.289345	0.0492377	0.100827	0.574026
2810459M11Rik	-0.493983	0.00730272	0.196714	0.270063
Entpd2	-0.594863	0.000551629	0.249284	0.22391
Kcng4	-0.682284	3.09e-06	0.107088	0.48305
Gfap	-0.80873	8.85e-12	0.263961	0.123958
Paqr7	-0.510511	0.000114156	0.0437221	0.776215
4930452B06Rik	-0.612337	0.000909591	0.19888	0.474192
Adamts2	-0.440753	0.00247522	0.0723586	0.708158
Prph	-0.830637	1.23e-05	-0.00836202	0.977262
Gm45606	-0.393742	0.0334011	-0.235041	0.312935
Ldlr	-0.417764	0.00331562	-0.0137895	0.934719
Rgs12	-0.351955	0.00397273	-0.0345491	0.823091
Wsb2	-0.331405	0.000890262	-0.00663898	0.95068
Nell2	-0.29842	0.0235558	-0.053886	0.605098
Srebf2	-0.272635	0.0226936	-0.0700885	0.588097
Sh3bp4	-0.304791	0.0205641	-0.0264394	0.867408
6430548M08Rik	-0.292833	0.0283762	-0.0604318	0.640872
Amigo1	-0.238166	0.0383906	-0.122769	0.309363
Slc6a17	-0.292685	0.00656723	-0.103991	0.382051
Pcsk6	-0.445693	0.00241864	0.0829902	0.506915
Pnmal2	-0.333483	0.00319682	0.00865338	0.925017
Nat8l	-0.391938	5.84e-05	0.0115897	0.930913
Fam131b	-0.409035	2.85e-06	0.0249948	0.853007
Atp1a2	-0.346387	0.00031459	-3.83e-05	0.999735
Ncs1	-0.361677	0.000549363	0.00172632	0.987729
Cerk	-0.325684	0.00181891	-5.33e-05	0.999676
Hrh1	-0.353168	0.0151976	-0.137867	0.394039
Sorcs2	-0.337762	0.00359541	0.00243417	0.985663
Rab3d	-0.302568	0.0376843	-0.109534	0.516952
Ncald	-0.233952	0.00469693	-0.0391356	0.746072
Sirpa	-0.198665	0.0170763	-0.0683433	0.569815
Sqle	-0.308543	0.00166643	0.0474358	0.694255
Abhd6	-0.289704	0.004502	0.0177487	0.869072
Tef	-0.390478	0.000281699	0.143509	0.246388
Lsm11	-0.476504	0.000392925	0.150548	0.424795
Rab11fip4	-0.323025	0.00898601	-0.0284212	0.838037
Josd1	-0.322452	0.00784601	0.0289147	0.831809
Ttl	-0.26737	0.0084845	0.0293744	0.810464
Tmem178	-0.310255	0.00399192	0.0949344	0.402738
Ak4	-0.362052	0.014856	0.0917278	0.565834
Icmt	-0.409269	0.000549856	0.127377	0.361061
Zfp706	-0.25391	0.0235719	0.116107	0.358752
Lrig1	-0.406156	9.85e-05	0.264872	0.121749
Patj	-0.304948	0.00559802	0.0941265	0.475892
Tril	-0.309397	0.00320814	0.12366	0.369759
Axl	-0.307257	0.0180912	0.0344534	0.762612
Snrk	-0.238546	0.0398489	0.0724047	0.550004
Ret	-0.414972	0.00423653	0.0760886	0.636392
Zbtb40	-0.390094	0.0114467	0.0514447	0.73331
Slc44a1	-0.276436	0.00719005	0.11319	0.347498
Ppm1f	-0.348358	0.0124439	0.109495	0.449225
Nefl	-0.230541	0.0163119	0.0286721	0.815254
Gjb6	-0.264543	0.0304094	0.013032	0.921938
Sall2	-0.315651	0.0224182	0.00758817	0.946919
Arhgef4	-0.234924	0.0266734	0.0202779	0.839554
Prx	-0.959891	0.026456	0.278556	0.494339
Htr5b	-0.953269	0.0111736	0.605526	0.153083
Ier2	-0.429961	0.0179794	-0.254701	0.17958
Vgf	-0.281601	0.0194818	-0.230351	0.0835899
Ssbp4	-0.548267	0.00252136	0.176719	0.231036
Fcho1	-0.522073	0.00460326	0.189454	0.241684
Hapln4	-0.427617	0.0165303	0.058708	0.718302
Efhd1	-0.42351	0.0156732	0.0032449	0.985633
Gal3st1	-0.383898	0.0128735	0.0873069	0.580923
Cryab	-0.401113	0.0122415	0.0779048	0.621679
Lxn	-0.349264	0.0257383	0.0578935	0.705153
Smarcd3	-0.387807	0.00279898	0.0462383	0.708554
Dhrs3	-0.362654	0.013033	-0.246625	0.130415
N4bp3	-0.522767	0.00150627	0.0609937	0.713955
Ckmt1	-0.408185	0.000609387	-0.000991045	0.992719
Slc7a10	-0.454061	5.58e-05	0.0814072	0.473728
Coq8b	-0.383625	0.00339475	0.0448251	0.728515
Rgs10	-0.342362	0.0164803	0.146515	0.27529
Pcp4l1	-0.317031	0.0139382	-0.0720488	0.613228
Cdk5r2	-0.305502	0.015968	-0.125605	0.266409
Ankrd34a	-0.288405	0.0248857	-0.132082	0.269066
Syt5	-0.333661	0.0173097	-0.0460759	0.72997
Pld3	-0.281071	0.0286361	-0.0635367	0.570717
Tmem97	-0.474898	0.00102086	-0.0742841	0.631617
Gas2l1	-0.341426	0.00157433	-0.00292281	0.98102
Nkain1	-0.365112	0.00209455	0.001494	0.991736
Pip5k1c	-0.234707	0.0372266	-0.127903	0.293667
Mpp2	-0.294799	0.00752035	-0.0505272	0.660705
Grik5	-0.235712	0.0149484	-0.0716862	0.463777
Fam57b	-0.355791	0.00236467	-0.0671897	0.571412
Rbfox3	-0.251876	0.0370883	-0.111234	0.353907
Dmtn	-0.295615	0.00574791	-0.0596962	0.554549
Slc25a22	-0.2239	0.0235407	-0.0441454	0.661009
Dhcr7	-0.288416	0.0293875	0.0144454	0.906843
Ttyh2	-0.283166	0.0214384	-0.108308	0.397786
Brsk1	-0.253863	0.0209651	-0.0979964	0.286763
Habp4	-0.290241	0.00869496	-0.0361628	0.703025
Kcnj11	-0.264878	0.0200696	-0.0642096	0.561571
Bcar1	-0.257869	0.0261987	-0.0423033	0.690554
Cdk16	-0.246698	0.0201499	-0.110653	0.324506
Rap1gap	-0.228902	0.0133818	-0.0629169	0.492653
Arhgap25	-0.495927	0.0427968	0.0310013	0.885583
Proser2	-0.482618	0.0368358	0.0139732	0.949665
Hspa1a	-0.500604	0.0359285	0.119509	0.524171
Lrrc75a	-0.343424	0.0355007	-0.113384	0.551604
Pdgfb	-0.365968	0.0180409	-0.0708865	0.66808
Dhcr24	-0.453831	0.000140214	-0.0911093	0.550079
Etv5	-0.343841	0.000499349	-0.0791773	0.630205
Gprc5b	-0.502548	1.52e-08	0.0757166	0.634793
Fam53b	-0.409342	0.000237814	0.0263299	0.888692
Slc6a9	-0.455957	0.000114388	0.0438524	0.774785
Ndrg1	-0.456667	0.000127988	0.0739229	0.628744
Klhdc7a	-0.310411	0.0331455	-0.140246	0.39573
Nuak1	-0.222238	0.0390943	-0.153824	0.333654
Arid5a	-0.371725	0.0114629	0.0148901	0.931387
Smim1	-0.381117	0.0129395	-0.0587931	0.696394
H2-DMa	-0.366021	0.0226827	-0.0821018	0.64011
Tmem151b	-0.402316	1.6e-05	-0.135627	0.274252
Acap3	-0.298192	0.00202764	-0.102843	0.422285
Srf	-0.349294	0.00255641	-0.0699534	0.480183
Orai2	-0.263372	0.00407778	-0.0947396	0.355302
Mgat5b	-0.202326	0.029941	-0.114256	0.294279
Gna12	-0.297874	0.00217247	0.0331947	0.777279
Aatk	-0.199504	0.0127968	-0.0560455	0.57758
Prkcz	-0.211144	0.0252104	-0.044062	0.587841
Nfe2l1	-0.213561	0.0271817	-0.0740239	0.381447
Cap1	-0.200851	0.0204393	-0.0647007	0.411847
Strn4	-0.196999	0.0373393	-0.0760106	0.371201
Pip4k2c	-0.303246	0.00374459	0.0127608	0.914461
Syt13	-0.26029	0.0048805	-0.0396732	0.655726
Src	-0.203984	0.0291862	-0.0912518	0.350396
Ubtf	-0.194396	0.0493042	-0.00671447	0.945793
Tnks1bp1	-0.223561	0.0290427	-0.0227385	0.829498
Akt2	-0.300424	0.0105392	-0.0860225	0.33981
Gpc1	-0.299866	0.00834223	-0.0233919	0.832334
Scn2b	-0.25999	0.0244214	-0.0862695	0.295528
Atxn7l3	-0.252479	0.033961	-0.0301318	0.746526
Syngr1	-0.271551	0.0156616	-0.049581	0.516335
Jph3	-0.261488	0.00491947	-0.0207425	0.809057
Actr1b	-0.282454	0.00165958	-0.0362098	0.679235
Fam129b	-0.426937	0.000255065	0.0509058	0.648744
Slc25a25	-0.357241	0.00255207	-0.0271229	0.803469
Cln8	-0.312541	0.0115737	0.0705232	0.539155
Cyp26b1	-0.361219	0.0210528	0.137583	0.389575
Tmbim1	-0.451731	4.61e-06	0.0760917	0.519612
Mag	-0.488713	7.2e-07	0.136816	0.222557
Mog	-0.458414	6.57e-07	0.188767	0.087096
Car14	-0.553778	3.29e-05	0.079607	0.589655
Itpkb	-0.454758	0.000920354	-0.0339334	0.782941
Gsn	-0.563752	8.93e-06	0.18356	0.0883521
Gstm7	-0.492265	0.00130366	0.0964405	0.476638
Ccdc184	-0.475147	0.000309335	0.000334592	0.997764
S1pr5	-0.295001	0.01148	-0.00123428	0.990571
Esyt1	-0.355039	0.00781874	0.0928816	0.517679
Vamp1	-0.343556	0.000348628	0.00109155	0.993689
5031439G07Rik	-0.294529	0.00482931	-0.0176306	0.889408
Map3k12	-0.209999	0.0193337	-0.0539509	0.636821
Syndig1	-0.253773	0.0240495	-0.0167966	0.879474
Porcn	-0.252311	0.0405061	-0.0494319	0.661745
Garem2	-0.316438	0.0342191	0.0631718	0.656272
Hap1	-0.291258	0.0106413	-0.00276646	0.979338
Tnk2	-0.226058	0.0359469	-0.106335	0.347093
Mknk2	-0.203372	0.0495088	-0.0863681	0.41497
Inhbb	-0.30416	0.041089	-0.0588901	0.697705
Stk40	-0.277453	0.0130806	-0.0898527	0.413992
Txlna	-0.20841	0.0333734	-0.0240357	0.81797
Mettl7a1	-0.303096	0.00879407	0.00365698	0.97239
Tmem189	-0.242725	0.0250336	-0.0255062	0.808357
Pbx2	-0.224892	0.0385833	-0.0435124	0.650798
Rhot2	-0.276592	0.0133412	0.0503343	0.624309
Ppp1r12c	-0.21985	0.024969	0.0204211	0.812591
Camk1	-0.191717	0.0471833	-0.00168807	0.984945
Sdf2l1	-0.941021	4.56e-09	0.505929	0.00167794
Fbxo2	-0.929962	4.02e-07	0.488435	0.00165204
Nr2f6	-0.757389	3.58e-06	0.354024	0.0118532
Vwa1	-0.770548	1.37e-05	0.455298	0.00223999
Yjefn3	-0.914613	0.000105685	0.263737	0.227212
Qdpr	-0.764719	5.82e-07	0.319992	0.0209232
Wnt7a	-0.75072	9.88e-07	0.26284	0.119942
Bok	-0.829315	6.61e-05	0.435153	0.026234
Crym	-0.739014	3.19e-06	0.356784	0.0317335
Igfbp6	-0.632457	0.00291026	0.169925	0.392714
A330009N23Rik	-0.707454	0.000376048	-0.00847306	0.970358
Icam5	-0.618738	1.78e-06	0.132851	0.390552
Kcnj4	-0.647957	5.64e-07	0.166368	0.341928
Ttc9b	-0.678952	2.43e-07	0.152526	0.286958
Adra2c	-0.461865	0.00244583	0.0751953	0.624995
Hes5	-0.828062	0.000270502	0.41387	0.0571483
Etnk2	-0.687867	0.00264986	0.192643	0.447103
Ier5	-0.818835	6.99e-05	0.336796	0.0800547
Kcns1	-0.687475	7.5e-05	0.112342	0.570344
Crhr1	-0.688498	2.49e-05	0.101167	0.553876
Gm13889	-0.486255	0.000570079	0.133713	0.3032
Sec14l2	-0.487689	3.85e-05	0.127085	0.307641
Metrnl	-0.504759	0.00602642	0.168087	0.368491
Prcd	-0.610669	0.0146335	0.243164	0.302414
Ltk	-0.535201	0.00881712	0.272086	0.0774558
Gadd45b	-0.565242	0.0123306	0.172624	0.299666
Amz1	-0.562907	0.00161821	0.193023	0.250659
Fabp5	-0.615285	0.00380835	0.426532	0.0170078
Thrsp	-0.634229	0.00160823	0.105908	0.589569
Cdh22	-0.490214	0.000373017	0.00896372	0.948718
Slc9a3r1	-0.486621	0.000127274	0.0226046	0.832135
Wnt7b	-0.45166	0.00034696	0.0485708	0.715003
Rasl10b	-0.488509	4.98e-06	0.00161348	0.98811
Kcnab2	-0.404411	0.000762722	-0.0536497	0.626435
Ebp	-0.53266	0.00016835	0.0565207	0.664117
Mvd	-0.408808	0.00182584	-0.0132652	0.919286
Wscd1	-0.431095	0.000857778	0.0436123	0.702545
Pdzd4	-0.341369	0.00445572	-0.0110025	0.922167
Kif1c	-0.331178	0.00100861	-0.00267833	0.982256
Aldh1l1	-0.497491	0.00217696	0.0755857	0.431599
Itgb5	-0.454879	0.00636343	0.161546	0.168435
Mlc1	-0.350459	0.0200534	0.0806884	0.339735
Pomgnt1	-0.457944	0.00255881	0.165511	0.203448
Fmnl3	-0.330446	0.0412668	0.0830746	0.535319
Ephx1	-0.388864	0.0273442	0.0953494	0.477299
C1qtnf4	-0.405648	0.00210669	0.19871	0.0355618
Abhd17a	-0.529796	7.21e-05	0.161793	0.0962162
Enho	-0.643438	0.000140306	0.301593	0.0116752
Hras	-0.524094	5.08e-05	0.191285	0.0337151
Apoe	-0.52062	3.5e-05	0.223876	0.0189827
Gipc1	-0.399327	0.00286982	0.122814	0.202718
Tst	-0.74047	7.71e-06	0.343277	0.0272422
Pin1	-0.634402	3.84e-05	0.241403	0.0579159
Coro1a	-0.541324	0.000552528	0.191832	0.155953
Mid1ip1	-0.502237	2.68e-05	0.180214	0.0897509
Ckb	-0.567053	0.000316759	0.138364	0.233503
Ccdc106	-0.471256	0.00123033	0.0760831	0.556149
Gcat	-0.637103	0.000708859	0.218833	0.197979
Cst3	-0.412131	0.00344895	0.118272	0.177566
Rprml	-0.507798	1.31e-05	0.164313	0.191701
Mtfp1	-0.479021	4.47e-05	0.139458	0.160547
Nsg1	-0.45497	1.67e-05	0.108987	0.149513
Scn1b	-0.37683	2.63e-05	0.0615241	0.490488
Prdx6	-0.399099	2.65e-05	0.139002	0.0949757
Pop5	-0.578863	6.59e-05	0.19303	0.188227
Rnd1	-0.543673	8.98e-05	0.233144	0.0634317
Vti1b	-0.430411	4.19e-05	0.186563	0.0362995
Mvp	-0.665192	0.000254823	0.33647	0.0378758
Nkx6-2	-0.665036	3.73e-08	0.31886	0.0133584
Hhatl	-0.618001	0.000623584	0.243257	0.151085
Prodh	-0.434431	0.000854347	0.119017	0.320181
Khk	-0.563055	0.00159426	0.160057	0.384895
Ddit4	-0.42913	0.00839163	0.0249644	0.876436
Wwc1	-0.349531	0.00333035	0.00413161	0.976904
Unc5b	-0.271651	0.0116416	-0.0359742	0.812318
Ttc7	-0.397252	0.0129007	0.0177584	0.923594
Emp2	-0.323839	0.0458199	-0.123753	0.470244
Klhl40	-0.575138	0.0362619	0.177515	0.522681
Eepd1	-0.451339	0.0145762	0.171929	0.338111
Hey1	-0.415333	0.000170106	0.182241	0.173026
Mgat4b	-0.429686	9.03e-06	0.12819	0.230091
Rnf19b	-0.303055	0.0024721	0.0851241	0.42522
Pacsin3	-0.605523	0.000139966	0.233307	0.10061
Tmem125	-0.507835	0.00290768	0.130999	0.408809
Litaf	-0.412811	0.00306755	0.145649	0.265344
Opn3	-0.488486	0.0241824	0.244989	0.268748
Dbx2	-0.306417	0.0349335	0.112119	0.427988
Tmem141	-0.55903	0.000677089	0.156844	0.318937
Arhgef25	-0.373643	0.0010267	0.077887	0.497208
Stmn4	-0.343008	0.00433609	0.0680758	0.450034
Smarcd2	-0.342715	0.0032723	0.030499	0.77293
Sh3glb2	-0.302398	0.00641999	0.0651319	0.449949
Mfge8	-0.688992	1.06e-09	0.124914	0.258075
Tlnrd1	-0.558902	3.65e-08	0.0771162	0.525809
Nbl1	-0.649792	2.94e-09	0.0326589	0.762108
Rims4	-0.492664	4.47e-05	-0.0133174	0.924814
Kcnn1	-0.363266	0.00555183	-0.0612794	0.658483
Tmem198	-0.532117	0.000210569	0.080693	0.518445
Cnp	-0.62065	4.72e-08	0.197055	0.0718369
B4galt2	-0.489465	2.19e-06	0.121749	0.235185
Cadm4	-0.495947	8.78e-06	0.140807	0.183051
Mfsd12	-0.400542	0.00178126	0.0668768	0.537681
Gnl1	-0.360674	0.000937298	0.065105	0.496494
Cdk5rap3	-0.548505	1.12e-05	0.194214	0.11796
Bcan	-0.343225	0.000451591	0.0528163	0.604142
Sfxn5	-0.409544	1.39e-05	0.0300081	0.779572
Galnt9	-0.460417	2.41e-05	0.0578424	0.568271
Ephb6	-0.423548	0.000761864	0.00595879	0.958154
Eno2	-0.472695	4.49e-05	0.0484882	0.606137
Mmd2	-0.464616	4.86e-06	0.0929064	0.338666
Acat2	-0.376696	0.00403242	-0.000549454	0.99664
Asphd2	-0.340919	0.00188485	0.0579617	0.594091
Zfp651	-0.384341	1.26e-05	-0.0424959	0.652619
Rab15	-0.368943	9.36e-06	-0.0120361	0.899222
Cbx6	-0.4109	2.73e-06	0.0344736	0.727373
Ppfia3	-0.327026	0.000602714	-0.00704059	0.949132
Rab40c	-0.406166	0.000528966	0.054663	0.645601
Tmem38a	-0.359326	0.00248512	0.0101365	0.909297
Cspg5	-0.271276	0.00824626	-0.0211634	0.803516
Csnk1g2	-0.363787	4.84e-05	0.0219318	0.787372
Zbtb17	-0.442277	0.000119239	0.0316991	0.768796
Gpr162	-0.335635	0.000502089	-0.00950101	0.909281
Ddr1	-0.354091	0.000103968	0.0762649	0.400005
Twf2	-0.439979	0.000273878	0.0410082	0.705238
Rps6kl1	-0.260594	0.0164369	-0.0421865	0.684321
Vhl	-0.317752	0.0312859	-0.00122927	0.992717
Smim7	-0.370673	0.0103624	0.151456	0.227092
Actr3b	-0.293239	0.00157655	0.096423	0.237314
Lancl1	-0.251257	0.0244716	0.0329524	0.708671
Chrna6	-0.936203	0.00782416	0.308673	0.437291
Lefty1	-1.28157	0.0122304	0.976245	0.057841
Tmem114	-0.800173	0.0276324	0.277099	0.485192
Fbln7	-0.568229	0.0141947	0.274175	0.309271
Shisa8	-0.821246	0.000114157	0.481829	0.0456716
Tspan11	-0.695524	0.000164894	0.32525	0.22321
Kif17	-0.532626	0.000188599	0.306288	0.0830362
Col18a1	-0.684255	1.9e-05	0.21943	0.200977
Sh2d5	-0.550168	5.19e-05	0.266798	0.0775141
Ldlrap1	-0.62493	0.000142862	0.330347	0.0723062
Gm43672	-0.64339	0.00641994	0.313428	0.170418
Id2	-0.405005	0.0110952	0.143562	0.322556
Rfc5	-0.340695	0.0247512	0.134326	0.468087
Med8	-0.429971	0.00492254	0.363571	0.0111536
Socs3	-1.09787	0.000398252	0.695168	0.0635502
Fzd10	-0.562373	0.0292798	0.186884	0.527137
Mapk12	-0.614908	0.00459275	0.159527	0.297389
Ccdc28b	-0.51415	0.00358588	0.268157	0.0958991
Lmo2	-0.478766	0.0103272	0.26821	0.0793123
Grin2c	-0.340168	0.0373699	0.0796807	0.603699
Clcn2	-0.386444	0.0337146	0.0936063	0.504452
Itga7	-0.409114	0.00857117	0.134068	0.347739
Eva1a	-0.380222	0.0459363	0.180816	0.226524
Bhlhe41	-0.337889	0.00451104	0.144262	0.243918
Drc1	-0.387854	0.014012	0.237172	0.14766
Chst2	-0.294562	0.0348167	0.0022228	0.986266
Nmral1	-0.610891	9.74e-05	0.251527	0.100964
Btg1	-0.287113	0.0294181	0.180665	0.12002
Cdk2ap1	-0.421218	0.0126701	0.364108	0.0281957
Tmem240	-0.318432	0.046938	0.175972	0.241182
Eml2	-0.39463	0.00263456	0.164173	0.165439
Kctd2	-0.35576	0.00687561	0.275972	0.0211163
