# Supplementary material for: Brain transcriptomic, metabolic and mitohormesis properties associated with N-propargylglycine treatment: A prevention strategy against neurodegeneration
Source: Brain Res. Author manuscript; Available in PMC 2024 Jul 28. (PMC11283822; doi:10.1016/j.brainres.2023.148733)
Supplement: MMC3 [file NIHMS1958532-supplement-MMC3.xlsx]

## Sheet: Sheet 1 - Supplementary_Table_S
Supplementary_Table_S2A_Fig2b
genes	WT_N-PPG_mean	WT-vehicle_mean	R6/2_N-PPG_mean	R6/2-vehicle_mean
A230057D06Rik	0.667743	0.587733	0.970268	0.850081
Cdhr1	0.627094	-0.903	-0.488805	-0.247143
Gm13443	-0.242701	-0.279629	-0.535777	0.770895
Trp53cor1	-0.536526	-0.66674	-0.568436	0.837468
A930017M01Rik	-0.693237	-0.949174	-0.451321	0.582776
Lyrm7	-0.0107822	-0.624259	-0.973612	1.08729
Tmem267	-0.303487	-0.877028	-0.425259	0.743114
D030028A08Rik	-0.0655315	-1.02203	-0.671712	0.561556
Gm3608	0.210781	-1.21646	0.0492234	0.523808
Wdfy1	-0.0867302	-1.32911	-0.360404	-0.510578
Gon4l	-0.444911	-1.07856	-0.823886	0.0870567
Jhy	-1.01175	-0.247588	-0.1188	0.912505
Gm9752	-0.636707	-1.28703	0.259666	0.597069
4833420G17Rik	-0.653176	-1.0196	-0.103069	0.403246
Gpnmb	-1.02481	-0.702299	0.206462	0.53957
Zfp488	-0.866977	-0.949898	-0.136082	0.473239
Rbm28	-1.03202	-1.01327	0.30904	0.377219
Pask	-1.05842	-1.12403	0.208579	0.343055
Sfmbt2	-0.953198	-0.979115	0.336939	0.387741
Fkbp14	-1.11534	-0.93003	-0.0170308	0.201171
Acr	-0.927185	-0.911593	0.588446	0.39215
Muc15	-0.873326	-0.606554	0.198454	0.753186
Gbp3	-0.774592	-0.965744	0.318619	0.308086
B330016D10Rik	-1.15775	-0.751451	0.408915	0.185386
Ranbp17	-1.0927	-0.879173	-0.0458136	0.309207
Gm28523	-1.02757	-0.567702	0.259045	0.720544
Ankrd61	-0.924557	-0.950961	0.249869	0.726998
2610035F20Rik	-1.10769	-0.755347	0.203892	0.448869
Ifi44	-0.358653	-0.708289	0.0169113	0.594318
BC067074	-0.666729	-1.08994	-0.329766	0.383426
Polr2a	-0.949332	-0.7364	-0.111603	0.717394
Dtx3l	-0.72367	-0.971165	-0.286529	0.321303
Parp12	-0.996698	-0.828352	0.184337	0.254159
Trmt2b	-1.10504	-0.890507	-0.157534	0.290703
Tpx2	-0.891466	-0.726409	-0.00982399	0.563263
Xaf1	-0.916949	-0.869034	0.0385276	0.281811
Cntn6	-1.02309	-0.863326	0.0982038	0.386317
Nfya	-1.11229	-0.835089	-0.0825838	0.506054
Skida1	-1.04402	-0.923973	-0.20045	0.0990873
Fam83h	-0.923411	-0.800552	-0.429366	0.824172
Mri1	-0.966181	-0.574888	-0.438874	0.557417
A730081D07Rik	-0.885316	-0.711353	-0.640513	0.598716
Cks2	-0.795575	-1.18277	0.0033256	0.392153
Prdm8	-0.846384	-0.749828	-0.535151	0.425203
5033417F24Rik	-0.894019	-0.950823	-0.173096	0.276215
Polr1a	-1.02788	-0.748389	-0.431182	0.204695
Pax6	-1.07937	-0.826387	0.0525098	0.132525
Skap2	-0.942219	-1.0623	-0.00783071	-0.0120032
Tpcn2	-1.15077	-0.689366	-0.193155	0.366568
Nup93	-1.08616	-0.812638	-0.405276	0.130059
Spata7	-1.01843	-1.07722	-0.351186	0.285936
Mcu	-1.16259	-0.839268	-0.364036	0.0848123
Ptpro	-0.655847	-1.00026	-0.307012	0.232221
Gng4	-0.759842	-0.978478	-0.60304	0.399902
Ubap2l	-0.82893	-0.854976	-0.881944	0.307084
Dennd1a	-0.941302	-0.856818	-0.685021	0.178169
Ppt1	-0.927433	-0.819222	-0.742614	0.135996
Ncam1	-0.81376	-0.83456	-0.891133	-0.0525649
Snx4	-0.930913	-1.03673	-0.346025	-0.00879107
Ube2e1	-1.05429	-0.93516	-0.382228	-0.0914595
Slitrk5	-0.670962	-1.17129	-0.571867	-0.24182
Gm12709	-1.24188	-0.630341	0.0856566	0.304582
Gm38300	-1.1639	-0.460924	0.141721	0.563682
4933439C10Rik	-1.28481	-0.629958	-0.0696291	0.440446
2810001G20Rik	-1.01365	-0.757263	-0.280466	0.0969774
Phf2os1	-0.974498	-0.936258	-0.00391279	0.686991
Rwdd3	-0.683249	-1.16019	-0.00589955	0.20161
Crnde	-0.901476	-0.777931	0.144058	0.20887
Mnat1	-0.817898	-0.972457	-0.295575	-0.113686
Barhl2	-0.920409	-0.847361	-0.154659	0.114174
Bex4	-1.10449	-0.803805	0.0495118	0.148559
Hook2	-1.2342	-0.787092	-0.0134291	0.329924
Gm16701	-1.0373	-0.968523	-0.10764	0.171266
Mirg	-1.32702	-0.550264	-0.317248	0.276144
Npr2	-1.14442	-0.752825	-0.373695	0.116694
9330151L19Rik	-1.15628	-1.03105	-0.181555	0.420137
Crebbp	-1.16302	-0.935297	-0.165424	0.22196
Ewsr1	-1.118	-0.985809	-0.132577	0.0958691
Tceal1	-0.998875	-0.930558	-0.35859	-0.0157214
Strada	-0.975086	-1.01338	-0.402203	0.0378359
Fam92a	-0.910441	-0.995706	-0.331158	-0.232273
Rraga	-1.02096	-0.901566	-0.426822	-0.165887
Riok1	-0.851627	-1.08352	-0.523392	0.257246
Optn	-0.971862	-0.862411	-0.722142	0.162394
Zfp422	-1.04605	-0.948079	-0.489166	0.230826
Eif4e3	-1.05801	-0.884714	-0.411988	0.0244675
Oxsr1	-1.10544	-0.970638	-0.386549	0.0902526
Upf3a	-0.941257	-0.994125	-0.343768	0.0768056
Gpatch1	-0.967758	-0.930229	-0.542705	-0.115843
Ascc2	-1.25362	-0.779473	-0.264235	0.425223
Radil	-1.09283	-0.843139	-0.356554	0.278728
Pmm2	-1.13502	-0.731113	-0.331359	0.0946328
Taok3	-1.16225	-0.64534	-0.670345	0.247697
Snapin	-1.02641	-0.78884	-0.545368	0.0130352
Tmem147os	-1.21553	-0.592862	-0.249045	-0.212341
Pnma3	-1.08017	-0.700228	-0.694497	0.0698019
1700001K19Rik	-0.657287	-0.549072	0.024494	0.782312
Slc38a6	-0.407183	-0.970519	-0.250809	0.169274
Ddx60	-0.541919	-0.977799	0.793914	-0.00379607
Atad2b	-0.552349	-1.21327	0.776052	0.103526
Gm43980	-0.725533	-1.05543	0.648556	-0.220157
Igsf10	-1.03363	-0.76739	0.220911	0.585518
Abca1	-0.59132	-1.24318	0.289151	-0.0301239
Ifih1	-0.797967	-1.11564	0.208315	0.0342604
Dis3	-0.692405	-1.23051	-0.225169	0.410443
Fbn1	-0.645147	-1.31653	0.0448246	0.0182259
Anapc1	-0.790021	-1.08181	-0.0373599	-0.141692
Eid2b	-0.865291	-1.13307	-0.218433	0.100616
Cyp4x1	-0.854038	-1.15817	-0.17721	0.320719
Qsox2	-0.841895	-1.32801	-0.160557	0.0969855
L3mbtl3	-0.891246	-1.09373	-0.246487	0.354977
Erlec1	-0.7955	-1.10147	-0.433587	0.072573
Pde3a	-0.903033	-0.956726	0.269617	0.130447
Eif2ak2	-0.828005	-1.06458	0.15421	0.429831
Myt1	-0.752419	-1.31292	0.0623037	0.364526
Dpyd	-0.549907	-1.45573	-0.0361576	0.015675
Slc6a15	-0.828636	-1.0437	-0.105128	-0.221342
Tgs1	-0.878114	-1.09278	-0.141437	-0.236111
Gprasp1	-0.890945	-1.016	-0.324507	-0.205614
Rdx	-0.90449	-1.05718	-0.200912	-0.357825
Rufy3	-0.939016	-1.02019	-0.404821	-0.199028
Gm12116	-1.29904	-0.686666	0.128903	0.443102
Gm15663	-0.709161	-0.97617	-0.456756	0.000694321
Gm38155	-0.544421	-1.0806	0.289331	0.0210682
Gm16185	-0.255112	-1.15029	0.216244	-0.347433
Mybl1	-0.69459	-1.20652	0.24303	-0.195871
Glra3	-0.688048	-1.18867	0.164117	-0.314118
Pcdh11x	-0.586852	-1.13947	0.0664394	-0.548927
Atr	-0.624189	-1.24281	0.270528	-0.533632
Washc4	-0.625785	-1.32308	0.276155	-0.490709
Stag2	-0.683486	-1.18647	0.253066	-0.434668
Dpy19l4	-0.723157	-1.13679	0.20702	-0.537984
Bod1l	-0.713678	-1.03199	-0.154036	-0.169459
Med13	-0.844211	-1.12538	0.023362	-0.0843739
Tpr	-0.795672	-1.07429	-0.178125	-0.0939828
Peg3	-0.853264	-1.10551	0.0420214	-0.206156
Phf6	-0.802789	-1.16965	-0.0139816	-0.209411
Galnt13	-0.548589	-1.20881	-0.0677056	-0.32093
Cdc73	-0.611117	-1.18525	0.0511201	-0.370755
Top2b	-0.561776	-1.23741	0.134693	-0.52728
Lnpk	-0.563566	-1.20929	-0.0137363	-0.462351
Atrx	-0.661149	-1.17782	0.163074	-0.275668
Atp13a3	-0.668018	-1.22138	0.136638	-0.395693
Chm	-0.672458	-1.22681	0.0350481	-0.246593
Rasa1	-0.731868	-1.10705	0.00417373	-0.302082
Fgd4	-0.719857	-1.08757	0.0957141	-0.413573
Bicd1	-0.766378	-1.0807	-0.000955458	-0.411962
Ythdf3	-0.689249	-1.13461	-0.0361834	-0.516762
Arid4b	-0.738013	-1.18048	-0.00479269	-0.425907
Hs6st2	-0.692428	-1.19316	-0.0303083	-0.43165
Prpf40a	-0.727442	-1.18354	-0.033227	-0.411745
Yme1l1	-0.671819	-1.22342	-0.137239	-0.309152
Senp6	-0.739762	-1.13673	-0.184821	-0.412473
Golga4	-0.779633	-1.13717	-0.0817496	-0.205486
Plaa	-0.861993	-1.10889	-0.180163	-0.28704
Dcx	-0.353365	-1.38747	-0.049216	-0.0643647
Zkscan2	-0.392915	-1.39684	-0.176055	-0.164599
Zfp280c	-0.590543	-1.36178	0.221611	-0.253759
Tia1	-0.665263	-1.28485	0.2336	-0.447889
Wdr60	-0.707624	-1.28319	-0.114384	-0.0948945
Zc2hc1a	-0.584034	-1.25629	-0.166642	-0.395354
Tet2	-0.759935	-1.32787	0.292079	0.221699
Cep135	-0.790514	-1.32332	0.239881	0.221161
Slc35a3	-0.710208	-1.28346	0.206609	-0.0710455
Pde3b	-0.71582	-1.2008	0.15942	-0.14237
Npat	-0.823452	-1.20722	0.163033	0.0121884
Epc2	-0.74133	-1.23113	-0.0115294	0.027482
Dnm1l	-0.750595	-1.28749	-0.0295657	0.0249534
Tsc22d2	-0.782354	-1.19588	-0.0373758	-0.10009
Vma21	-0.777626	-1.25006	-0.077006	-0.105071
Rrm2b	-0.555796	-1.40195	-0.0197031	0.00577072
Mdm4	-0.765253	-1.25355	-0.118706	0.0174236
Scn9a	-0.939955	-0.880459	0.274614	-0.0975548
Tex9	-0.709609	-1.24586	-0.0528544	0.417099
Trdmt1	-0.554737	-1.26529	-0.0207537	-0.122658
Zfp930	-0.704397	-1.20408	0.131885	0.0373426
Cd2ap	-0.73701	-1.07742	0.0469074	-0.0479874
Zfp40	-0.807113	-1.12859	0.133761	-0.0441086
2610008E11Rik	-0.763604	-1.15265	0.00166235	-0.121435
Nek1	-0.880916	-1.12885	0.0239261	-0.108898
Esf1	-0.936491	-1.00024	0.0425135	-0.0441455
Thoc2	-0.89673	-1.04906	0.00439311	-0.133036
Zfp945	-0.523553	-1.24395	0.123423	-0.310965
Fam76b	-0.706248	-1.31367	0.24313	-0.238418
Rps6kb1	-0.70555	-1.18231	0.0288354	-0.229772
Fam135a	-0.667086	-1.29465	0.227478	-0.251742
7-Mar	-0.731845	-1.21411	0.215266	-0.321984
Trpm7	-0.787557	-1.18621	0.138754	-0.227274
Dzip3	-0.684171	-1.21632	0.112714	-0.24496
Ppp4r3b	-0.58879	-1.25402	0.0299588	-0.34987
Smarca1	-0.743943	-1.20601	0.16928	-0.203291
Xpo1	-0.741901	-1.21475	0.0937983	-0.392547
Gca	-0.841564	-1.08933	-0.0727924	0.0823655
Micu3	-0.757765	-1.25227	-0.145217	-0.172708
Uba3	-0.983378	-1.11317	-0.081525	-0.0484433
Armcx1	-0.948644	-1.05472	-0.14566	-0.158482
Ccnc	-0.872365	-1.24546	0.100031	0.0121887
Ppp4r3a	-0.829715	-1.22107	0.0222153	-0.237132
Ncl	-0.847643	-1.02328	-0.31848	-0.136923
Selenot	-0.812276	-1.13464	-0.202949	-0.223999
Phf10	-0.883601	-1.07717	-0.248521	-0.270063
Rnf2	-0.660642	-1.36201	-0.0493608	-0.133457
Kcnj3	-0.631294	-1.27146	-0.284537	-0.159352
Mllt10	-0.690273	-1.23089	-0.281907	-0.118583
Zfp157	-0.8513	-1.14981	-0.111265	-0.097418
U2surp	-0.779243	-1.17497	0.0217776	-0.313753
Eny2	-0.825946	-1.18159	-0.1574	-0.15827
Slc25a36	-0.866815	-1.1741	-0.168865	-0.0106296
Ehbp1	-0.840124	-1.22675	-0.189566	-0.00940409
Acadsb	-0.836055	-1.22938	-0.156473	-0.0767737
Serinc1	-0.797923	-1.26499	-0.188519	-0.0854405
Fbxo11	-0.694881	-1.28843	-0.182844	-0.0945523
Tax1bp1	-0.825918	-1.13631	-0.255117	-0.244603
C330007P06Rik	-0.708358	-1.27936	-0.209805	-0.190852
Slc4a7	-0.682905	-1.28403	0.381637	-0.395363
Zfp367	-0.808148	-1.25508	0.365159	-0.279244
Smc2	-0.806122	-1.22112	0.355289	-0.307916
Cep44	-0.782417	-1.1421	0.168174	-0.309286
Rab10os	-0.672995	-1.18024	-0.0958826	-0.374983
Mtf2	-0.738152	-1.26275	0.154887	-0.264024
Vps37a	-0.778638	-1.27624	0.101514	-0.123465
Rbm26	-0.868232	-1.08384	0.136214	-0.207132
Sh3bgrl	-0.806708	-1.18413	0.0613634	-0.182043
Lrch2	-0.68747	-1.31285	0.153918	-0.224108
Klhl7	-0.756958	-1.28234	0.10658	-0.222165
Nap1l3	-0.887109	-1.14113	0.124354	-0.247092
Gtf2a1	-0.806838	-1.13967	0.0801591	-0.171803
Pkd2	-0.752857	-1.2679	-0.0591219	0.0248075
Sec24a	-0.940923	-1.00097	-0.0657072	-0.1744
Rsbn1l	-1.00873	-0.992197	0.0441355	-0.240318
Chd7	-0.866011	-1.07489	-0.0421405	-0.160083
2700097O09Rik	-0.923092	-1.14159	0.0875261	-0.291067
Rab9b	-0.904711	-1.10738	-0.205375	0.078619
Wdr43	-1.03838	-0.978601	-0.111856	-0.169884
Prpf4b	-0.77854	-1.29198	0.274822	-0.017795
Baz2b	-0.813069	-1.28289	0.122318	0.039136
Cenpc1	-0.793518	-1.18698	0.107222	-0.135897
Bmi1	-0.892688	-1.13961	0.101601	-0.14598
Abca8b	-0.76547	-1.28073	0.0359369	-0.158535
Mier3	-0.931621	-1.16552	0.020357	-0.0884272
Pde1c	-0.880764	-1.12786	0.143159	-0.264076
Zfp317	-0.701688	-1.30957	-0.00905612	-0.0966409
Zbtb6	-0.642933	-1.46645	-0.00462047	-0.153423
Alg6	-0.764512	-1.29345	0.0536161	-0.248748
Cul5	-0.781282	-1.19374	0.00969179	-0.33679
Ddx5	-0.791705	-1.21467	0.00442238	-0.316993
Tubgcp5	-0.692799	-1.28991	-0.0819504	-0.193768
Tmem87b	-0.778679	-1.16565	-0.179325	-0.223771
Ptbp2	-0.785166	-1.17435	-0.0900536	-0.377845
Nap1l2	-0.735946	-1.15969	-0.188896	-0.369689
Zfp383	-0.829538	-1.11943	-0.104902	-0.393689
Armcx5	-0.843009	-1.3951	-0.0115986	0.0563488
Tmtc2	-0.847245	-1.3574	0.0124825	-0.125534
Ogt	-0.707401	-1.31919	0.1314	-0.324734
Lrch3	-0.857876	-1.23692	0.00729397	-0.349778
Mccc1	-0.947809	-1.03411	0.01517	-0.309239
Lrig2	-0.881698	-1.13568	-0.0727722	-0.275776
BC005537	-0.819805	-1.20573	-0.195691	-0.21842
Dido1	-0.743474	-1.24252	0.0264127	-0.295722
Lypla1	-0.79023	-1.27475	-0.15604	-0.290304
Tcp11l1	-0.580602	-1.0499	-0.172719	0.163037
Mest	-0.703689	-1.0901	-0.274597	0.301702
Robo1	-0.471552	-1.22829	-0.368407	0.0112044
Zfp287	-0.827647	-1.17744	-0.30966	0.407473
Pag1	-0.957329	-1.14753	0.147513	0.0776549
Phf3	-0.955562	-1.1061	-0.111536	0.127314
Prrc2c	-0.650821	-1.15264	-0.0851683	-0.224396
Ncor1	-0.634724	-1.26378	-0.17276	-0.0990633
Ep300	-0.714683	-1.21773	-0.156668	-0.0714991
Zfp318	-0.62671	-1.29549	-0.153432	-0.25589
Taf2	-0.768751	-1.34557	0.00754746	-0.0452497
Sbf2	-0.669815	-1.31643	-0.149235	-0.0932249
Tbck	-0.84554	-1.13955	-0.238248	-0.019178
Map3k7	-0.827642	-1.20621	-0.270551	-0.0585888
Adgrl2	-0.788363	-1.22125	-0.244924	-0.0675963
Cdh10	-0.649491	-1.22998	-0.46014	-0.0103872
Zfp9	-0.69415	-1.27854	-0.190214	-0.0251618
Ankrd45	-0.569678	-1.47714	-0.194985	0.0171702
Orc3	-0.663926	-1.28596	-0.157133	-0.103137
Casd1	-0.676363	-1.34814	-0.221072	-0.0426895
Kat6b	-0.679698	-1.24291	-0.395852	0.0276395
Ss18l1	-0.714941	-1.22783	-0.519027	0.0144631
Slitrk3	-0.496756	-1.38743	-0.353903	-0.0221772
Bahcc1	-0.653495	-1.25086	-0.443105	-0.0919206
Supt16	-0.492294	-1.28923	-0.267294	0.0741875
Gpr137c	-0.485706	-1.32732	-0.33752	0.112324
Kat6a	-0.659461	-1.15042	-0.231039	-0.00295225
Pcm1	-0.398417	-1.23334	0.116936	-0.350127
Cep350	-0.516871	-1.2348	-0.0334455	-0.300036
Ncoa2	-0.50018	-1.28997	-0.0500081	-0.324206
Avl9	-0.494925	-1.17776	-0.112665	-0.40998
Tmem245	-0.495767	-1.26976	0.0503724	-0.498808
Mid2	-0.513343	-1.26978	-0.0298521	-0.233136
Robo2	-0.262752	-1.30778	-0.221899	-0.466513
Tnik	-0.42118	-1.29677	-0.235049	-0.313723
Adam10	-0.452517	-1.35225	-0.178729	-0.475997
Birc6	-0.65748	-1.14751	-0.0848089	-0.430135
4932438A13Rik	-0.51499	-1.1869	-0.0864659	-0.548184
Zmym2	-0.503486	-1.24649	-0.0717469	-0.564436
Macf1	-0.61672	-1.14023	-0.132347	-0.574013
Zfr	-0.54286	-1.34165	-0.17535	-0.240925
Appbp2	-0.660556	-1.22542	-0.116082	-0.299553
Ubr3	-0.571834	-1.28156	-0.120068	-0.305907
Ids	-0.523999	-1.31914	-0.214571	-0.315911
Cntn1	-0.486567	-1.2436	-0.280141	-0.631896
Rev3l	-0.599357	-1.20915	0.174779	-0.261883
Nipbl	-0.645601	-1.15795	0.115578	-0.241603
Alkbh8	-0.588822	-1.13293	-0.186528	-0.216457
Edem3	-0.664657	-1.28285	-0.0196346	-0.162566
Gdap1	-0.554155	-1.27069	-0.171207	-0.289148
Epha5	-0.678237	-1.15723	-0.0526164	-0.337131
Kif21a	-0.666429	-1.15805	-0.162707	-0.395833
Xiap	-0.375342	-1.31501	0.00551417	-0.589957
Chl1	-0.485916	-1.24553	-0.0955731	-0.487984
Hif1a	-0.60993	-1.30619	-0.027065	-0.485108
Impad1	-0.617756	-1.24171	-0.0979728	-0.469224
Crnkl1	-0.647702	-1.07096	-0.211521	-0.221852
Usp15	-0.548085	-1.21721	-0.168297	-0.234624
Parg	-0.699349	-1.17729	-0.356227	-0.112145
Usf3	-0.604663	-1.19391	-0.21401	-0.300621
Lpp	-0.534219	-1.03905	-0.463832	-0.3404
Gcfc2	-0.56294	-1.34006	0.0252835	0.0258966
Papolg	-0.622126	-1.44867	0.0818994	-0.0318852
Rapgef6	-0.745876	-1.28785	0.0568257	-0.160824
Ints6	-0.611935	-1.36469	0.0402973	-0.182101
Xrn2	-0.529512	-1.341	-0.29563	0.00890515
Csmd3	-0.700123	-1.2542	0.291033	-0.162166
Bbx	-0.670026	-1.32946	0.190994	-0.0708239
Taf1	-0.615049	-1.32552	0.0684411	-0.259457
Sp4	-0.505852	-1.19937	-0.0158798	-0.348618
Cep170	-0.709731	-1.19861	0.0771188	-0.209714
Fndc3a	-0.613195	-1.29883	0.0422527	-0.318587
Sema3a	-0.63099	-1.29626	-0.0867774	-0.181695
Ahctf1	-0.758254	-1.19631	0.0507769	-0.36563
Carf	-0.503622	-1.41896	-0.0325658	-0.351345
Usp45	-0.593841	-1.24502	-0.1784	-0.425117
Ankrd44	-0.86111	-1.15486	0.20097	-0.264359
Agps	-0.630206	-1.21554	-0.0539109	-0.278362
Ate1	-0.612572	-1.23531	-0.170692	-0.495752
Dock7	-0.672819	-1.20281	-0.257101	-0.562336
Tet1	-0.488665	-1.23003	0.119251	-0.263441
Mga	-0.618479	-1.23374	0.18614	-0.253401
Rev1	-0.544308	-1.26438	0.125182	-0.425979
Qser1	-0.639146	-1.15275	0.138182	-0.497173
Abca5	-0.643995	-1.17264	0.0642514	-0.540841
Kcnt2	-0.532627	-1.27479	0.0285516	-0.494596
Xrn1	-0.669488	-1.2093	0.00503614	-0.322718
Miga1	-0.585901	-1.29012	0.00874409	-0.384016
Suco	-0.693246	-1.24575	-0.0205466	-0.302118
Dhx36	-0.688237	-1.19421	-0.046086	-0.41387
N4bp2l2	-0.733986	-1.22059	-0.0346408	-0.428424
Hspa13	-0.665379	-1.27024	-0.0754428	-0.257373
Mtmr1	-0.671815	-1.31406	-0.0383183	-0.32036
Trpc1	-0.543092	-1.35407	-0.00206881	-0.463288
Morc3	-0.70068	-1.21879	-0.0663834	-0.438916
Ap4e1	-0.665105	-1.34396	0.165548	-0.132424
Armcx4	-0.717661	-1.06113	-0.189518	-0.255299
Zfp810	-0.406845	-1.43347	-0.00549941	-0.544655
Zfp941	-0.86728	-0.90354	-0.341832	0.0978345
Slain2	-0.842166	-1.0945	-0.319474	-0.0786416
Grip1	-0.709955	-1.19475	-0.46896	0.0148831
Zc3h13	-0.905909	-0.975013	-0.546126	0.0381328
Synj2bp	-0.791905	-0.981624	-0.457431	-0.184257
Nup155	-0.807601	-1.20998	-0.173636	-0.112157
Akap17b	-0.771538	-1.06954	-0.328598	-0.284192
Nsd3	-0.849845	-1.0323	-0.244361	-0.351586
Scyl2	-0.810552	-1.04654	-0.429998	-0.276595
Trip4	-0.783698	-1.07136	-0.256368	-0.395259
Aftph	-0.686463	-1.1505	-0.381309	-0.409855
Clasp2	-0.519299	-1.35931	-0.157244	-0.409639
Uhrf1bp1l	-0.557838	-1.34239	-0.236188	-0.265612
Dock9	-0.635145	-1.26802	-0.214723	-0.296674
Sgip1	-0.440718	-1.35568	-0.337292	-0.344832
Nedd4	-0.499314	-1.30004	-0.420072	-0.311322
Satb1	-0.530468	-1.32031	-0.414646	-0.165509
Dck	-0.534859	-1.22425	-0.469603	-0.256816
Setd7	-0.72529	-1.14095	-0.444505	-0.118292
Med13l	-0.720972	-1.16364	-0.41115	-0.259447
Cacna1b	-0.726995	-1.25486	-0.270745	-0.113963
Rad21	-0.74451	-1.27677	-0.247928	-0.174027
Ubqln2	-0.732906	-1.16126	-0.398562	-0.376593
Camk2d	-0.699499	-1.28836	-0.263601	-0.272424
Vezt	-0.807183	-1.1983	-0.34529	-0.178153
Dgke	-0.549633	-1.23758	-0.14179	-0.245978
Trip12	-0.7351	-1.19038	-0.053605	-0.204987
Nalcn	-0.604871	-1.31165	-0.0986845	-0.189533
Afdn	-0.607894	-1.20342	-0.208415	-0.396544
Zmym4	-0.618175	-1.22208	-0.239019	-0.241542
Pcdh10	-0.558784	-1.13378	-0.342557	-0.352925
Pcnx	-0.570367	-1.14877	-0.340106	-0.405068
Tcf12	-0.69313	-1.20258	-0.178207	-0.370907
Usp24	-0.677994	-1.18507	-0.253956	-0.354935
Usp47	-0.706716	-1.14991	-0.273182	-0.367765
Ubr5	-0.662271	-1.12008	-0.262811	-0.479686
Arhgap29	-0.575963	-1.15883	-0.37047	-0.318239
Xpot	-0.684234	-1.20645	-0.190354	-0.396548
Trappc11	-0.702171	-1.2029	-0.342123	-0.274467
Stam	-0.646368	-1.17773	-0.342213	-0.452126
Rbl2	-0.661604	-1.26531	-0.334591	0.0496857
Mfsd6	-0.608429	-1.06981	-0.706816	-0.0488909
Acer3	-0.741578	-1.13099	-0.437166	0.0241219
Btbd1	-0.777851	-1.07457	-0.463361	-0.248225
Zcchc14	-0.770367	-1.16385	-0.44203	-0.233892
Rabgap1	-0.797028	-1.16264	-0.45035	-0.178804
Jarid2	-0.331164	-1.16288	-0.731088	-0.349118
Stam2	-0.661611	-1.3505	-0.0181442	-0.185987
Scaper	-0.78901	-1.21587	-0.214613	-0.139739
Gtpbp8	-0.836304	-1.24597	-0.170678	0.00323638
Kdm4c	-0.89672	-1.16315	-0.197555	-0.0663008
Ralgapa2	-0.722029	-1.35256	-0.307932	0.10416
Kansl1	-0.856583	-1.23724	-0.345646	0.154206
Eif2ak4	-0.835418	-1.09735	-0.305199	-0.0836801
Wdr17	-0.713001	-1.12151	-0.365114	-0.229646
Acbd3	-0.75257	-1.04806	-0.451027	-0.247313
Ptpn21	-0.618452	-1.17523	-0.604604	-0.0348203
Cdh18	-0.489693	-1.30426	-0.376323	-0.201224
Med23	-0.748357	-1.21431	-0.410434	-0.104407
Lrrn3	-0.595761	-1.18984	-0.486117	-0.461297
Sdad1	-0.681381	-1.17494	-0.53231	-0.197375
Terf2ip	-0.632555	-1.06421	-0.700294	-0.212329
Gm16183	-0.390266	-1.17105	-0.399895	0.875847
Tnfrsf18	-0.357973	-1.29908	0.0927609	0.127867
Ano5	-0.428593	-1.5527	-0.012459	0.307587
Bmp5	-0.448488	-1.22511	-0.00585178	0.604256
Ublcp1	-0.562222	-1.0241	-0.568884	0.452228
Zfp866	-0.781544	-1.03429	-0.486174	0.191418
Bbs7	-0.649058	-1.31304	-0.299638	0.157766
Ptpn13	-0.505866	-1.42614	-0.396357	0.0555989
4932422M17Rik	-0.959298	-1.06122	0.360126	0.749607
AI480526	-1.1483	-0.875138	0.290897	0.675301
Flt3l	-1.05087	-0.89144	0.084291	0.331055
2900005J15Rik	-0.866363	-1.22636	-0.0498948	0.610966
Leng8	-1.0874	-0.913605	-0.0504533	0.419187
Pxn	-0.989938	-0.976332	-0.312386	0.26061
Lin28b	-0.959783	-1.22255	0.458052	0.241683
Guf1	-0.899535	-1.20543	0.477071	0.171754
Atg4a	-0.867263	-1.34259	0.345176	0.281114
Zmat1	-0.965177	-1.11083	0.160138	0.309582
Spata1	-0.841212	-1.119	0.110944	0.302802
Stk3	-1.02842	-1.10787	0.0596781	0.408275
Fnbp4	-1.05787	-1.13026	-0.0585665	0.306741
Gm37928	-0.808339	-1.32165	0.165462	0.235641
Supt20	-0.891477	-1.17038	-0.019436	0.278695
Pnn	-1.07436	-0.889132	0.151529	0.28137
Srsf5	-0.886852	-1.14163	0.0890686	0.0347491
Wsb1	-0.897016	-1.18627	0.247813	0.0510041
Ccnl1	-0.958479	-1.13377	0.113844	-0.0651001
Srsf11	-0.888608	-1.19219	0.1204	-0.157163
Rbm25	-1.0115	-1.00757	0.00685607	0.12751
Rbbp6	-0.994177	-1.11969	-0.0432864	-0.00142738
Nap1l5	-1.01072	-1.01046	-0.122869	-0.0534657
Ddx10	-1.0246	-0.969181	-0.0510009	-0.023793
Ppl	-1.01514	-0.854177	-0.0549111	0.724595
Sfrp4	-0.98318	-0.893482	-0.0630397	0.474445
Hmgn5	-1.0423	-0.919763	0.156905	0.366851
Taf15	-1.21575	-0.776765	0.139516	0.332196
Gm42528	-1.05771	-1.08679	0.108154	0.431721
Efcab7	-0.994319	-0.858113	0.131952	0.439287
Lrrc29	-0.97428	-0.797925	-0.207587	0.511923
Ebf1	-1.19026	-0.862384	-0.0926222	0.369375
Meis1	-1.26983	-0.876781	-0.0626302	0.329676
Xpa	-0.976322	-0.822323	-0.433239	0.277449
Pkib	-0.956927	-1.00732	-0.0574867	0.126549
Gas2	-1.01166	-0.988333	-0.16244	-0.054404
Gm16794	-0.719983	-1.11654	-0.223612	0.218737
Zic4	-0.83195	-1.04934	-0.189771	-0.114206
Ermard	-0.926629	-1.13532	0.0469864	-0.0237077
Nemp2	-0.766071	-1.42643	0.0578496	0.019748
Reck	-0.87903	-1.24864	-0.079644	0.0852648
Cep164	-1.13976	-0.854157	-0.385814	0.764531
Zcchc8	-1.19559	-0.892552	0.068901	0.490233
Lgals8	-1.16156	-1.00089	-0.0849569	0.34517
Letm2	-1.11044	-0.950595	0.00572595	0.113568
Scaf4	-1.02162	-0.992135	-0.203411	0.293288
Nfxl1	-1.07244	-0.944058	0.310476	0.0450527
Tra2a	-1.07227	-0.91038	0.19995	0.0572093
Ccdc77	-0.980077	-0.963292	0.0351615	0.235031
Marcks	-0.990407	-1.02255	-0.0220166	-0.0865475
Srsf6	-1.04526	-1.08824	0.0921456	-0.000905496
Zfand6	-1.07912	-1.14182	0.0786161	-0.0164452
Rian	-1.04874	-1.11342	-0.03787	0.033467
Mfn1	-1.05133	-1.04918	0.0920071	-0.206131
Nup54	-1.07977	-0.940328	-0.026126	-0.189518
Tbc1d31	-1.07103	-1.01947	-0.0297799	0.616944
A330102I10Rik	-0.931344	-1.03875	-0.201843	0.368033
Tbc1d19	-1.07995	-1.11749	0.0428288	0.215048
Klhl20	-1.00514	-1.05692	-0.234145	0.215421
Ddx46	-1.03006	-1.10941	-0.174534	0.217944
Tmem67	-1.09801	-1.07874	0.167276	0.184726
Caprin2	-0.98393	-1.04069	-0.0471657	0.0496832
1300002E11Rik	-1.0993	-1.04395	0.000238612	0.144313
Hnrnph2	-0.945042	-1.18163	-0.0813974	-0.00575828
Rnf128	-0.887586	-1.13311	-0.0969199	-0.207468
Cdkn1b	-1.05638	-0.917387	-0.260215	-0.196902
Ppp6c	-0.977299	-0.911699	-0.434313	-0.202789
Serbp1	-0.924233	-1.03833	-0.335452	-0.347479
Nucks1	-1.04391	-0.907638	-0.387656	-0.192765
Diaph3	-0.562773	-1.12237	-0.498564	0.747754
Gm12592	-0.306593	-1.13107	-0.771356	0.398183
Scoc	-0.768827	-1.03645	-0.35923	0.40058
Nsun7	-0.726129	-1.08884	-0.589692	0.548341
Gm9776	-0.428172	-1.34504	-0.257662	0.100316
Rps6ka6	-0.633095	-1.24474	0.122678	-0.306246
Zfpm2	-0.540162	-1.22463	-0.0640813	-0.373818
Rb1	-0.594693	-1.48109	0.0908543	-0.22467
Glra2	-0.445307	-1.2616	-0.52838	-0.257338
Rbm34	-0.588274	-1.23905	-0.298739	-0.440959
Usp48	-1.04293	-1.11661	-0.13178	0.272153
F730043M19Rik	-0.965445	-1.232	-0.129944	0.0278474
Exd2	-1.04653	-1.11723	-0.0942147	0.078342
Sec61a2	-0.941505	-1.07637	-0.0408107	-0.298482
Pspc1	-0.977154	-0.994907	-0.24267	-0.0730898
Armc8	-0.944564	-1.15403	-0.134099	-0.0777299
Ttc13	-1.0249	-1.00037	-0.364909	-0.0633305
Urb1	-0.678793	-1.11238	-0.422964	-0.206835
9130024F11Rik	-0.710383	-1.29017	-0.227369	0.0592696
Stx16	-0.912511	-1.13953	-0.332255	0.133502
Tmem136	-0.866895	-1.13534	-0.396305	0.0733472
E2f3	-0.924524	-1.02547	-0.503911	-0.0220258
Uri1	-0.698541	-1.31628	-0.423499	-0.176128
Ino80	-0.663338	-1.15923	-0.456816	-0.411988
Rbm18	-0.732562	-1.0819	-0.627036	-0.255007
Sgcb	-0.759583	-1.27899	-0.225761	-0.334297
Chmp2b	-0.753896	-1.22122	-0.317701	-0.298644
Nae1	-0.826045	-1.14027	-0.198348	-0.449754
Dars	-0.691187	-1.19352	-0.321331	-0.541688
Clvs2	-0.845256	-1.09418	-0.439051	-0.262815
Ola1	-0.828074	-1.04351	-0.520503	-0.383923
Samhd1	-1.19941	-0.85013	-0.229189	0.334136
Gigyf2	-1.03228	-1.04557	-0.337845	0.217799
Gspt2	-1.05654	-1.00799	-0.282291	0.0180634
Nova1	-1.10685	-0.905565	-0.259992	-0.0218684
Lnx2	-0.896314	-0.89025	-0.514031	0.0899254
Morf4l1	-1.09306	-0.853194	-0.316732	-0.153817
Cd200	-1.02905	-0.924482	-0.417136	-0.0511087
Fam114a2	-0.971494	-0.724544	-0.601769	-0.0524636
Fus	-1.19774	-0.848517	-0.210947	0.0678178
Uba5	-1.08479	-0.955123	-0.193103	-0.115202
Fancg	-1.00325	-0.949248	-0.244882	-0.144567
Acadm	-1.05876	-0.998629	-0.2151	-0.268309
Prmt3	-0.951248	-0.957443	-0.267802	-0.0587166
Gpr85	-0.919661	-1.1374	-0.206895	-0.114957
Agk	-0.8794	-1.11969	-0.238537	-0.24107
Rbm45	-0.929286	-1.09894	-0.28339	0.0146232
Tspyl4	-1.04464	-0.844155	-0.546271	-0.225035
Atxn7l1	-0.99086	-1.13342	-0.377313	0.401903
Gclc	-0.799893	-1.18725	-0.46926	0.101278
Taf9b	-0.807645	-1.19155	-0.419734	0.141311
Pogz	-0.981446	-0.913997	-0.553228	0.103651
Nfrkb	-1.00076	-0.976089	-0.509386	0.145032
Hmg20a	-0.957496	-1.0378	-0.496896	-0.0937579
Smc1a	-1.0517	-0.870079	-0.523686	0.0307493
Lrch1	-1.08121	-0.997992	-0.361468	0.0819282
Cnot2	-1.01161	-1.07296	-0.265549	-0.14174
Twf1	-0.862285	-1.13189	-0.44514	-0.222057
Phf8	-1.07614	-0.749142	-0.528356	0.218734
Zfp27	-0.870111	-0.950783	-0.591924	0.0506138
Sod2	-0.77125	-1.0662	-0.482412	-0.174722
Ankfy1	-0.833681	-1.10474	-0.32169	0.0204874
Bptf	-0.907129	-0.989886	-0.284361	-0.118882
Cdk13	-0.861349	-1.18109	-0.23207	-0.0971997
Nf1	-0.840978	-1.01935	-0.451404	-0.0528431
Fry	-0.675915	-1.08363	-0.498323	-0.251036
Helz	-0.999607	-0.826844	-0.495902	-0.113526
Slc41a2	-0.757972	-1.00822	-0.634343	-0.00987911
Zfp618	-0.698013	-1.22529	-0.403668	-0.0774551
Sephs1	-0.689041	-1.20455	-0.413686	-0.330564
Gm7335	0.0971155	0.318921	0.554802	-1.22868
Gm43305	-0.205207	0.634539	0.340716	-1.90572
Scand1	-0.302157	0.435607	-0.20614	-1.1056
Wnt5b	-0.465834	0.466115	-0.698851	-1.04768
Ppp1r14a	-0.530542	0.645713	-0.692773	-1.11155
Cldn5	-0.691091	0.211993	-0.74205	-1.06264
Snta1	-0.638892	0.146813	-0.573285	-1.41631
Amhr2	-0.288844	0.579314	-0.736548	-1.2428
H2-D1	-0.46944	0.0198373	0.0307318	-1.05754
H2-T22	-0.652177	-0.0467458	-0.366574	-1.33768
Gm42772	-0.452003	0.609719	-0.597133	-0.900249
Gm43318	-0.620348	0.111325	-0.56114	-1.16389
Hsd11b1	-0.496907	0.0341463	-0.425987	-1.56591
Sh3bgr	-0.656261	-0.0722522	-0.367663	-1.25765
Dbndd2	-0.848848	0.00781967	-0.616436	-0.862784
Banp	-1.12523	0.251744	-0.763268	-0.648064
Trf	-0.373683	0.664235	-0.722773	-1.65539
A2m	-0.48143	0.18242	-0.656376	-1.42019
Dnaic1	-0.0441833	0.187049	-0.711618	-1.47278
Nkain4	-0.324712	0.35019	-0.581572	-1.64621
Fdps	-0.067772	0.445638	-0.985551	-1.6648
Yipf1	-0.137785	0.177148	-0.966573	-1.6519
Csrp1	-0.254247	0.400519	-1.09461	-1.40237
Rtn2	-0.440079	0.373516	-1.16575	-1.17515
Rnd2	-0.334792	0.455661	-1.01315	-1.42544
Phlda3	-0.27273	0.360896	-0.915963	-1.60342
Abhd8	-0.46535	0.0993195	-0.919135	-1.26131
Tufm	-0.362041	0.298959	-1.15878	-1.30603
Apbb1	-0.242403	0.133781	-1.13973	-1.41928
Adap1	-0.342261	0.0963394	-1.13155	-1.34307
Gpr37l1	-0.339227	0.235629	-1.01971	-1.34493
Timp4	-0.407144	0.054406	-0.875717	-1.39726
Slc25a29	-0.191477	0.109238	-1.21215	-1.3269
Fxyd1	-0.201543	0.369353	-1.03282	-0.979868
Clu	-0.28837	0.182415	-1.22861	-1.00029
Gpd1	-0.306919	0.114568	-1.13389	-1.07489
Paqr4	-0.543684	0.201025	-1.15005	-0.923724
Tubg2	-0.297435	0.0959486	-1.14062	-1.12915
1500009C09Rik	-0.365006	0.166158	-1.18235	-1.09522
Cygb	-0.391558	0.117648	-0.978415	-1.23548
Tsc22d4	-0.574442	0.151245	-1.03761	-1.08122
Tubg1	-0.397862	0.200882	-1.18753	-1.12894
Sox10	-0.503887	0.187146	-1.1865	-0.972288
Gpx3	-0.669683	0.392478	-0.621828	-1.12501
Tmem176a	-0.556554	0.413089	-0.673092	-1.31618
Foxj1	-0.687395	0.304521	-0.622346	-1.10638
Sparc	-0.670568	0.249428	-0.790806	-1.15848
Tmem119	-0.355465	0.216039	-0.699925	-1.30425
Tubb2b	-0.626908	0.435927	-0.517268	-1.51472
Tppp3	-0.560875	0.537798	-0.839929	-1.40944
Phf23	-0.936149	0.104528	-0.840063	-0.808835
Ptgds	-0.820741	0.0617004	-0.811402	-1.00224
Gjb1	-0.797909	0.400673	-0.932572	-0.80096
Plod1	-0.460892	0.333077	-0.989727	-1.24879
Manf	-0.617495	0.213449	-1.04691	-1.00034
Serinc2	-0.596575	0.215825	-0.655104	-1.27409
Sertad1	-0.225042	0.210352	-0.672249	-1.59606
Vasn	-0.338181	-0.223439	-0.607431	-1.50489
Thg1l	-0.70146	-0.0253637	-0.453261	-1.3269
Rhpn1	-0.525402	-0.0600476	-0.78216	-1.22627
Phkg1	-0.36487	-0.00876574	-1.0194	-1.15981
Pcyt2	-0.58235	0.138167	-0.959749	-1.24
Dpp7	-0.295112	-0.14883	-1.04628	-1.32642
Matk	-0.480765	-0.168472	-0.822293	-1.31463
Trmt1	-0.599236	-0.209883	-1.06321	-1.03445
Tprkb	-0.421405	-0.426564	-1.05611	-1.09158
Atp1b3	-0.672166	-0.411231	-0.652502	-1.29411
Aif1l	-0.628944	0.421754	-1.18571	-0.973092
Xbp1	-0.718999	0.0727709	-0.931422	-1.02798
S100a10	-0.631855	0.183396	-0.903358	-1.30816
Pard6a	-0.33557	0.291223	-0.906039	-1.46614
Cmtm5	-0.482396	0.178895	-0.867804	-1.42854
Ppp1r16a	-0.430225	0.0369908	-1.12095	-1.21984
Epn1	-0.460289	0.134318	-1.1678	-1.16148
Fkbp1a	-0.453918	-0.042802	-1.14471	-1.1399
Ccm2	-0.64791	0.0587032	-0.993766	-1.0669
Plcxd1	-0.456372	0.0584744	-0.980523	-1.25295
Isyna1	-0.52375	-0.0109532	-1.12685	-1.0921
Stard3	-0.649338	-0.0423509	-1.01515	-1.09514
Dok4	-0.515658	-0.0767791	-0.957025	-1.2366
Brk1	-0.38527	-0.172637	-1.0192	-1.26488
Nudt3	-0.635417	-0.0961987	-1.0029	-1.07943
Pisd	-0.531265	-0.130413	-0.881429	-1.18907
Tpt1	-0.555669	-0.164003	-0.848132	-1.32687
Arpc1b	-0.672079	-0.289694	-0.717403	-1.24019
Pfkl	-0.316206	-0.00362201	-1.07033	-1.40657
Klhdc8b	-0.335273	-0.0783276	-1.06728	-1.37961
Pmvk	-0.421673	-0.0735027	-0.930396	-1.43435
Smox	-0.52731	0.186852	-0.918159	-1.48871
Tango2	-0.545629	0.130166	-1.00854	-1.30746
Dnajb2	-0.65292	0.0765826	-0.904977	-1.36347
Fez1	-0.502411	-0.232157	-0.934306	-1.36344
Rita1	-0.709606	0.145705	-0.91553	-1.00759
Ankrd54	-0.804941	0.346489	-1.12988	-0.92129
Ypel3	-0.635506	-0.0125404	-0.938935	-1.04908
4-Sep	-0.589844	-0.101285	-0.894821	-1.24693
Rnf166	-0.678259	-0.170309	-0.794874	-1.15485
Rundc3a	-0.551355	-0.0533303	-1.08821	-1.05116
Pcbp4	-0.636167	-0.0363717	-0.944172	-1.15792
Maz	-0.700358	-0.0285177	-0.998818	-1.01165
Dalrd3	-0.610084	-0.158908	-0.982781	-0.959871
Dact3	-0.65557	-0.0147682	-1.01089	-1.07808
Fbxl19	-0.761167	-0.0156529	-1.07144	-0.8463
Rbp1	-0.321593	-0.0083602	-0.576407	-1.39004
Rps18	-0.360414	-0.00508111	-0.626828	-1.49227
Pla2g7	-0.40461	-0.296664	-0.823966	-1.3259
Ccdc190	-0.599165	0.361063	-0.736614	-1.52599
Pdia6	-0.5244	-0.339808	-0.665239	-1.42509
Hspa5	-0.769518	-0.443539	-0.546085	-1.15352
Abhd12b	0.481672	0.504566	0.156559	-1.42639
Hmgn2	0.10069	0.0647778	-0.19829	-1.61012
Hyi	0.127226	0.210211	-0.455369	-1.57256
Gm12663	0.139256	0.599299	0.0968603	-1.23027
Fcrls	-0.504432	0.224065	-0.396458	-0.946871
C4b	-0.385009	-0.123006	-0.284988	-1.5747
H2-T23	-0.0266081	0.100705	-0.575796	-1.77418
C1qtnf12	-0.230504	-0.130964	-0.454611	-1.74204
Osgep	-0.559397	-0.179905	-0.700679	-1.37997
Mpz	-0.127315	0.505209	-0.369635	-0.647868
Bfsp2	0.223886	0.00998208	-0.46914	-1.55544
H2-K2	0.191812	0.10939	-0.561073	-1.28911
Adgrf4	0.307782	0.0248356	-0.55951	-1.31177
Cyp4f14	0.103666	0.228269	-0.709145	-1.90823
Prrt2	0.178687	0.76897	-0.886432	-0.969129
Cckbr	0.573493	0.436916	-1.13966	-1.02079
Nptx2	0.489626	0.382856	-0.893671	-1.26734
Rtn4rl2	0.438889	0.478516	-1.17407	-0.910773
Lypd1	0.508535	0.311018	-1.04709	-1.11358
Camk1g	0.295676	0.329544	-1.05886	-1.35908
Mast3	0.413466	0.113615	-1.16001	-1.10816
Pitpnm2	0.400637	0.0865327	-1.21739	-1.04562
Bhlhe40	0.179849	0.199146	-1.15015	-1.10074
Htr1d	0.570093	0.250906	-1.16037	-0.898318
Npy	0.457425	0.02134	-1.24733	-1.03862
Fezf2	0.262953	0.188191	-1.25247	-1.06111
Ntng2	0.362318	0.388772	-1.19015	-1.03886
Cpne9	0.392197	0.225121	-1.05422	-1.26472
Arhgap33	0.389832	0.142833	-1.26491	-0.906667
Fbxl16	0.394664	-0.00965524	-1.28656	-0.955697
Prr18	0.313236	0.349262	-1.04043	-1.22139
Grasp	0.416478	0.247745	-1.23658	-1.06398
Spata2l	0.247393	0.485535	-1.31405	-1.01671
Sstr2	0.0919745	0.419496	-1.1869	-0.970543
E2f1	0.155485	0.220327	-1.23435	-0.950936
Car11	0.18393	0.249586	-1.01054	-1.30455
Car7	0.0925443	0.152128	-1.08952	-1.03103
Slc30a3	0.18983	0.178805	-1.26996	-1.15725
Plekhg5	0.0407227	0.00636164	-1.21572	-1.13256
Arhgap10	0.18064	-0.117616	-1.09267	-1.25066
Nab2	0.244935	0.268694	-1.25624	-0.937507
Dpf1	0.0817472	0.317129	-1.19325	-1.0953
Lzts3	0.40164	0.163698	-1.226	-1.10631
Jph4	0.234941	0.137757	-1.30084	-1.13255
Sema4a	0.220356	0.131382	-1.17002	-1.1086
Inf2	0.306601	0.150864	-1.08874	-1.29152
Tmem44	0.227134	0.0533705	-1.19577	-1.13887
Chst1	0.185723	0.122905	-1.43125	-1.09384
Kcnip3	0.154213	0.0558338	-1.43796	-1.09185
Ablim2	0.0159401	-0.0759017	-1.29197	-0.977286
Ovol2	0.113907	0.0855776	-1.0794	-0.90316
Tle6	0.246272	0.161828	-0.897469	-1.47165
Crlf1	0.467078	0.310356	-0.940651	-0.950044
Mrgprf	0.297506	0.284969	-0.992849	-1.22708
Iltifb	0.235728	-0.0853207	-0.454684	-1.21631
Cartpt	0.341624	0.555574	-0.829102	-1.31004
Car9	0.572622	0.288583	-0.652607	-1.50304
Tuba8	0.467488	0.207757	-0.933513	-1.43089
Agt	0.214297	0.641077	-0.873673	-1.44938
Nnat	0.172274	0.382218	-1.14928	-1.34843
Elovl1	0.027967	0.37014	-1.05649	-1.04159
Ecel1	-0.143367	0.345047	-0.95637	-1.2972
Sst	0.492663	0.346691	-1.09072	-1.22961
Pcp4	0.470778	0.292131	-1.00078	-1.26214
Necab2	0.351629	0.275622	-1.18049	-1.28679
Ppp1r1a	0.363338	0.174428	-1.18383	-1.20898
Erf	0.390065	0.307543	-1.14112	-1.55858
Crip2	0.344072	0.338189	-1.0941	-1.4731
Rtn4r	0.351104	0.268292	-1.20441	-1.32584
1110008P14Rik	0.186412	0.277431	-1.16512	-1.26808
Tac2	0.165255	0.301566	-0.974696	-1.48436
Slc6a11	0.102965	0.295075	-1.12375	-1.2063
Tlcd1	0.0780027	0.179668	-1.0996	-1.42278
Mdfi	0.631148	0.559937	-0.6313	-1.48241
Dbh	0.594887	0.441785	-0.817781	-1.17163
Adra2b	0.272471	0.630708	-0.488613	-1.48744
Klk6	0.139004	0.486112	-0.806472	-1.30537
Cdsn	-0.0206411	0.418648	-0.751979	-1.50045
Rnf39	-0.250749	0.223252	-0.471847	-1.5125
Dbp	0.726704	0.246236	-0.764598	-1.78516
Igsf1	0.247434	0.120574	-0.645646	-1.46809
Stac	0.356957	0.306803	-0.755889	-1.66168
Chil1	0.405185	0.260085	-1.05767	-1.57012
Pkp3	0.253968	0.469571	-0.786058	-1.41213
Homer3	0.370548	0.354223	-0.963889	-1.55563
Gabrd	0.219928	0.30806	-1.1273	-1.46985
Il11ra1	0.0411029	0.357551	-1.066	-1.61479
Sebox	0.223599	0.211171	-0.982175	-1.38134
Tmem158	0.34207	0.0651374	-1.07681	-1.69354
C1ql2	0.635659	0.378802	-0.992257	-1.4608
Pdyn	0.615599	0.351307	-1.08891	-1.5061
Nxph3	0.600168	0.359873	-1.1595	-1.37999
Rgs14	0.662051	0.113429	-1.12729	-1.3452
Wnt4	0.499437	0.238849	-1.09127	-1.51763
Doc2a	0.493666	0.271701	-0.953009	-1.49832
C2cd4c	0.459974	0.408533	-1.01864	-1.61646
Extl1	0.414852	0.31066	-1.28626	-1.28479
Slc8a2	0.499761	0.135404	-1.36137	-1.21893
Plxdc1	0.44628	0.265271	-1.11965	-1.35063
Dgkz	0.414326	0.270526	-1.1555	-1.28634
Ngef	0.4635	0.187429	-1.17819	-1.35862
Baiap2	0.405135	0.0586352	-1.2253	-1.34355
Necab3	0.334672	0.147102	-1.19725	-1.36119
Sema7a	0.245527	0.264915	-1.21711	-1.36545
Tyro3	0.361761	0.237489	-1.07623	-1.42369
Rhobtb2	0.272242	0.25958	-1.24616	-1.28407
Rasal1	0.300967	0.0737226	-1.23243	-1.27383
Hs3st4	0.37864	-0.0628007	-1.19976	-1.42269
Igfbp4	0.509592	0.236971	-1.14745	-1.21477
Clec11a	0.38226	0.0800321	-0.903243	-1.31936
Syndig1l	0.381217	0.55024	-1.12998	-1.33124
Ramp3	0.445622	0.284353	-0.950248	-1.58389
Efhd2	0.337437	0.37875	-1.03324	-1.54812
Pradc1	0.313115	0.311854	-1.04063	-1.43358
Fjx1	0.330443	0.213066	-1.10864	-1.45434
Fam131a	0.325728	0.239437	-1.10489	-1.50912
Dlgap3	0.36786	0.421335	-1.23607	-1.2934
5-Sep	0.451584	0.293141	-1.24298	-1.30883
Nrgn	0.467957	0.299339	-1.2811	-1.17684
Cck	0.44184	0.222033	-1.34738	-1.28611
Hpca	0.508614	0.172589	-1.34369	-1.19828
Klf16	0.359189	0.338096	-1.3041	-1.14368
Pde1b	0.292544	0.276572	-1.22434	-1.36222
Mmp17	0.3447	0.287621	-1.31508	-1.25843
Camkv	0.373987	0.188212	-1.24219	-1.31121
Stk32c	0.306686	0.22457	-1.32767	-1.42682
Slc17a7	0.226879	0.233645	-1.35666	-1.32297
Mgll	0.0595625	0.192028	-1.2848	-1.25167
Stx1a	0.187977	0.11891	-1.40341	-1.22315
Rab3b	0.558255	0.193289	-1.05081	-1.17993
Zfp385c	0.339896	0.104872	-1.01381	-1.21983
Wfs1	0.629858	0.0438491	-1.14718	-1.11467
Grm2	0.537187	0.123739	-1.21411	-1.15668
Cpne5	0.440173	0.0486972	-1.29202	-1.0585
Col23a1	0.328583	-0.0183563	-1.16757	-1.09893
Car12	0.319191	-0.00686513	-1.11959	-1.19168
Atp2a3	0.296959	0.290281	-1.11089	-1.34319
Sbk1	0.204931	0.338661	-1.19278	-1.33455
Wscd2	0.161136	0.170994	-1.34218	-1.23989
Hr	0.122066	0.243573	-1.29564	-1.16787
Doc2b	0.248794	0.0678569	-1.25794	-1.23866
Pdlim2	0.231105	0.248846	-0.878601	-1.58726
Cabp7	0.113396	0.261884	-1.01697	-1.39572
Gamt	0.145331	0.379242	-1.13366	-1.55943
Arhgef19	0.286617	0.289507	-1.25231	-1.46772
Gm17322	0.458241	-0.289149	-1.17074	-1.44942
Trp53i11	0.244826	-0.0573184	-1.43027	-1.12573
Usp2	0.149449	-0.0480625	-1.3952	-1.14152
Mafa	0.789436	0.143382	-0.852101	-1.24098
Cited4	0.755371	0.161926	-0.920689	-1.3552
Ccdc3	0.769396	0.227794	-1.10621	-0.859967
Ankrd63	0.708991	0.277186	-1.03616	-1.18733
Rasd2	0.674954	0.33034	-1.14766	-1.17573
Gfra2	0.601078	0.115369	-1.19185	-1.15692
Rgs4	0.563596	0.0682189	-1.20552	-1.1659
Kcnk13	0.497604	0.318102	-1.04882	-1.30748
Drd2	0.54754	0.239947	-1.09632	-1.04737
Stac2	0.416309	0.382179	-1.20134	-1.02625
Lingo1	0.4918	0.267281	-1.23602	-1.05703
Nptxr	0.549839	0.213309	-1.2059	-1.14596
Trabd2b	0.37004	0.253722	-1.23203	-1.0423
Mdga1	0.340803	0.199808	-1.20858	-1.04697
Gpr153	0.404252	0.250048	-1.19538	-1.21902
Adra1d	0.796618	0.364227	-0.94224	-1.28999
Gm45623	0.792139	0.217341	-0.933429	-1.41531
Cplx3	0.698137	0.249659	-1.09563	-1.2376
Trhr2	0.700017	0.245447	-0.823064	-1.34225
Slc6a3	0.475121	0.166804	-0.921067	-1.38861
Alox12b	0.898927	0.465668	-1.05673	-1.23498
Dkkl1	0.667664	0.383155	-1.26328	-0.960226
Glt8d2	0.637048	0.139878	-1.13659	-1.24383
Dio3	0.692219	0.282175	-1.0974	-1.03505
Gpr6	0.73239	0.16447	-1.01569	-1.08158
Vip	0.628724	0.0782598	-1.00807	-1.23609
Trbc2	0.793358	0.25835	-1.00486	-1.22941
Wnt9a	0.548113	0.171149	-1.12229	-1.26457
Rasl11b	0.567737	0.0500073	-1.14141	-1.29215
Tmem200b	0.489614	0.439999	-0.713075	-1.50933
Pgam2	0.562278	0.527718	-1.11415	-1.43541
Jsrp1	0.557713	0.213857	-0.823395	-1.13155
Hcrt	0.564693	0.212261	-1.1119	-1.0065
Hrh3	0.615316	0.463175	-0.954906	-1.29686
Dmkn	0.466028	0.235243	-0.925522	-1.35458
Fam43a	0.311674	0.404902	-1.05993	-1.28921
Myh7	0.621051	0.433833	-0.776339	-1.23825
Ier5l	0.656743	0.493415	-0.813585	-1.30393
Plk5	0.699433	0.372536	-0.713155	-1.40252
Myl4	0.765648	0.343533	-0.859385	-1.44401
Epor	0.658835	0.192098	-0.74301	-1.65172
Cd4	0.748965	0.326403	-0.914631	-1.03663
Epop	0.752086	0.534637	-1.02042	-1.23469
Rasl10a	0.633497	0.3902	-0.986881	-1.17215
Ddn	0.644192	0.35736	-1.0227	-1.14529
Gsg1l	0.72143	0.190796	-1.03309	-1.11672
Kcnh3	0.636883	0.278625	-1.05062	-1.24737
Hipk4	0.583825	0.362936	-0.982221	-1.18796
Scn4b	0.622234	0.269365	-0.89133	-1.28677
Ppp1r1b	0.699412	0.535486	-0.955864	-1.40144
Adora2a	0.731243	0.355454	-0.925145	-1.34498
Penk	0.674182	0.382069	-0.896058	-1.32462
Camk2n1	0.576796	0.371177	-1.00382	-1.27025
Ctxn1	0.632004	0.362388	-1.10333	-1.1829
Lamp5	0.552377	0.368085	-1.01236	-1.24871
Krt80	0.511146	0.604201	-0.962756	-1.23208
Slc6a2	0.669203	0.414742	-0.973307	-1.37588
Fgf3	0.656413	0.228394	-0.783609	-1.13776
Th	0.5489	-0.0162888	-0.794247	-1.19121
Npr1	0.526152	0.0782877	-1.02185	-1.14226
Gm44210	0.44927	0.216118	-0.608462	-1.13488
Trh	0.38446	0.141515	-0.848902	-1.17876
Gpr83	0.582692	-0.157265	-0.783383	-1.14537
Scube1	0.62951	-0.0261472	-0.965238	-1.00437
Tmem132d	0.574587	0.0287792	-1.08605	-1.12293
Kalrn	0.569756	-0.0669715	-1.06842	-1.14465
Drd1	0.49983	0.130019	-0.84385	-1.35879
Obscn	0.546372	-0.0221796	-0.782821	-1.12498
Htr1a	0.476907	-0.0780381	-1.05742	-1.17711
Arhgef33	0.544574	-0.0701445	-0.769739	-1.39833
Matn2	0.592074	-0.12083	-0.908793	-1.44039
Rspo2	0.698657	-0.086488	-0.941898	-1.3439
Smoc2	0.641422	-0.291651	-0.87842	-1.47076
Pamr1	0.358404	0.160293	-1.06866	-1.26977
Coch	0.34529	-0.00435476	-0.902695	-1.59079
Hkdc1	0.611594	0.0234323	-0.963647	-1.09125
Hrk	0.530139	-0.0227424	-0.973428	-1.34009
Camkk2	0.476324	-0.108489	-1.12946	-1.13817
Npnt	0.513864	-0.234351	-1.14669	-1.10492
Ryr1	0.473362	-0.0599458	-0.706284	-1.39716
1110032F04Rik	0.596991	-0.209794	-0.825528	-1.27429
Arpp21	0.499515	-0.244861	-0.973652	-1.10123
Arpp19	0.480318	-0.192439	-0.990292	-1.25469
Gpr88	0.43598	-0.313461	-0.93728	-1.22345
Trpv6	0.54588	0.00177589	-1.27341	-0.891419
Schip1	0.427517	-0.193471	-1.08176	-1.36122
Neu2	0.589224	0.375855	-1.09984	-0.997771
Serpina9	0.502468	-0.129549	-1.00279	-1.17244
Oprd1	0.665686	0.0295504	-1.0545	-0.76633
Egr3	0.640012	0.0252298	-0.864447	-0.738191
Ankrd33b	0.421115	0.0877046	-1.01397	-1.04417
Grid2ip	0.419899	0.118385	-0.984823	-0.875427
Dnah1	0.448235	0.208305	-1.03995	-1.1542
Nos1	0.573555	0.0247598	-1.16535	-0.88562
Igfbp5	0.609118	0.133971	-1.04964	-1.04003
Stard8	0.492613	-0.0426404	-1.04939	-1.2811
Lemd1	0.484841	-0.157139	-1.28234	-0.911497
Lct	0.335652	0.13523	-1.09858	-0.818968
6530402F18Rik	0.479436	0.0467693	-1.14376	-1.15962
Padi2	0.253399	0.207973	-1.08913	-1.20252
Sptbn5	0.424718	0.116335	-1.34823	-1.16151
Nell1	0.393999	-0.13034	-1.2201	-1.29478
Krt77	0.120263	0.0773611	-1.13241	-1.36322
Chrm3	0.512252	-0.171207	-1.16587	-1.11087
Enc1	0.528402	-0.200091	-1.16118	-1.15478
Dkk3	0.427692	-0.22505	-1.20922	-1.1609
Smpd3	0.392751	-0.135589	-1.3527	-0.955466
Gfod1	0.32464	-0.121981	-1.17609	-0.988824
Nptx1	0.421183	-0.0997262	-1.22104	-1.16289
Ppp1r16b	0.489511	0.00957834	-1.1743	-1.13355
Rgs8	0.454255	0.0314838	-1.10895	-1.31883
Lrp4	0.1571	-0.170397	-1.14112	-1.16027
Cacna2d3	0.241035	-0.306147	-1.10324	-1.35076
Rflnb	0.276935	-0.124838	-1.14343	-1.15285
Glul	0.3027	0.218997	-1.16529	-1.29118
Nrsn1	0.373117	0.0758816	-1.27118	-1.16091
Plxnd1	0.343563	0.00913602	-1.1857	-1.13435
Adcy5	0.26437	0.0176841	-1.27007	-1.17676
Rtn4rl1	0.211116	-0.035914	-1.34178	-1.18474
Gdpd5	0.250152	-0.0336424	-1.19507	-1.22228
Olfm1	0.236062	-0.172406	-1.21123	-1.26089
Lypd6b	0.21561	-0.20553	-1.18174	-1.15741
Rasgef1b	0.449044	-0.260707	-1.19389	-1.07766
Ak5	0.371916	-0.274678	-1.24957	-1.02526
2010300C02Rik	0.37509	-0.163062	-1.19258	-1.19043
Prmt8	0.353095	-0.107342	-1.18803	-1.29895
Chn1	0.351136	-0.149645	-1.22034	-1.06719
Rapgefl1	0.287227	-0.13378	-1.34562	-1.06689
Rasgef1c	0.298467	-0.23736	-1.26675	-1.08223
Sgsm2	0.103664	0.0922957	-1.37045	-1.00901
Garnl3	-0.025945	-0.146472	-1.28024	-1.13215
Sec14l1	0.107999	-0.0453887	-1.28721	-1.03905
Srcin1	0.0252483	-0.162178	-1.27848	-1.04491
Rasgef1a	0.0897233	-0.23351	-1.26814	-1.14956
Ptpru	0.076289	-0.231881	-1.25531	-1.14587
Kcnc1	0.199786	-0.240045	-1.27144	-1.05094
Ubash3b	0.0353767	-0.174448	-1.27086	-1.14603
Sparcl1	0.15673	-0.258925	-1.1657	-1.18834
S1pr1	-0.0121048	-0.248388	-1.1531	-1.15775
Hpcal4	0.383056	-0.258218	-1.3426	-0.9782
Ptk2b	0.311066	-0.119712	-1.391	-1.00423
Prickle1	0.148149	-0.123299	-1.33968	-0.954182
Phactr1	0.227213	-0.221111	-1.3181	-1.03027
Gas7	0.112358	-0.136357	-1.38971	-0.961693
Smad3	0.289519	-0.0701086	-1.24294	-1.12944
Arrb1	-0.0242897	-0.155873	-1.30369	-1.01118
Myrip	0.152009	-0.189509	-1.21286	-1.09785
Pi4ka	0.0351646	-0.343198	-1.13691	-1.15854
Rap1gap2	0.157144	-0.233442	-1.2469	-1.05769
Calm1	0.052075	-0.378612	-1.19574	-1.11706
Lrtm2	0.233751	-0.03698	-1.32723	-1.17764
Cacna1i	0.063458	-0.179681	-1.30391	-1.15995
Myo18a	0.0310521	-0.147357	-1.28845	-1.20424
Rims3	0.119986	-0.0224905	-1.31206	-1.17633
Disp3	0.052103	-0.0814209	-1.37881	-1.11181
Lamc2	0.0918014	-0.0609583	-1.06418	-1.34116
Sertm1	0.257024	-0.241251	-1.18479	-1.33642
Dclk3	0.249549	-0.282133	-1.01987	-1.44648
Pcsk2	0.254636	-0.504251	-1.18503	-1.23907
Gm37711	0.2757	0.0969988	-1.11108	-0.782374
Vipr1	0.0140217	0.0842804	-1.21531	-0.908766
Fosl2	-0.0717524	0.353974	-1.01057	-0.775028
Klf10	-0.0281203	0.329833	-1.02805	-1.20143
Dusp6	-0.217609	0.0819299	-1.0698	-0.860749
Cyp51	-0.0656276	-0.00872043	-0.812067	-1.23491
Fa2h	0.158812	0.169083	-0.95272	-1.13691
Daam2	-0.121567	-0.059529	-1.10448	-0.975055
Sema3f	-0.0282119	0.0533797	-1.25034	-1.04338
Cd24a	-0.101477	-0.123266	-0.986981	-1.08423
Car4	-0.031349	0.220469	-1.23169	-1.00911
Kcnab3	-0.0524117	-0.221427	-1.14623	-1.03912
Fmnl1	-0.10368	0.177114	-1.35642	-0.916609
Ankrd13b	-0.0680144	0.136862	-1.24255	-1.10151
Inpp5j	-0.145265	-0.0175691	-1.22952	-1.03927
Ephb3	-0.0932311	0.334018	-1.10521	-1.15866
Arsg	-0.0725776	0.120608	-0.994926	-1.55498
Inppl1	-0.112205	0.0104202	-1.13056	-1.23166
Tmem63a	-0.292198	0.0759072	-1.08412	-1.16341
Gpr37	-0.298565	-0.117608	-1.07571	-1.21768
Slc9a5	-0.223034	-0.022409	-1.07562	-1.24783
Plch2	-0.210883	-0.0706277	-1.19042	-1.06654
Pgbd5	-0.0601049	-0.151026	-1.25095	-1.20276
Zfyve28	-0.212942	-0.15413	-1.07039	-1.20707
Gja1	-0.152697	-0.271245	-0.872603	-1.26336
Rgs2	-0.198872	-0.182134	-0.97983	-1.40652
Rab37	-0.3439	-0.193381	-0.834588	-1.39226
Ankrd35	-0.277323	-0.0130992	-1.10714	-1.34474
Tle1	-0.32484	-0.115025	-1.0011	-1.45718
Kcns3	-0.205281	-0.130614	-0.853564	-1.28085
Sstr3	-0.275336	-0.0104898	-1.20506	-1.06216
Fst	0.807153	0.311331	-0.685506	-0.99224
Ptprv	0.793136	0.126661	-0.81767	-0.987515
Mylk3	0.617809	0.393163	-0.771777	-1.40673
Mybpc3	0.718157	0.228809	-0.728599	-1.40489
Grm4	0.71373	0.254099	-0.989059	-1.18253
1700001O22Rik	0.670175	0.258608	-0.972062	-1.13078
Rspo1	0.611904	0.316149	-1.08099	-1.11357
Myo15	0.617945	0.26941	-0.378239	-1.12115
Il20rb	0.620534	0.186042	-0.681421	-1.32279
Nppc	0.439102	0.262345	-0.618736	-1.30178
Gm34583	0.601544	0.39205	-0.758087	-0.882755
Kcnh4	0.550657	0.186007	-0.685383	-1.01021
Tcap	0.560548	0.330671	-0.83712	-1.08673
Abhd11os	0.339643	0.272514	-0.754749	-1.01422
Crh	0.403919	0.300716	-0.706811	-1.19051
Rasd1	0.465135	0.335444	-0.978422	-1.02038
Crhbp	0.328185	0.220262	-1.06011	-1.00071
Unc13d	0.377893	0.402111	-0.802006	-1.37362
Plekhg4	0.140264	0.266147	-0.610724	-1.27016
Gm15721	0.555804	0.299302	-0.864393	-1.24996
Prkcd	0.61433	0.179982	-0.873309	-1.31157
Gm43398	0.420098	0.293325	-0.847903	-1.27159
Rgs9	0.549666	0.0850284	-0.911654	-1.27187
Clec18a	0.357733	0.270965	-0.640815	-1.47445
Serpinb1a	0.432956	0.281128	-0.86121	-1.40833
Mal	0.306692	-0.00942658	-0.863448	-1.42077
Rorc	0.545645	0.320941	-0.73413	-1.67052
Stap2	0.465689	0.176288	-0.77794	-1.42866
Rgs16	0.383026	0.313255	-0.947579	-1.35362
Eomes	0.325387	0.0794333	-0.766427	-0.762917
Vipr2	0.423741	-0.245008	-0.590747	-1.15142
Dnhd1	0.268719	-0.0807623	-0.609739	-1.02045
Col5a1	0.201324	-0.0183948	-0.662958	-1.11569
Otof	0.475256	0.0846959	-0.937288	-1.02517
Gm2115	0.263769	-0.111348	-0.916629	-1.10016
Abi3bp	0.548521	-0.373039	-0.63717	-1.33941
Erbb3	0.316387	-0.0491728	-1.01144	-1.07325
Lypd6	0.271595	-0.245032	-0.933337	-1.25315
Gad1	0.352456	-0.372456	-0.928281	-1.33969
Prkcb	0.365908	-0.442176	-0.981889	-1.25564
Fgfr3	0.177243	-0.269166	-0.946647	-1.43405
Ptgs2	0.317707	-0.168104	-0.583268	-1.27886
Pde10a	0.686981	-0.471347	-0.63642	-1.16721
Pex5l	0.416023	-0.333898	-0.660293	-1.35149
Npy2r	0.47931	-0.238867	-0.60676	-1.39686
Homer1	0.332799	-0.286289	-0.650108	-1.2069
Pdp1	0.317207	-0.270408	-0.779672	-1.31913
Plp1	0.393702	-0.197605	-0.788981	-1.10463
Aspa	-0.000422402	-0.315571	-0.60169	-1.24353
Ugt8a	0.332962	-0.490287	-0.696731	-1.28402
Dpy19l1	0.0887803	-0.428444	-0.695436	-1.29305
Slc24a4	0.656616	-0.384672	-0.810905	-1.18451
Itpr1	0.521591	-0.411763	-0.79604	-1.44556
Rasgrf2	0.482355	-0.368361	-0.783275	-1.45063
Atp2a2	0.331803	-0.513964	-0.930499	-1.24447
Npffr1	0.22307	0.000627876	-0.649565	-1.5214
Synpo2	0.293023	-0.0773983	-1.06933	-1.57538
Adam33	0.498556	0.0113738	-0.762469	-1.17665
Tnnc1	0.750273	0.383652	-0.790374	-1.50736
Ddit4l	0.695732	0.358431	-0.849527	-1.31488
Itpka	0.677271	0.330659	-0.941022	-1.33901
Fancd2	0.688297	0.115709	-0.908563	-1.62608
Tnnt1	0.433434	0.209457	-0.645223	-1.77289
Adam8	0.555288	0.15159	-0.822874	-1.32991
Gm42742	0.373762	0.130213	-0.52122	-1.54166
Slc16a11	0.33192	0.105653	-0.662905	-1.56805
Gm45619	0.174252	0.255782	-0.847446	-1.46682
Cabp1	0.133082	0.143167	-0.941376	-1.57115
Rab26	-0.0667	0.0374525	-0.961646	-1.51516
Slc26a10	0.00930692	0.0916238	-0.937695	-1.4867
Ntn5	0.707366	0.243493	-1.11868	-1.02662
Ccdc63	0.405195	0.28137	-0.827493	-0.71778
Mas1	0.386954	0.00598586	-0.964942	-1.03282
Inhba	0.714683	-0.0518841	-0.757069	-1.49831
Mei1	0.615066	0.0732539	-0.768805	-1.16206
Qrfpr	0.379314	-0.0549857	-0.752078	-1.5789
Cyp11a1	0.287195	0.350898	-1.0866	-1.13709
C130074G19Rik	0.449372	-0.0438656	-1.10603	-1.18115
Cplx2	0.414988	0.047609	-1.21338	-0.855908
Fgf11	0.15023	-0.0217954	-1.23271	-0.967708
Cdh24	0.0487601	0.418647	-0.995456	-1.29761
Col6a1	0.175347	0.0151462	-0.887889	-1.0668
Car2	0.278556	-0.0971361	-0.820615	-1.30831
Spag5	0.155321	0.136176	-0.870866	-1.35931
Kcnj9	0.138086	-0.099143	-1.13482	-1.26798
9230112E08Rik	0.356501	0.134123	-0.854029	-1.42522
Ldhd	0.402148	0.173113	-1.04166	-1.4024
Rhbdl3	0.25051	0.178831	-1.08375	-1.34334
Fam107b	0.312574	-0.159359	-0.812587	-1.33078
Aifm3	0.126368	0.0432722	-0.863288	-1.27908
Plekhd1	0.181564	0.168691	-0.985604	-1.3531
Cldn11	0.168168	0.0464561	-0.843383	-1.37271
Nrn1	0.234642	-0.0019861	-1.01294	-1.3277
Cpne7	0.136093	0.0635749	-1.00691	-1.32002
Mobp	0.126683	0.168762	-0.93679	-1.17929
Adgrb1	-0.0443788	0.0310655	-1.07754	-1.16286
Epha10	0.124908	0.13791	-0.896183	-1.39576
Camkk1	0.0509458	0.0318017	-1.11841	-1.39259
Msmo1	-0.014255	-0.0685484	-1.05035	-1.25811
Ttyh1	0.0133924	-0.112115	-1.07803	-1.34135
Khdrbs3	-0.00264773	-0.108941	-1.18843	-1.29334
Epyc	0.403115	-0.236776	-0.155896	-1.75615
AI115009	0.161708	-0.106119	-0.338223	-1.58387
Hspa1b	0.358116	0.0992851	-0.53779	-1.29321
2900064K03Rik	0.0837707	0.349214	-0.724533	-1.24008
Nog	0.0414338	-0.036783	-0.956376	-1.37784
Slc27a3	-0.172806	0.026488	-0.828492	-1.58637
Gpr34	0.0576458	-0.415813	-0.555164	-1.53372
Endou	0.118219	0.478749	-0.426638	-1.00091
Slc39a2	-0.0473354	0.421748	-0.361178	-1.33864
Stac3	-0.250369	0.164572	-0.757989	-0.801495
Pmch	0.280176	0.130712	-0.611352	-1.30521
4930447F24Rik	-0.103166	0.351675	-0.464491	-1.20523
Thbs3	-0.0819227	0.08704	-0.738985	-1.23151
Adamts10	0.159318	-0.186874	-0.792638	-1.19898
Bmp1	0.00449293	-0.0625052	-0.809306	-1.20597
Dcdc2b	-0.0860596	-0.0677596	-0.461363	-1.47469
Car8	0.18423	-0.188523	-0.568038	-1.47879
Calb1	0.1904	-0.444968	-0.746644	-1.49143
Trpc3	0.000299977	-0.367358	-0.612473	-1.50585
Ccdc155	0.336753	0.140114	-0.664378	-1.23481
Traip	0.112811	0.0215473	-0.591667	-1.41559
Tmc4	-0.313466	0.360561	-0.535344	-1.05237
9430064I24Rik	0.0539726	0.405605	-0.669008	-1.13214
Dok3	-0.0702174	0.535919	-0.727449	-1.17459
Gm20219	-0.0271874	0.189294	-0.84141	-0.936695
Ttll3	0.0123041	0.0843699	-0.762858	-1.19252
Cfp	-0.351241	-0.0229554	-0.717527	-1.12339
Col11a2	-0.440543	-0.137319	-0.611792	-1.24579
Dnase1l2	-0.391444	0.216353	-1.03384	-0.889385
Cyp4f15	-0.0376863	-0.002199	-0.922105	-1.28777
Tnfaip6	-0.179753	-0.0505741	-0.79563	-1.38733
1700016P03Rik	-0.166294	0.633298	-0.750817	-0.507068
Junb	-0.155789	0.788723	-1.04979	-0.609098
Dusp1	-0.289705	0.58137	-1.00282	-0.560662
Egr4	-0.459277	0.859602	-1.0558	-0.305929
Per1	-0.510588	0.513384	-1.26698	-0.481711
Arl4d	-0.554646	0.519214	-1.19311	-0.67912
Egr2	0.192438	0.684983	-1.06504	-0.459965
Arc	-0.0398067	0.736497	-0.919462	-0.650419
Trib1	-0.0935111	0.52958	-1.09434	-0.845751
Tnfrsf25	-0.154497	0.64034	-0.962321	-0.760024
Egfl8	-0.0614877	0.685887	-1.18484	-1.06659
Btg2	-0.357466	0.15663	-1.01092	-0.919448
Oxt	-0.00303681	0.579635	-0.644472	-1.172
Vwa5b1	0.0230379	0.250246	-1.03466	-0.872707
Slc6a4	0.0930839	0.724719	-0.545097	-1.26204
Tph2	0.196946	0.490842	-0.803532	-1.10959
Ddc	-0.308068	0.482519	-0.676927	-1.50451
Avp	0.34623	0.471017	-0.857799	-1.18552
Stk32b	0.320151	0.432627	-1.33043	-1.0908
Lsp1	-0.0891006	0.292004	-0.938012	-1.16269
Rdh5	-0.224889	0.148734	-1.0146	-1.0033
Lhx5	0.0379366	0.288075	-0.883403	-0.976777
Aqp6	0.474382	0.235084	-1.06151	-1.05991
Plekho2	0.419149	-0.0938873	-1.02748	-1.33567
Sfn	-0.256644	0.507697	-0.39635	-1.37159
Hdc	-0.197797	0.548269	-0.869059	-1.31653
Lfng	-0.390606	0.311726	-0.81323	-1.52172
Pllp	-0.0363795	0.446594	-1.04199	-0.966613
Dusp14	0.0838419	0.333564	-1.09123	-0.967914
Npas1	0.154205	0.357285	-0.994664	-1.47679
Paqr6	-0.213679	0.619626	-0.898865	-1.3991
Dhrs11	-0.262529	0.275258	-1.12901	-1.16381
Fxyd5	-0.437846	0.193689	-1.01621	-0.958249
Gp1bb	-0.201767	0.587661	-1.02184	-1.1663
Ecm1	-0.605055	0.431749	-1.08683	-0.749943
Gng13	0.357224	0.46345	-0.94046	-1.45045
Vstm2l	0.25152	0.158581	-1.15121	-1.23544
Pcp2	0.35766	0.329847	-1.02619	-1.36217
Cbln1	0.288346	0.108559	-0.92089	-1.52986
Rhog	0.127189	0.17374	-1.25434	-1.07611
Aldoc	0.0778518	0.453296	-1.06269	-1.47989
Stard10	0.107319	0.355	-1.08938	-1.5067
Them6	0.0806055	0.29893	-0.96264	-1.6534
Ntsr2	-0.0511656	0.174641	-1.20314	-0.995168
Ndrg2	-0.162759	0.120534	-1.17226	-1.25367
Fgfrl1	-0.174785	0.0576475	-0.933846	-1.23637
Ptms	0.222101	0.485633	-1.29281	-1.25949
Btbd17	0.2754	0.285847	-1.22783	-1.47676
Cxcl14	0.185495	0.301448	-1.14617	-1.49915
Asic4	0.12641	0.0826701	-0.980892	-1.678
Limd2	0.111203	0.118814	-1.18899	-1.43696
Cyp46a1	0.0193837	-0.146114	-1.31358	-1.16584
Pkig	0.0389599	-0.171444	-1.05384	-1.51791
Tesc	0.172563	0.19442	-1.13509	-1.47261
Samd1	0.0283271	0.227678	-1.12774	-1.36902
Lin7b	0.0900815	0.244405	-1.0455	-1.61903
Ap1s1	0.0687844	0.256944	-1.00853	-1.68299
Mxra7	0.10525	0.106773	-1.07472	-1.35745
Kcnmb4	-0.0504247	0.0465469	-1.11482	-1.31072
Efna3	-0.0908274	0.291481	-1.18717	-1.26057
Shb	-0.0626877	0.0228093	-1.04178	-1.36259
Plekho1	-0.0709983	0.220741	-1.17889	-1.26418
Prr7	-0.261964	0.232992	-1.05101	-1.34102
Ramp1	-0.123744	0.377515	-1.1725	-1.2472
Palm	-0.144567	0.297895	-1.26575	-1.36358
Fxyd7	-0.104437	0.195124	-1.34339	-1.05926
Shisa4	-0.198509	0.095481	-1.35358	-1.04772
Kctd17	-0.267192	0.111047	-1.11618	-1.31181
Ppp1r37	-0.290973	0.200296	-1.23662	-1.24353
Slc18a3	0.280548	0.436434	-0.983908	-0.848339
Chrm4	0.247686	0.6238	-1.25417	-0.725732
Prag1	-0.00458126	0.29958	-1.19507	-0.993688
C1ql1	-0.0364389	0.822852	-0.678607	-1.17549
Ano2	-0.320684	0.526925	-1.20082	-0.845671
Stra6	0.574339	0.126584	-1.15615	-0.907564
Adra1b	0.494824	0.354742	-1.15659	-1.13032
Hs3st2	0.466231	0.119732	-1.25014	-1.02061
Fibcd1	0.485817	0.0693765	-1.37407	-1.11752
Rxrg	0.297186	0.0676663	-1.24771	-1.27353
Dact2	0.310623	0.0371985	-1.32207	-1.36884
Atp1a1	0.243899	-0.0648245	-1.21147	-1.4593
Galnt18	0.122519	-0.120867	-1.28375	-1.35996
Mmp15	0.0626824	0.464275	-1.11749	-1.32619
Fdft1	0.171766	0.256708	-1.11421	-1.46563
Htra1	0.1031	0.22709	-1.13666	-1.44309
Lingo3	0.210165	0.26998	-1.26751	-1.43537
Ywhah	0.205952	0.147734	-1.29902	-1.3341
Inpp5a	0.102875	0.0633783	-1.19208	-1.40398
Efnb3	-0.0136196	0.260534	-1.27017	-1.20763
Ppp1r9b	-0.0113974	0.388489	-1.34356	-1.18524
Lynx1	-0.0896415	0.290819	-1.38496	-1.12551
Tuba4a	0.128601	0.283925	-1.31317	-1.25502
Phyhip	0.0743802	0.202365	-1.38764	-1.24704
Orai3	0.0211121	0.26943	-1.27577	-1.25483
Hpcal1	0.190986	0.159111	-1.14942	-1.36869
Slc29a1	-0.0388111	-0.00169439	-1.22197	-1.31827
Slc25a18	-0.0920974	0.110354	-1.03055	-1.37702
Rpp25	0.0669806	0.183826	-1.14164	-1.23655
2310022B05Rik	-0.0209562	0.230816	-1.19231	-1.24747
Prrt3	0.0172495	0.0908628	-1.34358	-1.24448
Agfg2	-0.11307	0.0160207	-1.22788	-1.22559
Zfpm1	0.239224	0.353219	-1.32542	-0.893297
Kcnc3	0.0360286	0.320481	-1.2769	-0.898611
Rph3a	0.138285	0.202149	-1.31286	-0.890535
Git1	0.097722	0.20233	-1.32532	-0.986253
Susd2	0.165645	0.0900257	-1.29585	-1.03271
Nr1d1	-0.0482383	0.215408	-1.33026	-0.945671
Scrt1	-0.0300261	0.41937	-1.44295	-0.855208
Csdc2	-0.0325679	0.218746	-1.40746	-0.863092
Ttyh3	-0.182503	0.00624458	-1.41678	-0.971656
1700037H04Rik	0.0227068	0.0889759	-1.53117	-1.05775
Jup	-0.226257	-0.0723279	-1.23117	-1.14958
Cx3cl1	0.255393	0.111267	-1.48498	-0.970898
Mchr1	0.0901375	0.0359737	-1.40233	-0.942616
Gng7	0.196526	0.150916	-1.32862	-1.14649
Agap2	0.066532	0.122575	-1.37309	-1.12258
Zfp703	0.0338631	0.271148	-1.32165	-1.15537
Dlg4	-0.0986283	0.205431	-1.42373	-1.04904
Cacnb1	-0.0738887	0.130297	-1.32132	-1.17064
Fscn1	-0.103044	0.133128	-1.32159	-0.982752
Rilpl1	0.149505	0.0192416	-1.28381	-1.124
Ptpn5	0.0453943	-0.0365514	-1.30092	-1.09259
Nsmf	0.0904917	0.111287	-1.23777	-1.31041
Cacnb3	0.0675556	0.0132739	-1.26882	-1.21801
Pmp22	0.0450588	-0.0519634	-1.18748	-1.27625
Adora1	0.0288768	0.230152	-1.46045	-1.0359
Kcna6	-0.0953365	0.0806647	-1.36112	-1.11463
Adgrb2	0.0574328	-0.0521661	-1.4227	-1.02228
Camk2b	-0.0597594	-0.0519942	-1.36325	-1.13128
C2cd2l	-0.0642442	-0.0789867	-1.3831	-1.07796
Tspan5	-0.0985104	-0.106453	-1.40045	-1.0703
Snph	-0.0197848	-0.0706691	-1.35156	-0.928673
Desi1	-0.065888	-0.0788937	-1.33895	-0.924702
Mink1	-0.204109	-0.00332657	-1.43832	-0.936103
Irf2bpl	-0.12889	-0.0134606	-1.22113	-1.09396
Lrrtm1	-0.13069	-0.260637	-1.24837	-1.09839
Lgi4	0.335621	0.0614727	-1.16485	-1.12093
Ccdc85c	0.0291752	-0.163785	-0.937882	-1.19915
2810459M11Rik	0.245405	-0.00410308	-0.963075	-1.61586
Entpd2	0.110805	0.368602	-0.761408	-1.4486
Kcng4	-0.0415018	0.454646	-1.09543	-1.34092
Gfap	0.220442	0.398699	-0.929033	-1.47572
Paqr7	-0.00927628	0.32008	-1.19235	-1.31269
4930452B06Rik	-0.0575274	0.293607	-0.820232	-1.11474
Adamts2	0.0196812	0.0946438	-1.08067	-1.22009
Prph	-0.193301	0.614737	-1.21867	-1.02855
Gm45606	0.248843	0.289261	-1.40285	-0.768528
Ldlr	0.146109	0.121042	-1.31152	-1.21991
Rgs12	0.172389	-0.04095	-1.28694	-1.13612
Wsb2	0.129738	0.044963	-1.33776	-1.29102
Nell2	0.0677621	-0.111254	-1.37783	-1.17134
Srebf2	-0.0585146	0.00062485	-1.35064	-1.05372
Sh3bp4	-0.0822387	-0.0174332	-1.26681	-1.13104
6430548M08Rik	-0.102683	-0.127241	-1.29621	-1.06202
Amigo1	-0.237898	-0.0958435	-1.38147	-0.927033
Slc6a17	-0.213285	-0.0123638	-1.39218	-1.01209
Pcsk6	-0.0437846	0.147536	-1.09936	-1.35944
Pnmal2	-0.156586	-0.0109874	-1.27113	-1.29944
Nat8l	0.00276855	0.0957664	-1.26057	-1.25701
Fam131b	0.046031	0.0628482	-1.27949	-1.31435
Atp1a2	-0.194529	0.0620206	-1.24082	-1.20989
Ncs1	-0.186654	-0.0339328	-1.2479	-1.23679
Cerk	-0.226022	-0.0197282	-1.20006	-1.16132
Hrh1	-0.00164421	-0.0109974	-1.45417	-1.0388
Sorcs2	0.0715182	-0.155074	-1.27201	-1.258
Rab3d	-0.0197374	-0.0899027	-1.34702	-0.995186
Ncald	0.129274	-0.306957	-1.32849	-1.15649
Sirpa	0.0634388	-0.375543	-1.33811	-1.07305
Sqle	-0.154971	-0.255952	-1.12662	-1.25116
Abhd6	-0.181332	-0.2044	-1.22683	-1.28042
Tef	0.318358	-0.320119	-1.11734	-1.52879
Lsm11	-0.0107512	-0.044115	-1.02265	-1.37077
Rab11fip4	-0.114716	-0.0935844	-1.2567	-1.15911
Josd1	-0.17472	-0.175108	-1.16932	-1.26343
Ttl	-0.0588006	-0.303756	-1.13556	-1.20787
Tmem178	-0.0786812	-0.27378	-1.10253	-1.45239
Ak4	-0.0301126	-0.227389	-1.08501	-1.38429
Icmt	-0.0884106	-0.127247	-1.07094	-1.45981
Zfp706	-0.0370706	-0.486681	-1.00345	-1.38095
Lrig1	0.170084	-0.343082	-0.855796	-1.52798
Patj	-0.00179307	-0.322017	-1.07207	-1.34364
Tril	-0.150719	-0.294207	-0.984286	-1.35332
Axl	-0.04768	-0.200928	-1.15894	-1.26189
Snrk	0.0316136	-0.395294	-1.0638	-1.30618
Ret	-0.23605	0.0533944	-1.06046	-1.247
Zbtb40	-0.337191	-0.0847228	-1.10925	-1.26291
Slc44a1	-0.203778	-0.356927	-0.9599	-1.31412
Ppm1f	-0.337497	-0.212827	-0.976795	-1.2936
Nefl	-0.415051	-0.223062	-1.03256	-1.11386
Gjb6	-0.406389	-0.232674	-1.07599	-1.10008
Sall2	-0.43506	-0.00607274	-1.12572	-1.14412
Arhgef4	-0.482797	-0.170325	-1.07566	-1.15869
Prx	-0.0115573	0.233734	-0.643589	-0.927781
Htr5b	-0.560231	0.310894	-0.307809	-1.18004
Ier2	-0.514895	0.514306	-1.29142	-0.65458
Vgf	-0.500217	0.53549	-1.48572	-0.570577
Ssbp4	0.156488	0.172388	-0.861663	-1.42335
Fcho1	-0.00271231	0.102462	-0.780967	-1.3347
Hapln4	0.110615	0.0710675	-0.996816	-1.21787
Efhd1	-0.178176	0.333128	-1.03837	-1.1268
Gal3st1	-0.00108903	0.0995251	-0.956451	-1.28875
Cryab	-0.247167	0.112835	-0.929739	-1.24478
Lxn	0.000987811	-0.108646	-1.05559	-1.27841
Smarcd3	-0.0461758	0.125797	-1.17572	-1.35778
Dhrs3	-0.115761	0.162377	-1.47553	-0.823672
N4bp3	-0.157431	0.168505	-1.14177	-1.33481
Ckmt1	-0.275769	0.23836	-1.22603	-1.24238
Slc7a10	-0.525694	0.297349	-1.04221	-1.32277
Coq8b	-0.307416	0.00711754	-1.12509	-1.26611
Rgs10	-0.197949	-0.300638	-0.936633	-1.40701
Pcp4l1	-0.269549	0.0798513	-1.17175	-0.91591
Cdk5r2	-0.1991	0.353367	-1.37347	-0.904147
Ankrd34a	-0.390218	0.229315	-1.37891	-0.898667
Syt5	-0.109021	0.0535953	-1.29453	-1.14925
Pld3	-0.105145	-0.0758639	-1.3284	-1.12601
Tmem97	-0.0451368	0.255673	-1.36976	-1.14486
Gas2l1	-0.277852	0.114418	-1.15926	-1.13264
Nkain1	-0.183149	0.22403	-1.16471	-1.14213
Pip5k1c	-0.238628	0.00905078	-1.37471	-0.907728
Mpp2	-0.212706	-0.0506813	-1.30972	-1.12233
Grik5	-0.240265	0.0150952	-1.36331	-1.04389
Fam57b	-0.347498	0.375183	-1.25515	-1.0162
Rbfox3	-0.10529	0.0509515	-1.38689	-0.983835
Dmtn	-0.261283	-0.0216248	-1.32111	-1.11698
Slc25a22	-0.327124	-0.104962	-1.26265	-1.08467
Dhcr7	-0.238142	0.0610576	-1.09823	-1.18416
Ttyh2	-0.421199	0.199429	-1.27272	-0.872834
Brsk1	-0.388428	0.201648	-1.34988	-0.928472
Habp4	-0.284558	0.0457931	-1.28081	-1.1346
Kcnj11	-0.290289	-0.0432418	-1.31447	-1.07027
Bcar1	-0.450269	-0.0450265	-1.20177	-1.0518
Cdk16	-0.399829	-0.0264197	-1.29288	-0.917791
Rap1gap	-0.5485	-0.0761795	-1.23069	-0.993308
Arhgap25	-0.0885018	0.323598	-0.938272	-1.00495
Proser2	-0.100836	-0.0126444	-1.1279	-1.17051
Hspa1a	-0.445386	0.295166	-0.744672	-1.08344
Lrrc75a	0.0434439	0.157654	-1.16075	-0.791697
Pdgfb	-0.434213	0.209518	-1.16763	-0.928303
Dhcr24	0.00124864	0.369774	-1.37369	-1.03229
Etv5	-0.0622322	0.129851	-1.30495	-0.971465
Gprc5b	-0.0273532	0.205568	-1.14543	-1.28916
Fam53b	-0.176058	0.114784	-1.1044	-1.07402
Slc6a9	-0.249171	0.330669	-1.11389	-1.21825
Ndrg1	-0.254039	0.310176	-1.08061	-1.28803
Klhdc7a	-0.210824	0.184743	-1.29829	-0.852316
Nuak1	-0.387336	0.0184946	-1.2807	-0.715403
Arid5a	-0.565565	0.284519	-0.966127	-0.964791
Smim1	-0.312543	0.326228	-1.19527	-0.994078
H2-DMa	-0.244562	0.126877	-1.31318	-1.03752
Tmem151b	-0.268169	0.388501	-1.44038	-0.970694
Acap3	-0.151747	0.0402923	-1.36455	-0.984856
Srf	-0.322675	0.238493	-1.31611	-1.05204
Orai2	-0.225917	0.023644	-1.37901	-1.00733
Mgat5b	-0.269097	-0.101695	-1.3962	-0.928308
Gna12	-0.431332	-0.0901255	-1.08016	-1.16709
Aatk	-0.532945	-0.179573	-1.19899	-0.968857
Prkcz	-0.45299	-0.191788	-1.22174	-1.0462
Nfe2l1	-0.539022	-0.118652	-1.26284	-0.972543
Cap1	-0.330336	-0.111353	-1.31046	-1.02668
Strn4	-0.309537	-0.196848	-1.31651	-1.00911
Pip4k2c	-0.318752	-0.102123	-1.16458	-1.19804
Syt13	-0.292374	-0.103344	-1.30305	-1.14298
Src	-0.421337	-0.146484	-1.31262	-0.96047
Ubtf	-0.4227	-0.269896	-1.0998	-1.07178
Tnks1bp1	-0.482537	-0.245342	-1.13263	-1.04305
Akt2	-0.392281	0.183004	-1.32565	-0.992154
Gpc1	-0.306008	0.0193952	-1.2437	-1.14319
Scn2b	-0.365847	0.00940347	-1.34227	-1.01057
Atxn7l3	-0.395734	-0.113119	-1.2121	-1.09726
Syngr1	-0.404888	-0.060737	-1.27461	-1.08879
Jph3	-0.417434	-0.0352534	-1.22923	-1.13868
Actr1b	-0.4569	-0.0920505	-1.22092	-1.09394
Fam129b	-0.48979	0.189123	-1.07313	-1.22853
Slc25a25	-0.50036	0.167459	-1.20522	-1.09524
Cln8	-0.652183	-0.0412465	-0.954935	-1.20319
Cyp26b1	-0.154467	0.0162251	-0.865672	-1.36841
Tmbim1	-0.217878	0.282477	-1.09944	-1.34737
Mag	-0.436398	0.34165	-0.950805	-1.4159
Mog	-0.365362	0.0887434	-0.842905	-1.44233
Car14	-0.51614	0.608648	-1.01295	-1.24152
Itpkb	-0.317113	0.411875	-1.22561	-1.08549
Gsn	-0.428692	0.458947	-0.89683	-1.52845
Gstm7	-0.469446	0.18193	-1.0066	-1.27439
Ccdc184	-0.645735	0.462137	-1.12726	-1.11453
S1pr5	-0.556153	0.192716	-1.13619	-1.13189
Esyt1	-0.788775	0.18457	-0.835929	-1.14911
Vamp1	-0.328949	0.113192	-1.12044	-1.08755
5031439G07Rik	-0.417801	-0.108484	-1.12987	-1.04252
Map3k12	-0.360416	-0.232917	-1.22033	-1.01057
Syndig1	-0.163703	-0.263109	-1.23547	-1.16785
Porcn	-0.274816	-0.187711	-1.24003	-1.07723
Garem2	-0.425558	-0.0205311	-0.983031	-1.23143
Hap1	-0.491344	-0.0186335	-1.12336	-1.12066
Tnk2	-0.751562	0.119591	-1.21977	-0.802299
Mknk2	-0.738768	0.0316836	-1.17784	-0.818799
Inhbb	-0.660993	0.143165	-1.18997	-0.984889
Stk40	-0.802247	0.106611	-1.1409	-0.844648
Txlna	-0.730414	-0.187197	-1.0197	-0.933203
Mettl7a1	-0.587814	-0.0949618	-1.09007	-1.10038
Tmem189	-0.704318	-0.0804535	-1.07919	-0.98123
Pbx2	-0.731488	-0.112725	-1.0911	-0.937831
Rhot2	-0.796653	-0.0707741	-0.92736	-1.10406
Ppp1r12c	-0.700363	-0.230538	-0.964213	-1.0405
Camk1	-0.536756	-0.335543	-1.06958	-1.06627
Sdf2l1	0.0880553	0.604017	-0.535943	-1.826
Fbxo2	0.262505	0.497957	-0.645971	-1.91605
Nr2f6	0.0392614	0.592141	-0.673686	-1.81991
Vwa1	0.0761706	0.286934	-0.581178	-1.89289
Yjefn3	0.270034	0.332324	-0.993911	-1.61658
Qdpr	0.0814719	0.317588	-0.835185	-1.66656
Wnt7a	0.137574	0.296949	-0.954137	-1.60728
Bok	0.210674	0.147219	-0.72304	-1.77389
Crym	0.194847	0.109718	-0.885847	-1.81267
Igfbp6	0.328216	0.30441	-0.968659	-1.47121
A330009N23Rik	0.245952	0.32401	-1.23698	-1.17805
Icam5	0.364608	0.320434	-1.15089	-1.51225
Kcnj4	0.336136	0.271736	-1.1282	-1.51145
Ttc9b	0.287657	0.337555	-1.14935	-1.57223
Adra2c	0.154146	0.324391	-1.10601	-1.42147
Hes5	0.115816	0.39022	-0.612164	-1.61686
Etnk2	0.0165874	0.38208	-0.881223	-1.28476
Ier5	-0.0793995	0.318543	-0.813462	-1.57667
Kcns1	0.159562	0.253803	-1.15703	-1.37297
Crhr1	0.0572401	0.287267	-1.12735	-1.32042
Gm13889	-0.137197	0.204672	-0.99992	-1.43865
Sec14l2	-0.0285153	0.109755	-1.1063	-1.50051
Metrnl	-0.0102162	0.387046	-0.76342	-1.351
Prcd	-0.0376056	0.0586123	-0.847256	-1.48756
Ltk	-0.0853302	-0.0828437	-0.782213	-1.5499
Gadd45b	-0.467323	0.138048	-0.811475	-1.30178
Amz1	-0.141262	0.0358314	-0.987317	-1.54243
Fabp5	-0.308245	-0.211696	-0.599617	-1.47217
Thrsp	0.0419699	0.261152	-1.0034	-1.17772
Cdh22	0.0863267	0.319235	-1.28606	-1.27615
Slc9a3r1	-0.207421	0.340037	-1.22358	-1.28561
Wnt7b	0.0284769	0.197857	-1.15013	-1.27574
Rasl10b	0.00441402	0.460823	-1.25942	-1.25322
Kcnab2	-0.164889	0.357846	-1.3434	-1.13115
Ebp	-0.125057	0.392556	-1.24187	-1.42601
Mvd	-0.277071	0.223122	-1.15844	-1.10436
Wscd1	-0.237214	0.166399	-1.16162	-1.29695
Pdzd4	-0.28499	0.0723796	-1.23248	-1.19675
Kif1c	-0.328812	0.0602991	-1.21229	-1.18011
Aldh1l1	-0.185691	0.329938	-1.13879	-1.40906
Itgb5	-0.343858	0.0780497	-0.879988	-1.40383
Mlc1	-0.470845	-0.000757432	-0.972346	-1.27134
Pomgnt1	-0.123895	-0.0330496	-0.962449	-1.44488
Fmnl3	-0.122774	-0.137326	-1.03818	-1.32398
Ephx1	-0.275852	-0.0580889	-0.969222	-1.27967
C1qtnf4	0.0962835	0.100981	-0.779041	-1.62977
Abhd17a	-0.164831	0.437564	-0.931239	-1.54714
Enho	-0.237594	0.219052	-0.753425	-1.65918
Hras	-0.1536	0.150345	-0.942969	-1.57081
Apoe	-0.0432475	0.34499	-0.793808	-1.63989
Gipc1	-0.201734	0.172676	-0.955856	-1.46238
Tst	-0.136412	0.464068	-0.739252	-1.80496
Pin1	-0.176811	0.239274	-0.932499	-1.69069
Coro1a	-0.334089	0.117345	-0.917755	-1.53435
Mid1ip1	-0.40458	0.309648	-0.899428	-1.57496
Ckb	-0.133158	0.340839	-1.07446	-1.52071
Ccdc106	-0.295684	0.332463	-1.09542	-1.36981
Gcat	-0.013624	0.186471	-0.959886	-1.54906
Cst3	-0.145456	-0.0921337	-1.04321	-1.42985
Rprml	0.0664948	0.0943818	-1.08737	-1.6179
Mtfp1	-0.107727	0.0685519	-1.04993	-1.51103
Nsg1	-0.168569	0.0848346	-1.1232	-1.49505
Scn1b	-0.195416	0.092605	-1.13379	-1.35368
Prdx6	-0.263487	-0.10588	-1.00595	-1.46512
Pop5	-0.263009	0.0864832	-0.961244	-1.49627
Rnd1	-0.313583	0.0689612	-0.875991	-1.59856
Vti1b	-0.295313	-0.0495556	-0.92216	-1.57786
Mvp	-0.188981	0.254417	-0.725156	-1.76818
Nkx6-2	-0.482458	0.456389	-0.711776	-1.73337
Hhatl	-0.285783	0.249884	-0.876327	-1.57558
Prodh	-0.345933	0.135441	-0.990973	-1.42259
Khk	-0.298875	0.249416	-0.956195	-1.41699
Ddit4	-0.397531	0.215633	-1.08314	-1.22352
Wwc1	0.0832433	-0.124933	-1.20399	-1.17053
Unc5b	0.0487916	-0.188768	-1.23038	-1.06316
Ttc7	-0.171007	0.138032	-1.15542	-1.17713
Emp2	-0.168313	-0.0254283	-1.25719	-0.966339
Klhl40	0.105427	0.0533046	-0.905997	-1.32448
Eepd1	0.0370153	-0.231018	-0.974934	-1.40998
Hey1	0.00899908	-0.139569	-0.964702	-1.52474
Mgat4b	-0.0928566	-0.0900094	-1.07541	-1.46478
Rnf19b	-0.359081	-0.103646	-1.02823	-1.35419
Pacsin3	-0.133153	0.155046	-0.915272	-1.57285
Tmem125	-0.0717606	0.109297	-1.08401	-1.46481
Litaf	-0.098902	-0.0359218	-0.915202	-1.35862
Opn3	-0.146005	-0.219787	-0.829402	-1.38161
Dbx2	-0.257983	-0.225118	-0.919478	-1.27955
Tmem141	-0.19063	0.0196961	-1.04643	-1.43197
Arhgef25	-0.317371	0.0173502	-1.04791	-1.30121
Stmn4	-0.298925	-0.11655	-1.05689	-1.29075
Smarcd2	-0.434717	-0.125159	-1.1065	-1.20509
Sh3glb2	-0.511165	-0.187018	-1.00459	-1.21893
Mfge8	0.0649588	0.491397	-1.1725	-1.52845
Tlnrd1	-0.119094	0.516726	-1.19723	-1.44699
Nbl1	-0.0444404	0.402371	-1.21258	-1.29405
Rims4	-0.0594102	0.310184	-1.25941	-1.20408
Kcnn1	-0.0962996	0.109766	-1.35363	-1.13948
Tmem198	-0.187537	0.392059	-1.14223	-1.446
Cnp	-0.234512	0.291604	-0.983993	-1.57125
B4galt2	-0.0158076	0.159073	-1.13502	-1.54731
Cadm4	-0.198015	0.237071	-1.04938	-1.55066
Mfsd12	-0.12879	0.120891	-1.16614	-1.43064
Gnl1	-0.218996	0.0780043	-1.13228	-1.40065
Cdk5rap3	-0.164434	0.120472	-0.991935	-1.57298
Bcan	-0.102801	-0.0263409	-1.15179	-1.3417
Sfxn5	-0.22904	0.111415	-1.19001	-1.27866
Galnt9	-0.0569692	0.145957	-1.23965	-1.42417
Ephb6	-0.0287609	0.0432772	-1.28596	-1.28988
Eno2	-0.182092	0.189387	-1.22733	-1.37506
Mmd2	-0.251905	0.173741	-1.1349	-1.44117
Acat2	-0.07603	0.129582	-1.22996	-1.2406
Asphd2	-0.210763	-0.0616182	-1.14637	-1.36159
Zfp651	-0.292179	0.179055	-1.33091	-1.1758
Rab15	-0.15208	0.0137845	-1.2994	-1.24806
Cbx6	-0.216216	0.0918567	-1.24276	-1.35086
Ppfia3	-0.400931	0.078191	-1.23052	-1.18869
Rab40c	-0.441646	0.0978445	-1.11681	-1.31106
Tmem38a	-0.28028	0.0174717	-1.19915	-1.22823
Cspg5	-0.299366	-0.0783581	-1.23791	-1.15354
Csnk1g2	-0.438515	0.118696	-1.13842	-1.21318
Zbtb17	-0.468047	0.263654	-1.13015	-1.23614
Gpr162	-0.480122	0.0889363	-1.19611	-1.16528
Ddr1	-0.516388	0.0546418	-1.05138	-1.34201
Twf2	-0.398692	0.082797	-1.16578	-1.29256
Rps6kl1	-0.370588	-0.13671	-1.25653	-1.11092
Vhl	-0.304887	-0.186684	-1.16655	-1.20565
Smim7	-0.393232	-0.207131	-0.910149	-1.42283
Actr3b	-0.168019	-0.380196	-1.07565	-1.40052
Lancl1	-0.240444	-0.347344	-1.16077	-1.27656
Chrna6	0.554843	0.254817	-0.822504	-1.29047
Lefty1	0.529556	-0.102961	-0.497441	-1.8006
Tmem114	0.490805	0.271193	-0.792914	-1.40615
Fbln7	-0.0372641	0.140503	-0.765606	-1.47803
Shisa8	0.597863	0.056884	-0.726722	-1.57948
Tspan11	0.469742	0.0855155	-0.843782	-1.41279
Kif17	0.268886	-0.0758784	-0.797146	-1.5833
Col18a1	0.240637	0.106375	-0.975709	-1.41606
Sh2d5	0.113622	-0.00632214	-0.897885	-1.62619
Ldlrap1	0.138122	0.0217457	-0.801061	-1.601
Gm43672	0.549788	-0.22183	-0.939331	-1.5807
Id2	0.187991	-0.336851	-1.01106	-1.34016
Rfc5	0.367876	-0.354654	-1.05034	-1.38402
Med8	0.0588584	-0.386483	-0.617031	-1.69474
Socs3	0.168081	0.120348	-0.70428	-1.73658
Fzd10	0.350725	-0.0468326	-1.04521	-1.40561
Mapk12	0.000409318	0.0436494	-0.987708	-1.35163
Ccdc28b	-0.194386	0.0728413	-0.734228	-1.55215
Lmo2	0.0213437	-0.189154	-0.780374	-1.54383
Grin2c	-0.0658112	-0.157834	-1.00054	-1.21145
Clcn2	-0.10376	-0.205584	-1.00975	-1.24367
Itga7	-0.17257	-0.109678	-0.961422	-1.39209
Eva1a	-0.353577	-0.26935	-0.839846	-1.37584
Bhlhe41	0.0618485	-0.181342	-0.941541	-1.47665
Drc1	-0.276232	-0.289893	-0.788894	-1.47319
Chst2	0.233761	-0.211837	-1.26963	-1.32746
Nmral1	0.043419	0.0692433	-1.00044	-1.75819
Btg1	-0.21137	-0.39573	-0.820272	-1.52995
Cdk2ap1	-0.148837	-0.338746	-0.55274	-1.69642
Tmem240	-0.209109	-0.342456	-0.828083	-1.4619
Eml2	-0.483417	-0.0608797	-0.864337	-1.44687
Kctd2	-0.318737	-0.386878	-0.678124	-1.60696
