# Supplementary material for: Brain transcriptomic, metabolic and mitohormesis properties associated with N-propargylglycine treatment: A prevention strategy against neurodegeneration
Source: Brain Res. Author manuscript; Available in PMC 2024 Jul 28. (PMC11283822; doi:10.1016/j.brainres.2023.148733)
Supplement: MMC2 [file NIHMS1958532-supplement-MMC2.xlsx]

## Sheet: Sheet 1 - SuppTableS1_Fig2a
SuppTableS1_Fig2a
genes	WT-vehicle_M02	WT-vehicle_M04	WT_N-PPG_M08	WT_N-PPG_M06	WT-vehicle_M03	WT_N-PPG_M09	WT-vehicle_M02	WT_N-PPG_M07	R6/2_N-PPG-M13	WT_N-PPG_M05	R6/2-vehicle_M10	R6/2_N-PPG-M14	R6/2-vehicle_M12	R6/2-vehicle_M11	R6/2_N-PPG-M16	R6/2_N-PPG-M15
A230057D06Rik	7.61778	7.68025	7.76359	7.69921	7.782	6.69584	6.88422	7.9851	8.04838	8.06915	8.06483	8.19954	7.85192	8.04685	8.30085	8.31309
Cdhr1	6.65919	6.72105	7.77676	8.12805	6.66246	7.83325	7.35652	8.86016	8.56244	7.15515	7.37826	6.50187	7.52436	7.06242	6.72947	6.79746
Gm13443	3.24738	3.42841	3.16582	5.37383	4.21162	4.982	5.33443	2.3515	5.0416	4.62999	5.62304	3.12265	5.40616	4.99228	1.9808	4.82348
Trp53cor1	3.09632	3.55368	4.16557	3.85683	4.21162	4.06998	4.83047	3.6188	4.28862	4.36657	5.17015	2.95347	5.09271	4.71281	4.06332	4.66608
A930017M01Rik	6.64565	6.92031	7.23382	6.70613	6.70348	6.92409	7.63413	7.1659	7.44355	7.3954	7.82481	6.91292	7.51713	7.5462	7.21291	7.18366
Lyrm7	6.6726	7.06412	7.33526	7.25498	6.40504	6.44106	7.16743	7.50428	6.38225	7.45608	8.13466	7.17588	7.93563	7.51706	7.08305	5.82285
Tmem267	3.82951	4.82501	3.99567	5.33418	2.55307	4.737	5.19723	4.1222	4.1279	4.62999	5.62304	3.85721	5.20493	5.39594	5.10436	4.7729
D030028A08Rik	5.56249	6.47401	6.29922	6.6098	5.32015	6.4079	6.58748	6.3402	5.50139	6.76076	6.55376	6.81753	6.76358	7.11197	5.9971	6.357
Gm3608	2.51607	1.97445	3.45524	6.90866	2.77454	6.74978	2.8886	3.03232	2.84422	6.86673	7.10225	7.00239	3.88768	7.1022	3.43612	7.03061
Wdfy1	9.4406	9.45974	9.38556	9.97102	9.2238	10.0542	9.31716	9.65888	9.63532	10.2293	9.40295	10.0978	9.57351	10.0917	9.68518	9.58085
Gon4l	9.7812	9.73406	9.69236	9.8793	9.54101	10.0596	9.85223	9.78167	9.69571	10.1594	10.1736	9.98293	9.82105	10.2205	9.88725	9.64377
Jhy	3.92226	4.42684	3.69618	4.1587	3.66507	2.98376	4.7833	2.83902	3.03763	4.43707	5.43457	4.7036	4.88378	4.90501	5.01952	4.42533
Gm9752	4.50545	6.11607	5.2809	6.48862	5.45436	5.65421	4.96335	5.12327	5.84952	6.40395	6.59036	6.87788	7.05067	6.74821	6.49818	6.85937
4833420G17Rik	7.34369	8.50509	7.2622	8.90302	7.21929	8.06895	7.75517	7.45452	7.33727	8.32293	8.61507	8.73146	9.33333	8.62317	8.78818	8.93299
Gpnmb	4.16935	4.72201	3.99567	4.24675	4.35581	4.78944	4.7833	3.03232	3.94699	4.99966	4.78429	5.9699	6.05154	6.09305	6.38403	5.05278
Zfp488	6.25783	6.30612	6.26223	5.94715	5.60628	6.26706	6.5457	5.99048	6.01953	6.61633	6.60832	6.8298	6.99972	6.86843	6.8572	6.48821
Rbm28	9.8314	9.78924	9.77511	9.59891	9.53724	9.51672	9.65511	9.70039	9.73636	9.86708	10.1842	10.7387	10.6768	10.8304	10.7937	10.8176
Pask	6.20342	6.2882	6.26223	5.68878	5.86918	5.98171	5.80489	6.05868	6.12976	6.38624	6.60832	6.92441	6.75131	7.0523	6.94033	6.94182
Sfmbt2	6.56164	6.45808	6.43838	6.02392	5.71725	6.1516	6.57368	6.3402	6.53431	6.76076	7.01069	7.05562	7.27294	7.12168	7.48228	7.34817
Fkbp14	7.60384	7.91435	7.76359	7.41557	7.57655	7.66099	7.92231	7.70203	7.75697	7.84765	8.23054	8.13671	8.16105	8.26846	8.34074	8.28629
Acr	4.38024	3.968	4.38792	4.32974	4.54823	4.37463	4.87614	4.0346	4.79624	5.04551	5.62304	5.50244	5.16849	4.71281	5.2604	5.54997
Muc15	4.16935	3.66893	4.24355	4.06492	4.28552	3.6833	4.7833	4.49465	4.2105	3.62806	5.30841	5.26999	5.49714	4.99228	4.36789	5.51961
Gbp3	6.53251	6.56611	6.89024	6.82532	6.63445	5.98171	6.65453	7.11342	6.62744	6.78799	7.28084	7.50923	7.21157	7.75402	7.21291	8.3394
B330016D10Rik	6.27552	6.23307	6.35299	6.47045	6.53191	5.88862	6.7679	6.2063	6.61233	6.35015	6.64359	7.36487	6.92522	7.15989	6.96323	7.13443
Ranbp17	7.00502	7.03219	7.08288	6.96167	6.93923	6.81447	7.20371	6.90693	7.11942	7.06897	7.22373	7.3479	7.66834	7.5462	7.28738	7.64391
Gm28523	4.31331	5.05432	4.696	4.1587	4.82097	4.15238	4.68409	4.35698	4.2105	4.62999	5.55058	5.59164	5.52624	5.76157	5.64727	5.71981
Ankrd61	4.4442	4.66761	4.8029	4.06492	4.28552	4.56716	4.6318	4.42746	4.56464	4.74562	5.39373	5.53279	5.49714	5.36357	5.01952	5.51961
2610035F20Rik	6.457	6.73434	6.8156	6.1886	6.84462	6.39103	6.89536	6.80473	7.09789	6.80142	7.13978	7.14674	6.99972	7.41809	6.98577	7.14441
Ifi44	3.38411	4.13768	4.08312	4.40821	3.77178	3.98259	4.7833	4.94255	3.62436	4.29245	5.30841	4.53392	5.24048	5.11403	4.67577	5.91903
BC067074	5.56249	5.35898	5.42176	5.80935	5.66283	5.73665	5.89638	6.01358	5.28974	6.0235	6.29009	5.8545	6.3076	6.1511	6.27845	6.357
Polr2a	10.4464	10.6628	10.736	10.5425	10.4344	10.6871	11.6846	10.7741	10.6456	10.7603	11.815	11.2709	11.4054	11.3932	11.3429	11.2252
Dtx3l	6.23992	6.56611	6.63929	6.52429	5.8203	6.42458	7.02265	6.28432	6.27118	6.78799	7.08952	6.80515	7.09988	6.92498	6.79475	7.10406
Parp12	7.30114	7.28798	7.22423	7.46229	7.12179	7.35657	8.21222	7.26545	7.51029	7.63917	7.87759	8.20427	8.12346	8.20137	8.01336	8.39062
Trmt2b	8.25704	8.46179	8.463	8.28705	8.09107	8.47332	9.03206	8.31288	8.57808	8.34143	8.75868	8.77337	8.95157	9.07444	8.81989	8.83161
Tpx2	5.89556	5.69441	5.94965	6.14344	5.98461	5.91246	6.81556	5.68	5.79703	6.35015	6.85392	6.75454	6.96826	6.58932	7.05135	6.357
Xaf1	5.6734	6.03244	6.33529	6.25381	6.28406	5.959	6.97097	5.94316	5.94911	6.57002	7.13978	7.05562	6.83508	6.76069	6.94033	7.13443
Cntn6	8.86547	8.827	8.79629	8.88598	8.7594	8.5245	9.15062	8.78162	8.73282	9.11027	9.49271	9.59243	9.64489	9.4623	9.6696	9.55488
Nfya	8.73729	8.70063	8.55382	8.65608	8.57277	8.68537	9.24285	8.76471	8.57419	8.74033	9.47324	9.38765	9.40948	9.49255	9.46221	9.27719
Skida1	7.70521	7.60987	7.61012	7.88903	7.63426	7.61814	7.9546	7.57584	7.59729	7.70494	8.17739	8.13176	8.10911	8.07711	8.18388	8.10904
Fam83h	6.22179	6.39251	6.61014	6.65877	6.5914	6.45736	6.92825	6.5122	6.19207	6.17558	7.13978	6.88966	7.25567	7.21536	6.68883	6.97576
Mri1	7.86564	8.3058	8.16031	8.24491	7.94479	8.09523	8.66992	7.67332	7.75008	7.82153	8.67594	8.46255	8.83723	8.79079	8.26904	8.57905
A730081D07Rik	5.34518	5.13672	5.2809	5.11774	5.28455	5.78911	5.82831	5.32134	4.99575	5.08995	6.19821	5.59164	6.14829	5.63167	5.49846	5.63738
Cks2	4.16935	3.968	4.85352	4.86299	3.87113	4.62602	4.57754	3.94134	4.43322	3.74384	5.51293	5.53279	4.79094	5.29657	5.18449	4.60955
Prdm8	8.61062	8.59892	8.66073	8.75699	8.49703	8.74301	8.98072	8.4962	8.2764	8.51443	9.1988	8.94399	9.03997	9.14755	9.03238	8.76846
5033417F24Rik	6.22179	6.27006	6.16537	6.29569	5.93954	6.47348	6.60114	6.3402	5.99644	6.13374	6.85392	6.87788	6.56759	6.87992	6.86937	6.57933
Polr1a	9.21856	9.14332	8.92613	9.08124	8.86862	9.36083	9.55862	9.03962	9.00573	9.0553	9.36384	9.54296	9.59255	9.70608	9.43381	9.28172
Pax6	8.85668	8.96591	9.09868	9.19352	9.22145	8.86716	9.58464	9.1029	9.13031	8.90794	9.64837	9.8922	9.50757	9.71573	9.59642	9.72085
Skap2	8.04651	7.91435	8.20485	8.21793	8.20018	8.2576	8.45727	8.28942	8.23753	8.02405	8.47036	8.66451	8.50955	8.64354	8.6074	8.6613
Tpcn2	7.04682	7.02138	6.8534	7.04998	7.33692	7.1211	7.30736	7.08099	6.92521	6.86673	7.56458	7.7543	7.56698	7.66385	7.29643	7.52668
Nup93	8.71153	8.63126	8.65717	8.61944	8.76586	8.82066	9.0371	8.67341	8.62401	8.7228	9.14137	9.04746	9.13038	8.99478	8.98282	9.01417
Spata7	8.47557	8.46976	8.56904	8.56053	8.55794	8.56267	8.64375	8.56425	8.61267	8.54268	9.19584	8.98572	8.98077	9.03901	8.84476	8.84391
Mcu	9.4562	9.34093	9.46706	9.35081	9.55041	9.50108	9.61527	9.41403	9.43518	9.19153	9.91147	9.77648	9.697	9.77077	9.6308	9.74237
Ptpro	9.03342	9.08743	9.39413	9.29768	9.2355	9.48924	9.88192	9.65338	9.67949	9.40003	9.81036	9.37514	9.77179	9.8208	9.52896	9.76033
Gng4	9.81032	9.95314	10.0749	10.202	9.78983	10.0448	10.4333	10.2512	10.2141	9.7833	10.6112	10.0812	10.4993	10.2899	10.1152	10.0884
Ubap2l	10.9918	11.0645	11.1375	10.9368	10.9151	10.953	11.2068	11.084	11.0072	11.1456	11.6345	11.0275	11.2397	11.1692	11.0783	11.0371
Dennd1a	9.99115	9.92298	10.0749	9.97747	10.0425	10.008	10.2962	10.0509	9.99416	10.0762	10.7257	10.2368	10.186	10.2238	10.0933	10.138
Ppt1	11.1	10.9424	11.0336	10.8638	10.882	11.147	11.2443	11.0248	10.9186	10.9628	11.517	11.1179	11.2484	11.3086	11.2187	11.0148
Ncam1	12.1	12.2619	12.1904	12.1893	12.1098	12.14	12.3678	12.2319	12.1439	12.3254	12.4997	12.2257	12.3723	12.3826	12.2246	12.1849
Snx4	9.3662	9.39425	9.51109	9.35081	9.40672	9.51477	9.66977	9.50647	9.63158	9.58605	10.0328	9.62976	9.60283	9.75057	9.70908	9.77003
Ube2e1	9.74039	9.74066	9.7301	9.82312	9.78187	9.70766	9.88331	9.76815	9.80276	9.72638	10.2937	9.98018	9.8982	9.92152	10.0256	9.99633
Slitrk5	9.89429	9.89661	10.1104	10.0889	9.92747	10.0489	10.0754	10.0785	9.93921	10.1022	10.3428	10.0876	10.1444	10.1235	10.2747	10.1504
Gm12709	6.23992	6.39251	6.45487	6.5762	6.91616	5.76312	5.98242	6.10242	6.32778	5.25516	7.08952	6.98054	6.73894	6.93603	6.76899	7.10406
Gm38300	5.44234	4.87388	5.55007	5.20825	5.71725	4.93622	5.96139	4.55885	4.99575	4.74562	5.99478	6.63373	6.25642	6.4265	6.27845	5.79777
4933439C10Rik	9.00719	8.85465	9.05067	8.68	9.08066	8.50895	8.74569	8.53662	8.7223	8.54668	9.24546	9.45853	9.32093	9.4623	9.22705	9.16153
2810001G20Rik	7.10733	6.74751	7.14516	7.08623	7.2473	6.82707	6.73109	6.59108	6.62744	6.47268	6.92729	7.9127	7.61517	7.67048	7.15443	7.13443
Phf2os1	6.00564	6.05381	5.61019	6.09681	6.21009	5.93592	5.51849	5.9189	5.39944	6.04624	7.16427	7.06603	6.71386	7.1971	6.67503	7.12437
Rwdd3	6.64565	6.35857	6.4217	7.02529	6.64852	6.42458	6.26587	6.69473	6.34617	7.14465	7.64508	7.48615	6.60898	7.43377	7.12427	7.5036
Crnde	4.5642	4.72201	4.58054	4.97034	4.77039	4.50579	4.96335	4.84293	4.1279	4.50429	5.12095	5.67565	5.52624	5.39594	5.55984	5.87174
Mnat1	8.12179	7.99939	8.31281	8.29224	8.32809	8.29436	8.23431	8.04796	7.90072	8.17608	8.28739	8.55047	8.50225	8.61975	8.55937	8.61539
Barhl2	7.02607	7.52061	7.14516	7.81895	7.63426	7.26694	7.34032	7.24608	7.26181	7.26582	7.68794	8.05019	7.73217	7.97367	7.59652	7.81616
Bex4	7.7565	7.93752	8.03979	8.01975	8.20495	7.8207	8.02218	7.64402	7.77743	7.74022	8.42041	8.56155	8.28964	8.44127	8.49405	8.5342
Hook2	8.33503	8.56584	8.29461	8.43963	8.46955	8.2715	8.46102	8.23151	8.31891	8.1236	8.91116	8.97747	8.89414	8.96002	8.84476	8.97555
Gm16701	7.8121	8.05872	7.82195	8.02598	7.9786	7.87632	7.77941	7.85689	7.7222	7.8083	8.5422	8.61926	8.25529	8.3819	8.32756	8.42788
Mirg	9.74833	9.49727	9.33078	9.39964	9.76904	9.07421	9.34585	9.24139	9.34892	9.22927	10.1355	9.8446	9.7884	9.91595	9.81357	9.75545
Npr2	10.3589	10.1495	10.1195	10.1937	10.2459	9.98987	10.223	10.0606	10.0652	10.2181	10.6551	10.6393	10.3083	10.6221	10.2884	10.48
9330151L19Rik	8.4908	8.26973	8.28542	8.34805	8.31932	7.97585	8.01709	8.19157	8.32819	8.29947	9.10388	8.77337	8.7225	8.87932	8.74918	8.71588
Crebbp	10.4716	10.3212	10.2421	10.244	10.3953	9.99685	10.0142	10.3497	10.3671	10.2527	10.9016	10.673	10.5951	10.6775	10.6765	10.6144
Ewsr1	12.0196	11.9003	11.906	11.9033	11.9978	11.505	11.4705	11.8434	11.9351	11.8332	12.3172	12.2896	12.1441	12.2791	12.2005	12.2243
Tceal1	8.98317	8.89072	8.87191	9.11965	9.17603	8.73301	8.87503	9.01408	8.83724	9.04687	9.54026	9.2933	9.14921	9.22392	9.30305	9.2997
Strada	9.17445	9.07443	9.17281	9.28214	9.33457	9.0978	9.16219	9.30828	9.11966	9.13698	9.66563	9.53923	9.48366	9.49629	9.39854	9.53035
Fam92a	9.68189	9.66111	9.79629	9.86198	9.88946	9.46123	9.38981	9.67888	9.52668	9.64495	10.1585	10.0382	9.76875	9.92846	10.0737	10.0155
Rraga	10.9777	10.9381	10.9791	11.0634	11.0741	10.6208	10.712	10.8823	10.875	10.8774	11.248	11.2147	11.1075	11.1763	11.1361	11.126
Riok1	8.11197	8.15578	8.16532	8.16241	8.10134	7.91223	7.82087	8.28468	8.02575	8.15531	8.71791	8.33918	8.46892	8.49081	8.3451	8.33505
Optn	8.92552	9.01575	8.85648	8.90302	8.89246	8.81435	8.85522	8.94068	8.79771	8.9356	9.37699	9.11421	9.13982	9.15467	8.91984	9.02231
Zfp422	8.79669	8.72081	8.67839	8.84072	8.60199	8.51675	8.61374	8.57981	8.62024	8.64303	9.20767	8.94962	9.07976	8.90203	8.91397	8.84084
Eif4e3	8.55014	8.38379	8.24806	8.33304	8.22387	8.21989	8.24305	8.23642	8.2127	8.43052	8.69708	8.56155	8.59785	8.64691	8.62904	8.61539
Oxsr1	10.5912	10.5108	10.4016	10.3804	10.278	10.3972	10.3868	10.3911	10.4827	10.4274	10.8722	10.7436	10.6841	10.7638	10.6218	10.649
Upf3a	9.78892	9.68013	9.77511	9.8896	9.64469	9.65563	9.61021	9.68249	9.58976	9.47525	9.96472	10.0735	9.88422	10.0831	9.87674	9.90387
Gpatch1	9.15786	9.18506	9.23856	9.2073	9.24248	9.227	8.9989	9.07023	9.16438	8.9295	9.55654	9.32832	9.27667	9.35731	9.27816	9.29074
Ascc2	9.37853	9.32783	9.18522	9.00754	9.09357	9.05023	9.22751	9.00547	9.09269	9.02701	9.83916	9.70665	9.6986	9.77077	9.50965	9.59547
Radil	8.61757	8.67673	8.59158	8.65206	8.52399	8.4368	8.7083	8.57205	8.52662	8.47309	9.10071	9.08635	9.01965	8.94095	8.77206	8.81608
Pmm2	8.81797	8.91135	8.81876	8.80491	8.79778	8.79524	9.00662	8.57981	8.60505	8.7228	9.15671	9.28441	9.08954	9.25734	8.98282	9.21224
Taok3	10.7827	10.6878	10.7259	10.5577	10.7601	10.5655	10.7894	10.6199	10.5217	10.5277	11.2644	10.919	10.9277	10.8799	10.7736	10.7756
Snapin	10.0164	9.93742	9.94229	10.0754	9.94468	9.94289	10.0458	9.79839	9.80775	9.80846	10.5061	10.2664	10.031	10.1558	10.0283	10.1392
Tmem147os	8.02576	8.25597	8.12468	8.19598	8.34978	8.03677	8.44217	8.03673	8.1772	8.04678	8.46545	8.4586	8.26827	8.40196	8.24589	8.59005
Pnma3	9.11919	9.23034	8.98408	9.12256	9.19293	9.06892	9.15294	8.96161	9.17213	9.17616	9.38222	9.22291	9.38982	9.42553	9.04585	9.26122
1700001K19Rik	4.00941	3.87503	4.94973	3.85683	4.96286	3.88956	4.9204	3.94134	5.28974	5.2156	4.42764	4.4086	5.92617	5.60423	5.36727	4.21408
Slc38a6	6.48768	6.73434	7.42167	6.55911	7.41308	6.55147	6.58748	7.53652	7.31877	7.42172	6.77661	6.84197	7.65523	7.76025	7.70917	6.8472
Ddx60	3.62393	3.55368	3.31777	3.85683	2.77454	2.5695	3.46804	4.28289	4.2105	4.99966	4.25598	5.53279	4.52873	4.29898	5.33252	5.66539
Atad2b	6.457	6.92031	7.06151	6.73686	6.19098	6.52078	6.77996	7.42036	7.86291	7.79494	7.16427	7.8173	7.96249	7.74148	8.65388	8.2727
Gm43980	6.04743	5.87331	5.63933	5.59124	5.63483	5.11124	4.87614	6.24584	6.6572	6.91693	5.62304	6.87788	6.99972	6.4265	7.96313	6.9869
Igsf10	6.53251	6.98847	6.50323	6.21067	6.19098	6.45736	7.38839	6.99078	7.087	7.00078	7.33577	7.22318	7.67486	7.48733	7.44209	7.4643
Abca1	8.85079	8.95175	9.09079	9.05099	8.48531	8.6468	9.32748	9.73554	9.66675	9.62433	9.52852	9.57976	9.72079	9.28137	9.7785	9.65429
Ifih1	5.59103	6.09562	5.82835	6.02392	5.51706	5.40812	6.47325	6.66586	6.43474	6.50586	6.39728	6.47085	6.84666	6.32928	6.67503	6.88341
Dis3	7.61778	8.04812	7.97268	7.81895	7.33692	7.85802	8.17159	8.03673	8.24735	8.45196	8.58817	7.9913	8.55614	8.37785	8.4822	8.20277
Fbn1	6.68589	6.79903	6.89024	7.04998	6.67626	7.11084	7.33215	7.21653	7.42637	7.60896	7.34651	7.20444	7.45796	7.61656	7.6749	7.63685
Anapc1	10.0869	10.1029	10.1951	10.0633	9.9757	10.4077	10.6194	10.3966	10.4733	10.5378	10.4759	10.481	10.6905	10.6196	10.8925	10.7116
Eid2b	8.53553	8.61338	8.72331	8.51693	8.50864	8.83321	8.89181	8.65884	8.68306	8.86703	9.00905	8.96083	9.09441	8.94915	9.02151	9.01144
Cyp4x1	8.02052	7.77335	8.08286	7.92284	7.75624	7.83948	8.08186	8.11889	8.13023	8.28521	8.45059	8.33918	8.77192	8.57097	8.53665	8.4562
Qsox2	8.75	8.74728	8.97553	8.84072	8.6377	8.81118	8.99632	8.91332	8.98828	9.15016	9.20472	9.16596	9.18385	9.32615	9.17651	9.29298
L3mbtl3	8.82099	8.91135	9.09342	8.87221	8.69306	8.84874	9.22751	9.00547	9.03436	9.11565	9.55191	9.1852	9.39968	9.37365	9.388	9.28172
Erlec1	9.47546	9.53003	9.71649	9.63607	9.4435	9.46123	9.79987	9.72333	9.59554	9.78837	10.0559	9.75412	9.8701	9.94496	9.94447	9.85303
Pde3a	6.89488	7.44177	7.3083	7.28648	7.19072	6.92409	7.63413	7.59127	7.55048	7.48964	7.63635	7.9242	8.08487	7.94661	8.25982	8.12928
Eif2ak2	6.68589	7.21399	7.33526	6.88141	6.43782	6.69584	7.41957	7.14514	7.23246	7.32278	7.59191	7.80492	8.01475	7.80313	7.71593	7.82239
Myt1	8.06697	8.34532	8.54998	8.33304	8.18578	8.36518	8.64045	8.81815	8.64273	8.85098	8.99205	9.09654	9.09683	9.29859	9.03508	9.15166
Dpyd	5.6734	6.17576	6.40483	6.45205	5.91647	6.09021	6.29978	6.44584	6.39996	6.47268	6.49705	6.60545	6.78781	6.50279	6.60396	6.69251
Slc6a15	9.93521	10.032	10.0895	9.9515	9.83205	9.71784	10.1129	10.1815	10.1657	10.37	9.92765	10.3326	10.5647	10.4057	10.4622	10.4186
Tgs1	8.78439	8.9201	8.87191	8.88255	8.80722	8.80164	8.94902	8.96754	9.11162	9.19153	9.09435	9.10414	9.28094	9.1523	9.32311	9.30193
Gprasp1	13.1638	13.3003	13.2992	13.2216	13.044	13.0597	13.5148	13.4063	13.4312	13.519	13.4027	13.407	13.6366	13.6114	13.6603	13.5296
Rdx	10.8602	10.928	10.9408	10.7554	10.6552	10.6871	10.9528	11.0648	11.0804	11.0505	10.971	11.1053	11.1694	11.1028	11.2376	11.1089
Rufy3	12.1083	12.1658	12.1858	12.0521	11.9837	11.904	12.1478	12.1603	12.2518	12.3297	12.2715	12.3215	12.4287	12.3623	12.3013	12.2887
Gm12116	4.77785	5.01128	4.08312	4.40821	5.09204	4.50579	4.6318	4.62032	5.43423	4.90334	5.51293	5.56252	5.76464	5.4276	4.92937	5.5797
Gm15663	7.14631	7.54345	7.06151	7.38679	7.33692	7.36524	7.33215	7.44605	7.57408	7.8733	7.62758	7.60518	7.63534	7.70964	7.37537	7.48015
Gm38155	3.92226	3.66893	4.24355	3.61357	4.05139	2.98376	3.46804	4.67928	5.08603	5.33117	4.58103	4.7036	4.74217	4.42981	4.97515	4.35829
Gm16185	5.44234	5.25213	5.63933	5.59124	4.96286	4.68258	4.73455	6.35835	6.23217	6.67585	5.47428	5.30558	5.96918	5.711	6.7025	6.37407
Mybl1	6.00564	5.98874	6.31737	6.29569	6.11194	5.22984	6.04374	6.778	6.78399	6.97732	6.26766	6.8298	6.85815	6.65766	6.75593	6.97576
Glra3	7.07739	7.40898	7.47114	7.74528	7.22869	6.45736	7.13022	7.65874	7.96756	8.31827	7.66238	7.79868	7.85765	7.78491	8.44202	8.08332
Pcdh11x	7.88305	7.87287	8.06149	8.25025	7.89254	7.34785	7.8781	8.38549	8.30957	8.65786	8.12221	8.31755	8.18861	8.16426	8.66789	8.49183
Atr	7.40122	7.55098	7.82829	7.64352	7.2928	6.97025	7.22151	7.97924	7.94361	8.01832	7.51783	7.95254	7.90826	7.77878	8.38804	8.3263
Washc4	9.05407	9.1899	9.37043	9.32575	8.97574	8.65035	8.77612	9.61237	9.79776	9.84457	9.21648	9.67128	9.48737	9.58846	9.99534	9.84998
Stag2	9.88279	9.94315	10.1388	10.0649	9.84891	9.3412	9.86077	10.4206	10.5136	10.5754	10.1057	10.4366	10.3031	10.2484	10.6415	10.5112
Dpy19l4	8.75946	8.827	8.98408	8.98851	8.81348	8.12614	8.57964	9.28948	9.33287	9.38674	8.84453	9.19709	9.18385	9.11875	9.63437	9.5455
Bod1l	10.55	10.6775	10.6845	10.4735	10.4675	10.019	10.416	10.994	10.8946	11.0497	10.7441	10.6289	10.8912	10.8941	11.0664	10.805
Med13	10.0437	10.1358	10.1803	9.93171	9.94468	9.25291	9.68268	10.4839	10.4858	10.5547	10.389	10.272	10.5102	10.3887	10.6344	10.5227
Tpr	10.7835	10.8705	10.9547	10.7394	10.6638	10.2234	10.6303	11.1077	11.0337	11.1542	11.1379	10.887	11.1344	10.982	11.1875	11.1115
Peg3	12.6438	12.8258	12.7237	12.6742	12.5215	12.2102	12.6858	12.9887	13.1058	13.3086	13.0186	13.0055	13.1701	13.0158	13.4319	13.1697
Phf6	8.29656	8.58431	8.43834	8.34805	8.24717	7.88839	8.12033	8.71274	8.79771	9.01265	8.69288	8.74124	8.799	8.76314	8.95738	8.86821
Galnt13	9.02299	9.38374	9.52482	9.42345	9.24942	8.47332	8.83512	9.8231	9.71883	9.98207	9.41575	9.57795	9.70815	9.54582	9.79295	9.63141
Cdc73	9.48119	9.61514	9.66072	9.58841	9.32803	8.85182	9.21868	9.99829	10.0652	10.249	9.60654	9.79695	9.96613	9.76148	10.0998	9.91119
Top2b	10.5445	10.6347	10.8132	10.7526	10.4404	9.89433	10.1552	11.1043	11.1631	11.2679	10.6245	10.8701	10.9051	10.8193	11.24	11.1235
Lnpk	9.08198	9.27878	9.34854	9.22367	8.95608	8.40774	8.5305	9.69504	9.67586	9.80513	9.15671	9.38557	9.54359	9.34492	9.74586	9.51505
Atrx	11.1902	11.3619	11.4897	11.3139	11.212	10.5187	10.8087	11.7851	11.7546	11.8607	11.4723	11.5591	11.7001	11.569	12.0724	11.7864
Atp13a3	9.92123	9.93598	10.0561	9.93503	9.81811	9.23884	9.43056	10.4579	10.4427	10.4836	10.0093	10.2194	10.2776	10.1965	10.5489	10.4258
Chm	9.34331	9.38795	9.48724	9.40683	9.23783	8.70256	8.9676	9.94072	9.86146	10.0328	9.62871	9.68823	9.84579	9.71252	10.0064	9.92863
Rasa1	9.51509	9.61514	9.63563	9.48811	9.38797	8.75625	9.15294	10.0055	9.98099	10.079	9.65703	9.71495	9.83565	9.88778	10.1518	9.89798
Fgd4	8.60013	8.7407	8.89324	8.74947	8.82901	7.97018	8.38802	9.1401	9.23514	9.35522	8.9327	9.00479	9.05751	8.92994	9.43176	9.2311
Bicd1	9.42879	9.54331	9.49124	9.56077	9.48722	8.75954	9.02701	9.78503	9.92246	9.99674	9.67631	9.74928	9.68898	9.68822	10.0133	9.82227
Ythdf3	10.054	10.0705	10.0947	10.0918	9.97151	9.42646	9.60852	10.4725	10.5044	10.5307	10.1042	10.2821	10.2485	10.2462	10.5203	10.3426
Arid4b	9.77189	9.78606	9.78002	9.9049	9.78824	9.16136	9.20979	10.1401	10.2633	10.2552	9.8674	9.9788	10.0537	10.0668	10.3613	10.1774
Hs6st2	9.44842	9.61514	9.71649	9.52599	9.45355	8.98427	9.1034	9.82963	9.96621	10.0156	9.60207	9.77965	9.82691	9.74115	10.0119	9.80664
Prpf40a	9.46779	9.53384	9.72671	9.49036	9.36685	8.80164	9.08407	9.8458	9.83566	10.0256	9.57264	9.8294	9.80185	9.80582	9.96872	9.98665
Yme1l1	10.2701	10.3463	10.5528	10.2991	10.2948	9.84253	9.92737	10.6635	10.6437	10.7816	10.4953	10.4781	10.6332	10.5858	10.7712	10.6647
Senp6	10.1954	10.3614	10.4942	10.24	10.2013	9.73131	9.93278	10.5799	10.5537	10.6025	10.4487	10.4123	10.5084	10.4196	10.6644	10.5651
Golga4	11.043	11.0566	11.147	10.992	10.8189	10.4813	10.7144	11.218	11.3295	11.3277	11.0404	11.1647	11.3363	11.325	11.4183	11.1961
Plaa	9.53725	9.51278	9.56335	9.43521	9.33239	8.90627	9.02701	9.61991	9.75883	9.73864	9.53087	9.58701	9.82837	9.69961	9.85548	9.71751
Dcx	8.5646	8.53578	9.04252	8.65206	8.44154	8.06895	7.67991	9.39217	9.4244	9.11296	8.9327	8.65073	9.18614	8.90203	9.07505	8.90977
Zkscan2	8.92272	8.96026	9.10653	8.91651	8.65871	8.50503	7.98097	9.39437	9.25717	9.41975	9.18391	9.05009	9.16779	9.1523	9.08813	9.25663
Zfp280c	8.27474	8.09008	8.23857	8.29224	8.21444	7.79528	7.32393	8.62174	8.60886	8.85743	8.6545	8.7117	8.4614	8.47196	8.88728	8.85914
Tia1	10.3703	10.4507	10.5052	10.626	10.495	9.89433	9.56212	10.7207	10.8422	10.9288	10.6267	10.8966	10.6197	10.6906	11.1598	11.0721
Wdr60	8.23461	8.22805	8.32183	8.31787	8.4047	7.98712	7.71803	8.56816	8.52258	8.55462	8.39477	8.52804	8.625	8.68014	8.54805	8.6403
Zc2hc1a	9.88999	9.81137	9.98833	9.96455	9.92603	9.53603	9.39178	10.2524	10.2979	10.3575	10.0194	9.96356	10.1974	10.0656	10.1838	10.2918
Tet2	9.23673	9.13081	9.12467	8.96274	8.74309	8.57392	8.18979	9.47353	9.61462	9.7069	9.58403	9.56882	9.87859	9.82229	10.1279	9.90533
Cep135	7.4948	7.42547	7.57284	7.59402	7.15174	6.69584	6.65453	7.80489	7.75697	7.74022	8.13466	8.03436	7.89717	8.12134	8.30085	8.1542
Slc35a3	8.23912	8.62056	8.44661	8.33304	8.12669	7.90036	7.8325	8.74415	8.72581	8.90794	8.78656	8.90391	8.70033	8.78775	8.89326	9.01689
Pde3b	8.12667	8.42126	8.392	8.13383	8.03861	7.52841	7.46511	8.52461	8.65752	8.58211	8.53752	8.56889	8.43863	8.49829	8.59646	8.68885
Npat	8.3725	8.58798	8.44248	8.39697	8.35408	7.90036	8.04235	8.876	8.87255	9.00687	9.00566	8.89809	8.91354	8.86493	9.10367	9.12922
Epc2	9.56629	9.75051	9.7284	9.63403	9.56903	9.30788	9.44009	10.0012	10.0499	10.1237	10.0978	9.92975	10.0967	9.91874	10.0737	10.0411
Dnm1l	11.8835	11.9542	12.0795	11.8734	11.7565	11.3494	11.4252	12.2335	12.2938	12.3482	12.4348	12.1248	12.3056	12.1519	12.3985	12.2825
Tsc22d2	9.48879	9.49336	9.50516	9.37543	9.28364	8.82381	8.95435	9.80502	9.74504	9.93108	9.82195	9.73303	9.84723	9.70123	9.97436	9.81916
Vma21	10.0819	10.2138	10.2048	10.1629	10.1127	9.71106	9.73938	10.4462	10.4459	10.4899	10.4722	10.4021	10.4621	10.3837	10.5038	10.4451
Rrm2b	9.08449	9.12577	9.4321	8.96599	8.61279	8.53222	8.51254	9.50035	9.35574	9.71756	9.43601	9.47034	9.62317	9.41767	9.54991	9.5455
Mdm4	10.6483	10.7619	10.7156	10.486	10.2915	10.1501	9.8735	10.7321	10.924	10.9433	10.9278	10.837	11.0105	10.8955	10.9307	10.8507
Scn9a	7.275	7.60264	7.38773	7.49861	7.48542	6.4079	7.02265	7.4117	7.86928	7.8733	7.8171	7.66806	7.71963	7.70964	8.20324	8.01967
Tex9	6.36085	6.62439	6.59534	6.62631	6.56196	6.09021	5.91838	6.72302	6.8239	6.87944	7.05064	6.80515	7.02032	7.04211	6.94033	6.82254
Trdmt1	6.47242	7.01049	7.14516	7.04998	6.8927	6.45736	6.38122	7.03659	7.07602	7.20651	7.34651	7.07637	7.11911	7.00061	7.3582	7.27736
Zfp930	7.37684	7.60264	7.77676	7.53404	7.3965	6.3392	6.42797	7.97924	7.72922	7.89851	7.85521	8.00219	8.1043	7.91346	8.09855	8.23115
Cd2ap	8.75946	9.0266	9.05879	8.80128	8.74309	7.72297	8.0323	9.24139	8.98242	9.23423	9.20767	9.2777	9.14452	9.12359	9.36024	9.2051
Zfp40	8.21182	8.15083	8.25749	7.87528	7.88067	6.94735	6.81556	8.36768	8.31891	8.35515	8.46051	8.47432	8.48753	8.32839	8.71249	8.62968
2610008E11Rik	8.91991	9.0103	9.0802	8.95623	8.92751	8.02041	7.97573	9.20172	9.15659	9.29005	9.00905	9.2642	9.35173	9.3655	9.45011	9.35232
Nek1	9.26135	9.38163	9.39199	9.13126	9.13414	8.38235	8.52334	9.5085	9.57619	9.59764	9.47813	9.57613	9.58738	9.73008	9.76553	9.74893
Esf1	9.17445	9.22092	9.19015	9.01069	9.2191	8.33903	8.48333	9.22169	9.33057	9.48983	9.45102	9.41845	9.3126	9.47182	9.59459	9.44408
Thoc2	10.0411	10.0454	9.98549	9.87758	9.94895	9.09259	9.23191	10.2093	10.245	10.2817	10.3225	10.2379	10.2086	10.2272	10.4582	10.3317
Zfp945	7.32682	7.45788	7.75696	7.63539	7.52409	6.44106	6.61468	8.08659	7.96756	8.28042	7.72956	7.79868	7.8052	7.74777	8.05658	8.20754
Fam76b	8.3095	8.43354	8.51896	8.33304	8.42119	7.74969	7.35652	8.7715	8.83724	8.8734	8.48015	8.84466	8.70033	8.90485	9.03508	9.07545
Rps6kb1	9.69838	9.79401	9.7182	9.79966	9.69978	8.97581	8.88624	10.0661	10.0995	10.1049	9.7928	9.96773	10.0943	9.95042	10.0803	10.0987
Fam135a	8.82999	9.12829	9.2338	9.08424	8.85957	8.28982	8.34401	9.40314	9.5307	9.54873	9.2654	9.39593	9.36588	9.34285	9.74421	9.60995
7-Mar	9.48119	9.62766	9.61927	9.65228	9.64819	8.95587	8.92749	9.98375	10.1592	10.1344	9.78097	9.97466	9.87718	9.98141	10.2736	10.2169
Trpm7	9.44647	9.43349	9.54614	9.41635	9.39006	8.60352	8.73023	9.79506	9.8915	9.93717	9.6462	9.89074	9.88	9.73642	10.0485	9.95581
Dzip3	10.2082	10.2923	10.3683	10.3196	10.1025	9.25525	9.26233	10.633	10.7886	10.7791	10.3928	10.5156	10.6776	10.4972	10.9198	10.6854
Ppp4r3b	9.55184	9.6938	9.87956	9.6442	9.46553	8.89435	8.8694	10.0255	10.0287	10.1143	9.76104	9.83398	9.91342	9.8013	10.1266	10.0344
Smarca1	8.52447	8.65242	8.65003	8.43496	8.32809	7.69575	7.65393	8.93465	8.97357	8.98644	8.60616	8.75739	8.96757	8.92717	9.28272	9.12922
Xpo1	10.2276	10.2889	10.4812	10.252	10.1699	9.62349	9.56561	10.4473	10.6288	10.6487	10.3061	10.5099	10.5533	10.5166	10.8677	10.7644
Gca	7.79381	7.79888	7.67489	7.65161	7.5912	7.07959	7.11125	8.00827	7.86928	7.99514	8.15313	7.98583	8.02498	8.07711	8.18388	8.03047
Micu3	10.686	10.7595	10.7784	10.8656	10.6359	10.2305	10.1093	10.9437	10.8169	10.9088	10.9614	11.0461	11.0176	10.9592	11.0317	11.0669
Uba3	10.3516	10.319	10.268	10.3559	10.328	9.63429	9.76236	10.4829	10.5156	10.5166	10.6388	10.7549	10.7278	10.7125	10.7865	10.6525
Armcx1	10.4228	10.2821	10.2808	10.3158	10.3093	9.68361	9.80283	10.4345	10.4597	10.5297	10.5025	10.6653	10.6087	10.6324	10.5927	10.6287
Ccnc	8.8742	8.98827	9.07754	8.97569	9.0305	8.30791	8.12978	9.01694	9.28126	9.26605	9.33985	9.39593	9.31051	9.36754	9.37098	9.47209
Ppp4r3a	9.35168	9.27195	9.38341	9.46993	9.45756	8.83944	8.68283	9.46099	9.57619	9.63374	9.53557	9.73792	9.65151	9.64173	9.81672	9.74893
Ncl	12.3591	12.4406	12.4967	12.4142	12.3326	11.7847	11.9431	12.4292	12.4483	12.486	12.4436	12.5156	12.5688	12.6014	12.4397	12.5277
Selenot	11.6727	11.8742	11.8569	11.7361	11.6664	11.1312	11.1586	11.9505	11.992	11.9795	11.7857	11.9565	12.1414	12.0201	12.0067	12.0104
Phf10	9.9777	10.048	10.0561	9.85849	9.80875	9.48129	9.49966	10.062	10.0873	10.0831	10.0657	10.1599	10.1631	10.2057	10.2199	10.1454
Rnf2	8.71478	8.68702	8.99257	8.94311	8.64474	8.19094	8.26896	9.02265	9.12765	9.23175	9.21061	9.07092	9.15853	8.92994	9.16174	9.18106
Kcnj3	10.5779	10.5998	10.7242	10.7759	10.5353	10.1713	10.1494	10.861	10.8103	10.8735	10.8163	10.7322	10.8356	10.8684	10.8585	10.7908
Mllt10	9.24797	9.36463	9.41535	9.29511	9.28364	9.00105	8.91387	9.56821	9.56643	9.6281	9.72445	9.51852	9.44419	9.54401	9.40692	9.57532
Zfp157	8.60713	8.90842	8.85648	8.66809	8.7529	8.30341	8.31529	9.01694	9.15398	8.9687	9.08797	8.79857	9.14687	8.9382	9.18627	9.07022
U2surp	10.3443	10.4776	10.4962	10.3081	10.3963	9.85949	9.78349	10.6644	10.6622	10.7361	10.6344	10.5915	10.5933	10.584	10.8432	10.8697
Eny2	9.85953	10.0007	9.98974	9.86024	9.88798	9.51672	9.37597	10.1002	10.1303	10.0845	10.2414	10.0657	10.1468	10.0706	10.158	10.2589
Slc25a36	10.0242	10.1668	10.159	9.97747	9.93035	9.54369	9.60004	10.1866	10.3073	10.379	10.3627	10.1647	10.4113	10.3665	10.4409	10.363
Ehbp1	9.91982	9.87876	9.99961	9.8033	9.73977	9.50305	9.5339	10.123	10.129	10.162	10.2881	10.1016	10.2572	10.1769	10.2678	10.1847
Acadsb	9.99915	10.1358	10.2516	10.003	9.85953	9.61444	9.77146	10.2499	10.2621	10.379	10.3785	10.3709	10.4074	10.4284	10.4602	10.3979
Serinc1	13.7353	13.7995	13.9128	13.7823	13.696	13.5019	13.5895	13.9932	14.002	14.1066	14.1027	13.9664	14.1003	14.081	14.1525	14.1217
Fbxo11	10.9497	11.0061	11.1458	10.9235	10.7795	10.5998	10.6559	11.3412	11.3038	11.3067	11.326	11.1482	11.2861	11.2322	11.3092	11.2363
Tax1bp1	11.3485	11.4522	11.5155	11.3062	11.2273	10.9544	11.0735	11.5377	11.6218	11.5909	11.5695	11.4859	11.6264	11.5403	11.649	11.544
C330007P06Rik	9.58945	9.68869	9.74526	9.50606	9.31926	9.31684	9.1986	9.7783	9.85023	9.91109	9.78097	9.70499	9.92439	9.79979	9.90658	9.85151
Slc4a7	8.36838	8.31909	8.46707	8.58607	8.34978	7.86414	7.85548	8.69856	8.89458	9.03555	8.47527	9.12919	8.74433	8.81194	9.2104	9.06235
Zfp367	8.4679	8.3922	8.6211	8.33806	8.3669	8.03677	8.1624	8.89478	8.86938	8.86384	8.63272	9.10919	8.799	8.94369	9.24351	9.11913
Smc2	7.03648	6.97733	6.93794	7.43444	7.15174	6.61096	6.8503	7.54447	7.50211	7.71207	7.292	7.87766	7.54583	7.78491	8.29183	8.05185
Cep44	7.63843	7.49741	7.75029	7.71473	7.50101	7.23893	7.11125	7.52049	7.70805	7.74717	7.48904	7.98033	7.95716	7.9575	8.27363	8.07812
Rab10os	9.28556	9.13582	9.2218	9.36317	9.02511	8.84565	8.84089	9.33603	9.31198	9.62621	9.05233	9.57795	9.50939	9.63836	9.62722	9.53794
Mtf2	9.04378	9.17047	9.37043	9.28993	9.2285	8.71617	8.69243	9.48803	9.46071	9.58993	9.43097	9.64547	9.48366	9.65517	9.94447	9.86364
Vps37a	10.2778	10.3921	10.5567	10.3926	10.3356	9.81116	9.8889	10.7093	10.6939	10.7774	10.8374	10.778	10.6045	10.7982	11.0939	10.8292
Rbm26	9.63983	9.57691	9.62475	9.63198	9.58008	8.70938	9.04961	9.92406	9.97362	9.96129	9.73061	10.0101	9.8982	10.0818	10.2317	10.091
Sh3bgrl	9.93242	10.0507	10.1052	10.2319	10.0156	9.17867	9.52497	10.2942	10.3375	10.5033	10.2123	10.4683	10.3828	10.4953	10.5508	10.566
Lrch2	8.36425	8.36682	8.54614	8.61944	8.29268	7.75629	8.00686	8.90098	9.00862	9.09126	8.75466	8.8141	8.85167	8.86493	9.19355	9.06498
Klhl7	10.185	10.147	10.2738	10.2914	10.2037	9.7791	9.83932	10.5643	10.6004	10.7655	10.4917	10.6411	10.5839	10.6651	10.8692	10.8137
Nap1l3	9.69346	9.75541	9.73686	9.78687	9.76421	9.10299	9.38981	9.96758	10.1422	10.2231	10.0009	10.1279	10.0195	10.1223	10.3242	10.2554
Gtf2a1	9.35584	9.31019	9.37043	9.36317	9.19773	8.67146	8.84089	9.58757	9.45225	9.54873	9.29897	9.67639	9.66792	9.71413	9.77203	9.74072
Pkd2	9.66354	9.69889	9.85026	9.76653	9.54101	9.15638	9.32953	10.1016	9.98099	10.0127	9.85053	10.0169	10.1895	10.2856	10.138	10.1553
Sec24a	8.40902	8.35826	8.18522	8.16806	8.44154	7.74306	7.7854	8.62924	8.60123	8.65417	8.48987	8.55047	8.66806	8.71904	8.85704	8.69226
Rsbn1l	9.11919	9.06393	8.84088	9.08424	8.98131	8.39087	8.66992	9.15315	9.26926	9.29005	9.14137	9.30434	9.19522	9.46039	9.45416	9.49957
Chd7	9.70492	10.0157	9.96117	9.83027	9.83205	9.52254	9.85366	10.0675	10.0372	10.2306	10.0962	10.2275	10.0894	10.2996	10.247	10.2952
2700097O09Rik	7.39314	7.44985	7.49525	7.49861	7.53171	7.00393	7.20371	7.61411	7.80428	7.88596	7.87017	8.14164	7.81702	7.72246	7.87531	8.1192
Rab9b	9.14829	9.26739	9.24806	9.13991	9.05183	8.76282	9.12484	9.39217	9.28364	9.60723	9.49512	9.51283	9.79588	9.59196	9.73592	9.51889
Wdr43	8.74366	8.83319	8.86884	8.80853	8.88059	8.32577	8.66016	8.82143	8.95871	8.9687	9.04246	9.05793	9.1724	8.96542	9.25515	9.04913
Prpf4b	9.98981	10.1433	10.2374	10.1066	9.92458	9.56264	9.71131	10.3966	10.5782	10.644	10.416	10.5504	10.6155	10.6358	10.9744	10.6837
Baz2b	9.28119	9.54142	9.60826	9.30026	9.2285	9.02311	9.14364	9.63488	9.77758	9.90954	9.89693	9.81558	9.82545	9.83268	10.0445	9.90827
Cenpc1	8.44463	8.51283	8.53067	8.52135	8.3368	8.02588	8.24305	8.7715	8.76392	8.88291	8.75466	8.83556	8.88574	8.81194	9.10109	8.96995
Bmi1	9.47546	9.41504	9.39413	9.43052	9.26092	8.8641	9.17595	9.65338	9.70998	9.84781	9.71619	9.80318	9.7869	9.77385	9.97295	9.97551
Abca8b	8.75946	8.6836	8.84088	8.7719	8.5542	8.20548	8.34401	9.03398	9.03436	9.2193	9.02585	9.12172	9.14687	9.07943	9.32311	9.20271
Mier3	8.46019	8.55089	8.58036	8.30767	8.43343	8.0094	8.15779	8.72679	8.7605	8.89548	8.78261	8.83556	8.86026	8.98683	9.02967	9.07284
Pde1c	8.69848	8.99933	9.0233	8.64802	8.67942	8.3951	8.59679	9.15575	9.13296	9.01841	9.11334	9.25513	9.13982	9.07444	9.45213	9.28623
Zfp317	8.55738	8.71746	8.68189	8.65608	8.31932	8.18605	8.08186	8.89478	8.79102	9.00397	8.7627	8.9912	9.05002	9.03387	9.17406	8.99223
Zbtb6	7.85979	8.0849	8.19507	8.11055	7.76917	7.75629	7.55911	8.34964	8.34657	8.46045	8.34208	8.37731	8.3519	8.46435	8.5706	8.50738
Alg6	7.43309	7.63134	7.64646	7.53404	7.44568	7.20071	7.09202	7.80489	7.79761	7.94763	7.67095	7.96372	7.90273	7.9683	8.0619	8.08332
Cul5	9.77344	9.94744	9.9698	9.8356	9.76904	9.41816	9.46459	10.1726	10.1449	10.1813	9.8951	10.1599	10.2615	10.1617	10.3943	10.3196
Ddx5	13.7985	13.8425	13.9702	13.7943	13.692	13.3467	13.3455	14.0258	14.0327	14.077	13.7934	14.1763	14.1388	14.1792	14.2323	14.2335
Tubgcp5	9.01511	9.25591	9.21214	9.13415	9.01971	8.74301	8.59337	9.39876	9.50434	9.67989	9.28228	9.45853	9.51484	9.56196	9.5232	9.52272
Tmem87b	9.46971	9.56207	9.66781	9.47221	9.48134	9.1982	9.15062	9.65522	9.83566	9.85908	9.56576	9.72648	9.84	9.97071	9.82142	9.85607
Ptbp2	10.5085	10.5907	10.5803	10.5641	10.5551	10.0569	10.018	10.7942	10.7894	10.9257	10.6366	10.837	10.8055	10.8326	10.9602	10.938
Nap1l2	11.0183	10.9848	11.0742	11.0141	11.0108	10.6396	10.6559	11.2149	11.1618	11.353	11.0585	11.2488	11.2941	11.1925	11.3434	11.2146
Zfp383	8.04651	8.13588	8.09343	8.1793	8.04394	7.76941	7.75517	8.23151	8.24245	8.31359	8.1834	8.46255	8.40378	8.31576	8.57803	8.4073
Armcx5	8.57535	8.40888	8.59902	8.65608	8.46558	8.4368	8.30697	8.85378	8.91935	8.84775	9.09754	9.11922	9.06991	9.03901	9.0512	9.0676
Tmtc2	8.32232	8.54336	8.463	8.47652	8.30606	8.30791	8.14851	8.57205	8.74672	8.72984	8.74251	8.8048	8.74123	8.80894	8.93149	8.76846
Ogt	11.8867	11.7768	11.8421	11.8326	11.5846	11.5355	11.2307	12.0477	12.1693	12.23	12.0121	12.1546	11.9982	12.2039	12.4544	12.336
Lrch3	9.52066	9.49532	9.45072	9.43755	9.35617	9.29433	9.10819	9.59907	9.8993	9.74907	9.71619	9.70831	9.6482	9.70123	9.83079	9.82848
Mccc1	8.78439	8.72747	8.71649	8.44894	8.68625	8.49322	8.49435	8.86652	9.11431	9.00687	8.80225	8.96917	9.01452	9.04157	9.06185	9.16644
Lrig2	9.25021	9.35391	9.38341	9.13703	9.14907	8.92104	8.9302	9.43983	9.48788	9.50837	9.32091	9.54854	9.70497	9.57438	9.70059	9.73908
BC005537	11.6043	11.5718	11.6424	11.5355	11.5138	11.3919	11.2946	11.7528	11.8466	11.8466	11.7401	11.7832	11.9315	11.8738	11.8973	11.8991
Dido1	10.0216	10.0184	10.0493	9.97264	9.78506	9.83319	9.89445	10.2741	10.3167	10.4111	10.1901	10.312	10.194	10.4196	10.4369	10.4661
Lypla1	8.99657	8.97153	9.01776	9.0902	8.98686	8.92104	8.91113	9.29656	9.27407	9.51042	9.26257	9.42251	9.40361	9.45656	9.44198	9.58085
Tcp11l1	8.23008	8.39639	8.16031	7.94932	7.73661	8.17131	8.43837	8.78162	8.91628	8.99815	8.63272	8.2956	8.9435	8.66694	8.91397	8.25899
Mest	8.70175	8.91719	8.88718	8.63176	8.56166	8.70938	8.98854	9.16867	9.13296	9.12101	9.27668	8.8805	9.17699	9.12601	9.21517	8.8802
Robo1	9.16262	9.19952	9.25278	9.03253	8.85655	9.21986	9.26662	9.52265	9.57034	9.89396	9.61323	9.094	9.55069	9.49255	9.59276	9.42373
Zfp287	7.98871	7.81774	8.2338	7.71473	7.66227	7.55137	7.81502	8.1242	8.22269	8.10748	8.45556	8.07102	8.48753	8.22408	8.19843	8.03585
Pag1	9.26135	9.31683	9.27152	8.89282	9.00884	8.93274	8.9989	9.55055	9.80609	9.47943	9.65487	9.50136	9.7302	9.57968	9.73426	9.69391
Phf3	10.4297	10.5536	10.5199	10.3297	10.3236	10.1514	10.3417	10.6171	10.7911	10.7025	10.9675	10.6147	10.8608	10.6849	10.8714	10.744
Prrc2c	11.3779	11.5127	11.5799	11.2367	11.1441	11.1762	11.3961	11.8063	11.8583	11.9292	11.7573	11.5008	11.801	11.5578	11.9278	11.7432
Ncor1	11.7865	11.9102	12.0031	11.747	11.5892	11.7359	11.866	12.1958	12.2309	12.2515	12.258	11.9583	12.1595	12.05	12.2255	12.1156
Ep300	10.2036	10.3311	10.3606	10.1096	9.90127	9.98144	10.2175	10.6284	10.5743	10.6935	10.7236	10.4446	10.5942	10.4803	10.6617	10.5872
Zfp318	9.64665	9.64712	9.73179	9.50383	9.35402	9.59247	9.63366	10.0606	9.97066	10.0954	10.0689	9.81558	9.89541	9.80281	10.1062	9.93583
Taf2	8.97778	8.92301	9.00382	8.94968	8.77551	8.95587	8.99632	9.2487	9.4048	9.43491	9.38483	9.29551	9.36789	9.35731	9.51159	9.34152
Sbf2	9.88712	9.98963	9.9741	9.83915	9.64644	10.019	9.92872	10.2377	10.2645	10.3438	10.3877	10.1768	10.2999	10.1487	10.3341	10.2635
Tbck	8.96693	9.01303	9.03979	8.81934	8.83209	8.88233	8.85236	9.05361	9.17727	9.29718	9.45846	9.10414	9.31468	9.14518	9.34724	9.29074
Map3k7	9.93242	10.1169	10.1641	9.88789	9.78187	9.97862	9.9688	10.123	10.3144	10.2625	10.4185	10.1267	10.4326	10.2103	10.3075	10.3684
Adgrl2	10.4228	10.2315	10.3452	10.2319	10.0006	10.2091	10.2579	10.4725	10.6548	10.6215	10.8047	10.4143	10.6248	10.4372	10.6424	10.5351
Cdh10	9.24797	9.21145	9.28079	9.11088	8.96735	9.18112	8.9989	9.37889	9.38715	9.52263	9.5426	9.19945	9.55069	9.41373	9.52127	9.31745
Zfp9	8.59661	8.68702	8.67487	8.52135	8.2882	8.36518	8.32767	8.84093	8.9132	9.00976	9.08155	8.79231	8.9755	8.70296	8.85091	8.88914
Ankrd45	9.4562	9.71407	9.78818	9.57784	9.24711	9.50305	9.30051	10.0255	9.97952	9.99089	10.0673	9.79851	9.99893	9.93948	9.94303	9.96146
Orc3	9.15547	9.5243	9.59344	9.28734	9.16384	9.10299	9.20308	9.65338	9.65205	9.81178	9.71205	9.50711	9.75806	9.6162	9.79773	9.74565
Casd1	10.113	10.152	10.3941	10.2088	10.0987	9.98003	10.1009	10.5914	10.5237	10.59	10.6637	10.4051	10.5951	10.4699	10.6191	10.5054
Kat6b	9.92404	9.94458	10.1247	9.69203	9.74633	9.78718	9.77598	10.2536	10.2884	10.3019	10.3306	10.0262	10.3031	10.1558	10.0803	10.1038
Ss18l1	9.83289	9.80193	9.95684	9.67626	9.65518	9.53219	9.47761	10.073	10.0014	10.1528	10.1615	9.89658	10.1385	10.1295	9.92127	9.97831
Slitrk3	9.65681	9.66458	10.0108	9.61967	9.34108	9.7888	9.73164	10.0041	9.92399	10.0271	10.1432	9.90676	10.0386	9.9545	9.99812	9.91848
Bahcc1	9.54639	9.46174	9.61744	9.39001	9.23317	9.4793	9.45333	9.67345	9.64278	9.74907	9.77899	9.70831	9.697	9.71573	9.60008	9.59911
Supt16	9.87701	9.94601	10.1765	9.82133	9.60375	9.69053	9.81461	10.1802	10.3398	10.3125	10.0543	9.93117	10.2723	10.2639	10.0933	10.0357
Gpr137c	8.3052	8.52052	8.67487	8.26086	7.85663	8.09001	8.26037	8.85058	8.8662	9.04687	8.89662	8.52804	8.88855	8.71263	8.61103	8.57905
Kat6a	10.2219	10.4992	10.5365	10.1227	10.0637	10.0583	10.3315	10.7673	10.8535	10.8035	10.8269	10.3835	10.6961	10.5663	10.6326	10.5845
Pcm1	9.8209	10.1778	10.3207	10.0978	9.71156	9.57203	9.96616	10.7031	10.7835	10.9026	10.2783	10.1562	10.4937	10.2551	10.8501	10.475
Cep350	9.45426	9.44567	9.68189	9.3308	9.00338	9.19334	9.46459	9.99829	10.0694	10.1607	9.6331	9.59243	9.98459	9.70123	10.0763	9.8454
Ncoa2	10.0553	10.3994	10.4721	10.1458	9.78187	9.98987	10.1667	10.7951	10.83	10.879	10.3837	10.4082	10.7371	10.4859	10.7631	10.6349
Avl9	9.70166	9.93454	9.92317	9.78503	9.47147	9.53027	9.75474	10.3036	10.2741	10.4056	9.87855	9.84913	10.268	9.9243	10.277	10.1713
Tmem245	10.0944	10.2067	10.2957	10.2346	9.93467	10.0394	10.223	10.6284	10.7503	10.7918	10.3654	10.3358	10.5559	10.2693	10.7647	10.5408
Mid2	8.68199	9.13582	9.18522	8.94311	8.75615	8.84874	9.0865	9.42484	9.50229	9.64681	9.35589	9.10414	9.45558	9.14518	9.49597	9.48982
Robo2	10.2208	10.249	10.3551	10.2758	9.85953	10.0782	9.95157	10.7494	10.7606	10.8814	10.3293	10.1464	10.5075	10.3345	10.5649	10.4621
Tnik	11.3061	11.3403	11.5219	11.2647	11.0237	10.9892	10.9266	11.793	11.7347	11.8287	11.5033	11.2971	11.5804	11.4765	11.641	11.526
Adam10	10.2745	10.2315	10.429	10.3119	10.0278	10.0926	9.98452	10.7356	10.7355	10.7299	10.3387	10.3907	10.512	10.5027	10.5817	10.5332
Birc6	10.5805	10.5593	10.7019	10.5028	10.4323	10.415	10.6211	10.9918	11.045	11.1311	10.793	10.6772	10.8891	10.8422	11.2246	10.9832
4932438A13Rik	10.6235	10.7332	10.9364	10.6392	10.389	10.3727	10.6042	11.0703	11.0887	11.3131	10.6945	10.7597	10.9891	10.8741	11.3308	10.9977
Zmym2	10.0463	10.1655	10.354	10.1713	9.88798	9.91513	10.1057	10.5866	10.6474	10.7395	10.205	10.3196	10.4432	10.3376	10.6652	10.4829
Macf1	12.3351	12.3774	12.4357	12.2041	12.0504	12.0272	12.1461	12.6594	12.7401	12.8104	12.4263	12.3558	12.4488	12.456	12.7819	12.5723
Zfr	11.9176	12.0652	12.2221	12.0216	11.8527	11.925	12.0019	12.3966	12.4049	12.5577	12.2739	12.1722	12.4054	12.2952	12.4419	12.3675
Appbp2	10.644	10.7497	10.7833	10.6494	10.496	10.449	10.6369	11.0376	11.1097	11.2643	10.8842	10.9147	11.1045	10.9145	11.0861	11.027
Ubr3	11.483	11.5764	11.749	11.53	11.3225	11.2943	11.4798	11.9801	12.0069	12.0786	11.8408	11.6541	11.8739	11.7579	12.0235	11.8857
Ids	12.3398	12.4914	12.529	12.473	12.2033	12.2186	12.2535	12.9011	12.909	13.0397	12.716	12.5099	12.7947	12.6298	12.8669	12.7262
Cntn1	12.2865	12.4791	12.549	12.5085	12.2149	12.2379	12.3756	12.7865	12.7022	12.9309	12.4916	12.526	12.6059	12.5585	12.8137	12.6558
Rev3l	9.32856	9.58793	9.76026	9.31306	9.27686	8.76282	8.98334	10.0055	10.0804	10.249	9.69534	9.77013	9.93392	9.76303	10.1826	10.0845
Nipbl	9.62955	9.68356	9.78329	9.52819	9.44753	9.06626	9.40352	10.2018	10.2002	10.2515	10.0026	9.92546	10.0487	9.77999	10.2974	9.9797
Alkbh8	9.41888	9.73075	9.64285	9.39483	9.2025	8.96445	9.1034	9.88389	9.98979	10.141	9.6462	9.56332	9.99243	9.67344	9.93726	9.64553
Edem3	9.65173	9.90104	9.86112	9.70763	9.51052	9.2599	9.30469	10.2463	10.3026	10.3019	9.99063	9.97189	10.268	10.058	10.2655	10.1442
Gdap1	10.7726	10.9106	10.9841	10.7824	10.6552	10.445	10.3828	11.2087	11.2116	11.3734	10.9666	10.9642	11.1763	11.0421	11.1722	11.0819
Epha5	10.3327	10.3731	10.3419	10.3743	10.1724	9.88833	10.052	10.6152	10.7153	10.7884	10.4574	10.4535	10.5621	10.5467	10.7841	10.537
Kif21a	11.7279	11.7521	11.7632	11.6357	11.4724	11.3318	11.456	11.9761	12.0618	12.144	11.8361	11.7621	11.8929	11.859	12.0671	11.8783
Xiap	10.3412	10.5423	10.7199	10.6614	10.2226	10.008	10.1259	11.0867	11.1103	11.2637	10.4893	10.7379	10.8114	10.6417	11.0098	10.8469
Chl1	11.0051	11.2426	11.3341	11.1544	10.8931	10.7204	10.9239	11.6465	11.5517	11.777	11.1692	11.2356	11.5156	11.292	11.6092	11.5473
Hif1a	10.3774	10.5348	10.6482	10.5896	10.3529	10.121	10.2836	10.9103	11.0036	11.0113	10.6179	10.7411	10.7626	10.7324	10.882	10.898
Impad1	10.9317	11.1175	11.1234	11.158	10.991	10.6732	10.7653	11.4616	11.4602	11.5612	11.2095	11.263	11.3587	11.1925	11.5164	11.3555
Crnkl1	8.23912	8.37957	8.53843	8.22879	8.29716	8.00386	8.18979	8.58367	8.74672	8.74381	8.42041	8.22765	8.65495	8.61632	8.74589	8.54931
Usp15	9.53174	9.55647	9.75361	9.43521	9.23783	9.07949	9.34382	10.0411	10.0941	10.1554	9.67418	9.57976	9.97407	9.81782	9.95021	9.77325
Parg	9.15547	9.11818	9.32182	8.9789	8.99514	8.80164	8.91387	9.46518	9.48581	9.52263	9.27948	9.19234	9.61811	9.39182	9.40274	9.28623
Usf3	9.71792	9.86825	9.90678	9.43989	9.36258	9.49122	9.4171	10.1545	10.1747	10.2552	9.85053	9.77331	10.1267	9.97071	10.1518	9.98249
Lpp	7.92288	7.91435	8.21457	7.81175	7.9218	7.48932	7.86117	8.44191	8.20768	8.53467	8.1834	8.09664	8.15174	8.18293	8.11398	8.08332
Gcfc2	6.56164	6.53606	6.53459	6.50657	6.22894	6.30358	6.15908	7.03659	6.87544	7.21656	7.03745	7.00239	6.88085	7.03184	7.12427	6.93032
Papolg	8.01	8.10039	8.29918	7.95587	7.92759	7.95304	7.82087	8.5406	8.61267	8.65046	8.50912	8.4467	8.61149	8.39397	8.70572	8.42788
Rapgef6	8.98317	9.16065	9.32631	8.89963	8.94186	8.91515	8.95701	9.48803	9.60511	9.6281	9.483	9.51852	9.54359	9.50744	9.75737	9.55114
Ints6	7.88881	7.9772	8.19016	7.87528	7.95615	7.76941	7.66698	8.4504	8.4265	8.62804	8.39477	8.223	8.25529	8.42959	8.60376	8.55306
Xrn2	9.54091	9.51471	9.79305	9.56291	9.52585	9.53027	9.48868	10.0198	9.95577	10.0623	9.94542	9.61565	9.91342	10.0718	9.97436	9.94728
Csmd3	8.11689	8.12583	8.22422	8.12224	7.99522	7.88236	8.05233	8.79502	8.67581	8.83476	8.5422	8.56155	8.78402	8.66029	9.41732	8.97275
Bbx	8.50586	8.69384	8.89626	8.77561	8.45761	8.30791	8.66992	9.07023	9.07075	9.35066	9.05233	9.15625	9.26808	9.13322	9.58355	9.26809
Taf1	9.94629	10.077	10.1901	10.0466	9.71658	9.72628	9.97274	10.4589	10.4309	10.6139	10.1976	10.3699	10.4733	10.3695	10.6335	10.4681
Sp4	8.41701	8.60255	8.61745	8.68789	8.38802	8.10561	8.4269	9.12957	8.84373	9.25145	8.70545	8.77971	8.88574	8.88788	9.24584	9.01144
Cep170	10.1697	10.2731	10.2657	10.2265	9.96309	9.73466	10.1353	10.6598	10.7073	10.8217	10.4856	10.4791	10.6197	10.5529	10.8409	10.6682
Fndc3a	9.55003	9.50504	9.64465	9.59891	9.28814	9.17867	9.39962	9.97935	9.98246	10.2454	9.88224	9.8202	9.82691	9.85759	10.2116	10.0263
Sema3a	7.95617	8.12583	8.20972	8.1793	7.78837	7.61087	7.79137	8.54457	8.30957	8.47728	8.34208	8.1805	8.39197	8.46435	8.71587	8.5568
Ahctf1	9.48119	9.53384	9.60272	9.59052	9.27459	9.08474	9.38981	9.84419	9.82095	9.94324	9.63091	9.80629	9.85154	9.87635	10.2493	10.0032
Carf	7.88881	7.88484	7.96119	8.23418	7.8198	7.63972	7.42726	8.32678	8.24735	8.66889	8.18937	8.25975	8.21118	8.30301	8.64683	8.35668
Usp45	9.35792	9.48749	9.43833	9.38516	9.19053	9.18112	9.00148	9.7783	9.62218	9.92342	9.59533	9.59243	9.63658	9.61104	10.0296	9.64025
Ankrd44	7.73748	7.56593	7.51111	7.61899	7.51644	7.45726	7.72429	8.04236	8.09805	8.17091	7.73774	8.01836	8.00445	8.29445	8.47824	8.24049
Agps	9.28774	9.4717	9.4404	9.43052	9.2632	9.32796	9.42481	9.88389	10.0443	10.1008	9.29897	9.65067	9.93934	10.1675	9.97013	9.96429
Ate1	10.0731	10.249	10.3026	10.2225	10.0358	10.1159	10.1129	10.5496	10.4733	10.6291	10.0311	10.4654	10.6588	10.5403	10.6424	10.5735
Dock7	9.2254	9.10801	9.33746	9.20456	9.11653	9.12866	9.07676	9.42914	9.51047	9.6281	9.1628	9.39179	9.48921	9.51851	9.60008	9.55114
Tet1	7.81815	7.93752	8.04525	7.79724	7.51644	7.25766	7.51648	8.65149	8.30017	8.63555	7.94275	8.20427	8.37208	8.26409	8.59646	8.4562
Mga	9.7356	10.0547	9.99961	9.73643	9.64117	9.5532	9.67946	10.3778	10.4309	10.6187	10.0592	10.144	10.3208	10.2889	10.5937	10.5217
Rev1	8.02576	8.17053	8.22422	7.94275	7.90432	7.91223	7.7854	8.61043	8.69028	8.55066	8.09062	8.37312	8.39592	8.39397	8.5213	8.43603
Qser1	8.23912	8.27429	8.30374	8.10467	7.92759	7.76286	8.13449	8.79834	8.78429	8.89235	8.27057	8.48601	8.59098	8.44514	8.85704	8.74569
Abca5	9.48879	9.63477	9.53261	9.60725	9.35402	9.27837	9.45897	10.0012	10.0273	10.1684	9.50714	9.86114	9.95547	9.82675	10.185	10.0478
Kcnt2	7.65204	7.78617	7.75696	7.90941	7.69654	7.40779	7.25646	8.45462	8.26678	8.34143	7.63635	7.88944	8.13767	8.20594	8.45823	8.41968
Xrn1	9.21856	9.24898	9.37693	9.23717	9.07546	8.77912	8.97023	9.61426	9.62218	9.82334	9.33177	9.46641	9.6793	9.54582	9.83079	9.73413
Miga1	10.65	10.7241	10.7955	10.7422	10.4525	10.3972	10.457	11.0976	11.1022	11.3277	10.6945	10.9587	11.1075	11.0731	11.2092	11.2351
Suco	9.12896	9.34743	9.34633	9.21278	9.02511	8.80483	8.92749	9.61991	9.64649	9.69436	9.33177	9.42251	9.56302	9.59719	9.6468	9.73908
Dhx36	10.3846	10.5376	10.5404	10.4678	10.3454	10.2317	10.291	10.7724	10.7571	10.9103	10.5085	10.6949	10.8092	10.7529	10.9863	10.8891
N4bp2l2	8.95601	9.05601	9.13238	8.88255	8.83517	8.7263	8.70197	9.23649	9.31898	9.44777	9.06539	9.21825	9.34766	9.21488	9.48415	9.45615
Hspa13	9.30507	9.34093	9.34854	9.38759	9.02242	9.07685	9.16679	9.66801	9.78097	9.82004	9.4634	9.5541	9.74265	9.68331	9.7409	9.74565
Mtmr1	9.2254	9.37528	9.40902	9.31051	9.18088	9.21267	9.13662	9.62929	9.72235	9.80679	9.37961	9.59961	9.74574	9.69636	9.72759	9.80821
Trpc1	9.33279	9.15572	9.40478	9.28474	9.01429	8.97581	8.79407	9.62742	9.59554	9.73165	9.24258	9.52797	9.53108	9.53859	9.77203	9.60635
Morc3	8.28787	8.31024	8.45483	8.30255	8.22856	8.0094	8.07698	8.57594	8.639	8.84775	8.30951	8.62631	8.52043	8.80593	8.87526	8.65084
Ap4e1	7.21209	7.26068	7.5032	7.36727	6.84462	6.6681	7.0627	7.85689	7.77064	7.79494	7.31405	7.87766	7.95716	7.85061	8.02428	7.75883
Armcx4	10.1518	10.3322	10.3573	10.1329	9.93467	9.6108	9.9688	10.427	10.5477	10.669	10.0493	10.2921	10.6719	10.5726	10.5574	10.437
Zfp810	7.63843	7.79254	8.10392	7.66765	7.42947	7.75629	7.41957	8.16603	8.07618	8.23167	7.67095	8.25521	8.06022	8.05701	8.0459	8.2123
Zfp941	9.0256	9.13081	8.97839	8.94968	9.08584	8.69914	8.94099	9.29184	9.61651	9.38451	9.35323	8.80169	9.70974	9.30925	9.36669	9.32186
Slain2	8.59661	8.77327	8.69583	8.61531	8.58745	8.1958	8.41921	9.00259	8.8534	8.92644	8.87081	8.7249	9.00163	9.03387	8.9772	8.96432
Grip1	8.39694	8.48557	8.5111	8.4856	8.22856	8.06364	8.00172	8.63297	8.48159	8.64675	8.7707	8.44271	8.69394	8.79079	8.63974	8.68544
Zc3h13	10.8276	10.8531	10.8211	10.7097	10.6046	10.4056	10.6076	10.8753	10.8111	10.9041	10.977	10.7922	10.9878	11.0818	10.9293	10.8553
Synj2bp	9.2986	9.31904	9.25513	9.2073	9.25633	8.82695	8.87222	9.5545	9.40261	9.44777	9.33985	9.34979	9.60454	9.52035	9.56309	9.22405
Nup155	8.44072	8.38379	8.6101	8.33806	8.41708	8.26688	8.37217	8.73723	8.79771	8.74729	8.69708	8.72161	8.75666	8.87358	8.91397	8.58639
Akap17b	8.58602	8.65941	8.61378	8.37272	8.29268	8.31239	8.38012	8.73723	8.86301	8.95975	8.62392	8.66451	8.92177	8.83868	8.84784	8.73252
Nsd3	10.5581	10.6758	10.5384	10.395	10.4149	10.3478	10.5114	10.7942	10.9063	10.9334	10.7153	10.6695	10.8629	10.7324	10.8752	10.7748
Scyl2	9.41888	9.31019	9.2831	9.21278	9.2025	9.1312	9.15526	9.51661	9.50843	9.60914	9.44853	9.38557	9.59083	9.54762	9.5038	9.51312
Trip4	9.4406	9.6436	9.67663	9.44455	9.37745	9.20304	9.39962	9.76305	9.73287	9.75253	9.57264	9.71495	9.81222	9.73484	9.82612	9.75056
Aftph	10.3072	10.5041	10.5633	10.3397	10.2757	10.1823	10.2075	10.6423	10.6804	10.6808	10.4475	10.5128	10.6703	10.6101	10.5743	10.5753
Clasp2	11.932	12.0188	12.124	12.0328	11.6729	11.9501	11.9364	12.37	12.3786	12.4873	12.1541	12.1827	12.2925	12.2506	12.4317	12.3005
Uhrf1bp1l	10.4228	10.5471	10.6311	10.4995	10.3356	10.4872	10.2568	10.8737	10.8694	10.947	10.7562	10.6712	10.8385	10.8005	10.894	10.8035
Dock9	11.1983	11.1783	11.2475	11.0219	10.8961	11.175	11.0587	11.4579	11.4781	11.6338	11.4507	11.2927	11.3932	11.4376	11.5673	11.4868
Sgip1	11.1068	11.1326	11.3224	11.1337	10.8496	11.0622	10.9205	11.5237	11.4921	11.5621	11.3138	11.121	11.4649	11.284	11.4935	11.3207
Nedd4	12.5894	12.6383	12.8201	12.6324	12.403	12.5619	12.6147	12.9992	13.0109	13.1258	12.8954	12.701	12.9328	12.8433	12.8897	12.8156
Satb1	10.4773	10.3398	10.462	10.3645	10.1748	10.2691	10.0644	10.7699	10.5752	10.7901	10.6464	10.4927	10.6654	10.6518	10.6379	10.5753
Dck	8.5096	8.37957	8.49524	8.4628	8.23324	8.22466	8.23869	8.77488	8.5897	8.91722	8.52339	8.50143	8.8285	8.65696	8.66789	8.62968
Setd7	11.8193	11.8629	11.7853	11.6504	11.4025	11.4843	11.5045	12.0277	11.9843	12.0606	11.9283	11.8667	12.1352	12.0176	11.9747	11.7979
Med13l	10.5572	10.3984	10.3748	10.3335	10.1304	10.1909	10.0815	10.6915	10.6768	10.6772	10.5978	10.5023	10.6465	10.6221	10.5863	10.5015
Cacna1b	10.7041	10.7595	10.7963	10.6774	10.523	10.6253	10.701	11.0034	11.0259	11.1672	11.0486	10.9002	11.1045	11.0427	11.0605	11.0583
Rad21	10.9518	11.0353	11.1375	11.0717	10.9799	10.9701	11.1176	11.3452	11.3665	11.4387	11.3714	11.2977	11.3229	11.4352	11.3602	11.3863
Ubqln2	11.5693	11.6356	11.67	11.6937	11.5306	11.3737	11.5746	11.8871	11.83	11.9463	11.8313	11.7504	11.8129	11.8392	11.8899	11.8129
Camk2d	10.9743	11.1439	11.0993	11.1889	11.0033	10.8868	10.7714	11.2584	11.3721	11.5171	11.4464	11.2396	11.2331	11.3628	11.3677	11.4232
Vezt	10.1649	10.2934	10.2409	10.2587	10.1428	10.1248	10.0644	10.3048	10.4523	10.5587	10.5921	10.3876	10.4761	10.4574	10.5251	10.4451
Dgke	10.2942	10.5281	10.6536	10.4482	10.1601	10.3759	10.6402	10.8482	10.725	10.9658	10.574	10.7573	10.9216	10.814	10.9256	10.8246
Trip12	11.2855	11.4243	11.4604	11.2137	11.0864	11.1432	11.4048	11.7347	11.7572	11.8739	11.4888	11.5513	11.8654	11.7474	11.8794	11.8602
Nalcn	10.5326	10.6169	10.7669	10.6823	10.3518	10.5971	10.7834	10.9961	11.0852	11.1284	10.8759	10.7476	11.1021	10.988	11.1941	11.063
Afdn	10.5317	10.5998	10.7165	10.5447	10.2892	10.6271	10.7081	10.8288	10.9883	11.0686	10.6871	10.6772	10.978	10.8459	11.0939	10.8727
Zmym4	9.99649	10.0198	10.1565	9.8672	9.61095	10.0258	10.1563	10.3338	10.385	10.4317	10.1199	10.1586	10.5038	10.2715	10.389	10.2646
Pcdh10	11.3034	11.3079	11.4604	11.3075	11.0851	11.1945	11.4756	11.7168	11.6608	11.7577	11.4686	11.3444	11.6941	11.5083	11.6787	11.5581
Pcnx	11.013	11.0252	11.1195	10.9201	10.7698	10.9828	11.0875	11.3795	11.439	11.4419	11.1662	11.0461	11.293	11.2142	11.317	11.1834
Tcf12	9.614	9.68184	9.83931	9.53913	9.35831	9.43059	9.62366	9.84741	9.99562	10.0762	9.74894	9.81249	9.9079	9.91874	9.98419	9.90973
Usp24	10.3412	10.5611	10.5268	10.2823	10.1063	10.3	10.3995	10.7502	10.8373	10.8519	10.6486	10.5071	10.7333	10.6084	10.8065	10.6543
Usp47	10.6508	10.7948	10.8003	10.6413	10.523	10.628	10.7547	10.9617	11.0499	11.0831	10.8125	10.824	11.053	10.9291	11.0105	10.9629
Ubr5	11.249	11.3118	11.2819	11.1777	11.0345	11.1514	11.2356	11.5412	11.5368	11.6584	11.378	11.3218	11.4766	11.4166	11.6241	11.5049
Arhgap29	8.3766	8.47769	8.49125	8.33806	8.17123	8.37808	8.44974	8.87915	8.61646	8.91414	8.52339	8.37731	8.79003	8.79383	8.79138	8.9416
Xpot	10.3998	10.355	10.4742	10.3889	10.1833	10.4171	10.4729	10.6698	10.664	10.7569	10.4953	10.5761	10.7664	10.6742	10.8562	10.7829
Trappc11	10.0307	10.0533	10.113	10.042	9.77226	10.0354	10.0791	10.1904	10.2103	10.3369	10.2005	10.1525	10.3322	10.3071	10.3912	10.2794
Stam	9.94629	9.90839	10.0122	9.99188	9.78346	9.91808	9.98842	10.1558	10.2128	10.3219	10.1842	9.99796	10.1929	10.0529	10.2667	10.2392
Rbl2	9.55908	9.6921	9.80757	9.55862	9.39424	9.57763	9.70658	9.79506	9.93466	10.1515	9.98548	9.75573	10.0661	9.9545	9.93726	9.8965
Mfsd6	10.6183	10.8765	10.9015	10.6634	10.4655	10.5446	10.7501	10.9362	10.8679	11.1009	10.9287	10.673	11.1267	10.9847	10.9271	10.72
Acer3	8.66867	8.86376	8.76688	8.65608	8.53918	8.58138	8.55176	8.93767	8.97947	9.06089	8.92197	8.7117	9.06744	9.26612	9.00506	8.95867
Btbd1	11.1166	11.1358	11.1821	11.0551	10.9005	11.01	11.0772	11.2236	11.2358	11.2521	11.1715	11.1586	11.4045	11.3239	11.2747	11.2783
Zcchc14	10.4297	10.4386	10.4383	10.3547	10.2013	10.4192	10.3798	10.5857	10.6732	10.6413	10.6011	10.5466	10.6808	10.6947	10.5612	10.5891
Rabgap1	10.4754	10.4924	10.5624	10.462	10.3837	10.4306	10.495	10.6616	10.6895	10.7901	10.7379	10.6209	10.845	10.7684	10.8009	10.6682
Jarid2	9.47928	9.57691	9.72161	9.56505	9.2448	9.48726	9.44389	9.86338	9.72587	9.93869	9.50474	9.49367	9.86442	9.75837	9.57242	9.53225
Stam2	8.46019	8.56955	8.72331	8.7457	8.31932	8.46931	8.60019	8.79834	8.95572	9.01841	9.00905	8.9298	8.86026	8.92994	9.10881	8.99499
Scaper	9.22312	9.27423	9.44247	9.22095	8.94472	9.0636	9.29842	9.44833	9.39821	9.56259	9.63091	9.37514	9.56302	9.59021	9.68173	9.80978
Gtpbp8	8.84784	8.88775	9.12982	8.82293	8.74964	8.66095	8.78811	9.01694	9.08176	9.13434	9.16583	9.16111	9.30842	9.21261	9.14681	9.29746
Kdm4c	8.75316	8.71075	8.82512	8.72285	8.61279	8.29889	8.50892	8.81487	8.99994	9.12902	8.99205	8.95243	9.16317	9.16409	9.11394	9.13924
Ralgapa2	8.78129	8.9288	9.10392	8.73432	8.55794	8.64324	8.63049	9.08938	9.16438	9.30427	9.32364	9.05793	9.26377	9.32194	9.16668	9.16888
Kansl1	10.5689	10.4972	10.632	10.44	10.3291	10.3346	10.4054	10.6442	10.6993	10.8043	10.9332	10.6806	10.8715	10.8713	10.8001	10.753
Eif2ak4	8.7782	9.01303	8.99257	8.71515	8.65871	8.72293	8.78811	8.83121	8.93158	9.2612	9.19286	9.10667	9.08466	9.25514	9.17406	9.1762
Wdr17	8.53919	8.6454	8.7833	8.43963	8.23324	8.34342	8.3028	8.64411	8.60886	8.78156	8.82162	8.72818	8.94081	8.62999	8.8136	8.81608
Acbd3	9.54457	9.55834	9.64644	9.36317	9.33021	9.339	9.50512	9.70572	9.62218	9.83644	9.69744	9.57613	9.8371	9.68003	9.7409	9.75545
Ptpn21	7.69867	7.66644	8.00103	7.83324	7.8198	7.72297	7.82669	8.0591	7.80428	8.03546	8.15313	7.97481	8.11391	8.08209	7.85097	8.10904
Cdh18	8.42099	8.61338	8.83774	8.7457	8.33245	8.61082	8.75794	8.93162	8.94672	9.04405	8.96442	8.7606	8.88574	8.97349	8.91103	8.88617
Med23	9.08198	9.22799	9.3726	9.19352	9.10382	9.26454	9.34788	9.39437	9.48165	9.52465	9.60207	9.34339	9.54359	9.56552	9.55746	9.48
Lrrn3	9.71954	9.81919	10.0191	9.8267	9.70484	9.81907	9.81754	10.0284	9.97804	10.0127	10.0009	9.8202	9.96878	9.97339	10.1139	9.98249
Sdad1	8.49835	8.60255	8.68888	8.80491	8.5278	8.49717	8.6569	8.93162	8.77414	8.84127	8.71377	8.72818	8.99124	9.08688	8.94017	8.7877
Terf2ip	9.86392	10.0225	10.0668	10.0265	9.81344	9.89433	10.0282	10.1043	9.96621	10.2068	10.0657	10.0952	10.2572	10.2295	10.0724	10.025
Gm16183	5.44234	5.32423	5.85344	5.07026	5.05025	5.15186	4.96335	5.55965	5.32724	5.92882	6.17429	5.64818	5.74001	6.16994	5.36727	5.69285
Tnfrsf18	5.6734	5.58125	6.47117	5.59124	5.63483	5.30381	5.19723	5.99048	6.2518	6.69035	6.67801	6.28722	5.66351	6.44209	6.16452	6.26849
Ano5	5.41068	5.84907	5.77683	5.55721	4.66358	5.56677	4.68409	5.79109	5.4682	6.58562	6.41779	6.19534	6.18524	6.34595	6.51378	6.28663
Bmp5	4.5642	5.17623	5.45492	5.41242	4.77039	4.4417	4.9204	5.70859	5.32724	5.50534	5.82085	5.72905	6.14829	5.76157	5.75617	5.4245
Ublcp1	9.44647	9.75541	9.81557	9.79419	9.34108	9.28523	9.74862	9.85382	9.47957	10.0858	10.2741	9.9183	10.178	10.1271	10.1826	9.47605
Zfp866	8.92272	9.26739	9.14514	8.83363	8.69983	8.71278	8.80592	9.27283	8.9912	9.12902	9.23682	9.20182	9.52929	9.38378	9.12413	9.20032
Bbs7	8.40098	8.40473	8.81238	8.49911	8.02249	8.0094	8.09641	8.57981	8.54265	8.74381	8.81777	9.01289	8.85167	9.00268	8.69891	8.48791
Ptpn13	7.99939	8.07971	8.44248	8.21793	7.80102	7.92401	8.01709	8.56034	8.2764	8.39554	8.58364	8.47432	8.43096	8.52048	8.30534	8.33505
4932422M17Rik	7.67221	7.58807	7.67489	7.59402	7.3965	6.72306	6.89536	7.48788	7.63516	7.79494	8.78656	8.67815	8.28113	8.66362	8.31427	8.65782
AI480526	9.12896	9.00756	9.05067	9.05099	9.15893	8.50895	8.61036	8.74069	8.95572	8.72632	10.3225	10.0342	9.44228	9.90475	9.78494	9.87867
Flt3l	6.56164	6.69408	6.59534	6.54181	6.62024	6.22959	6.00315	6.24584	6.70072	6.40395	7.25827	6.95835	6.53933	7.14091	6.94033	6.90706
2900005J15Rik	5.59103	5.63894	5.75036	5.86606	5.60628	5.33943	5.0456	5.52792	5.99644	5.74651	6.64359	6.09721	6.11036	6.34595	5.92895	6.15457
Leng8	12.696	12.5192	12.543	12.3171	12.6649	11.8954	11.51	12.2657	12.5095	12.3158	13.234	12.9661	12.6489	13.0033	12.6589	12.8477
Pxn	10.4158	10.4232	10.514	10.3962	10.3858	9.99685	9.93817	10.2584	10.2352	10.2637	10.9465	10.7621	10.5229	10.7505	10.4069	10.7233
Lin28b	6.56164	6.87302	6.80278	6.4334	6.64852	5.91246	5.78108	6.79143	7.39139	7.27547	7.56458	7.55431	7.29846	7.49482	7.62552	7.82239
Guf1	9.16024	9.27423	9.30145	9.35081	9.12913	8.50895	8.58652	9.44833	9.51047	9.57828	9.7869	10.2135	9.91479	10.1126	10.3559	10.4711
Atg4a	6.73786	6.9548	7.1247	7.00018	7.00634	6.68204	6.3653	7.00237	7.2025	7.24632	7.61874	7.7543	7.41193	7.77878	7.87531	7.71261
Zmat1	8.2026	8.06925	8.2194	8.09284	8.27465	7.34785	7.69273	8.42478	8.35567	8.59373	9.10071	8.83251	8.58062	8.71904	8.87224	8.82851
Spata1	5.75131	5.87331	5.9262	5.52235	5.48605	5.06943	5.0456	5.89423	6.10838	6.13374	6.55376	6.25117	6.03139	6.64425	6.14462	6.66504
Stk3	7.99406	8.25135	8.18522	7.87528	7.98416	7.58143	7.75517	8.26076	8.30017	8.24156	8.85961	8.5167	8.43863	8.5603	8.45823	8.62968
Fnbp4	10.0045	10.0731	10.0561	9.91501	9.96309	9.44293	9.48684	10.0255	10.125	10.1277	10.7133	10.4285	10.2593	10.5538	10.3505	10.4937
Gm37928	6.84836	6.66661	7.06151	6.50657	6.48563	5.98171	5.62932	7.07002	6.97331	6.96544	7.47931	7.25992	7.11911	7.44154	7.30542	7.67867
Supt20	9.33279	9.37103	9.43626	9.07825	9.24711	8.53989	8.46476	9.54858	9.5723	9.56653	10.046	9.5242	9.56478	9.72691	9.66437	9.80034
Pnn	11.2018	11.1099	11.1747	10.8965	11.1139	10.0107	10.133	10.9624	11.1952	10.9938	11.4784	11.4486	11.2264	11.5189	11.3575	11.4005
Srsf5	12.3823	12.2765	12.3603	12.3354	12.3389	11.7254	11.3376	12.2442	12.3727	12.2818	12.6116	12.744	12.4304	12.6727	12.5306	12.7291
Wsb1	10.3876	10.3784	10.3003	10.44	10.4098	9.6307	9.30469	10.3767	10.5994	10.6394	10.8516	10.934	10.607	10.9201	10.911	11.1553
Ccnl1	9.30937	9.24898	9.37043	9.13126	9.32146	8.44908	8.14385	9.26804	9.44374	9.32997	9.58176	9.75412	9.57526	9.75993	9.91541	9.86666
Srsf11	11.4228	11.2917	11.3995	11.3101	11.2881	10.8175	10.6017	11.4065	11.4739	11.4837	11.694	11.7737	11.5125	11.6006	11.8202	11.8257
Rbm25	11.5468	11.4217	11.4666	11.429	11.3742	10.4961	10.7931	11.5166	11.5323	11.5028	11.9022	11.7517	11.6877	11.7695	11.8551	11.7932
Rbbp6	10.7781	10.85	10.7914	10.7906	10.8243	10.3379	10.3858	10.8995	11.0015	10.941	11.243	11.0342	10.9467	11.0762	11.148	11.114
Nap1l5	13.0939	13.2649	13.1121	13.2042	13.2782	12.467	12.6035	13.1847	13.2161	13.3322	13.585	13.5186	13.3494	13.4004	13.486	13.4474
Ddx10	8.50211	8.53958	8.51896	8.26614	8.6056	7.9415	7.95991	8.71627	8.65014	8.46045	8.84074	8.75739	8.75972	8.6867	8.72929	8.87122
Ppl	4.67498	4.87388	4.99553	4.86299	4.60706	3.98259	5.08503	5.03574	4.68509	4.68896	5.55058	5.53279	5.92617	5.81042	5.55984	5.39136
Sfrp4	4.96391	5.42606	5.72339	5.33418	5.54742	4.50579	5.23277	5.73662	5.0416	4.90334	6.33392	6.15689	5.92617	5.99079	5.9971	5.89558
Hmgn5	8.09215	8.05872	7.9954	8.15674	7.91017	7.10049	7.51648	7.97337	7.90693	7.98341	8.35277	8.50909	8.39197	8.59208	8.5706	8.43603
Taf15	10.5215	10.5108	10.4487	10.4212	10.5625	9.77748	10.0395	10.2584	10.2729	10.1436	10.7133	11.0882	10.9372	11.0812	10.9708	10.9614
Gm42528	7.71173	7.8608	7.91427	7.83324	7.93334	7.22947	7.43491	8.00827	7.99695	7.76098	8.47036	8.62631	8.3065	8.62999	8.30085	8.3263
Efcab7	4.82666	5.01128	5.2809	4.97034	5.17215	3.88956	4.9204	4.94255	5.171	5.43817	5.62304	5.78054	5.63708	5.92576	5.64727	5.60883
Lrrc29	5.47333	5.66694	5.72339	5.55721	5.93954	5.11124	5.45971	5.39354	5.36379	5.95308	6.33392	6.0136	6.07142	6.44209	5.9055	6.42409
Ebf1	8.44072	8.70063	8.5111	8.68	8.57646	8.30791	8.78811	8.4714	8.7223	8.62427	9.1102	9.094	8.92451	9.05683	8.81045	8.88914
Meis1	8.31806	8.41715	8.46707	8.41609	8.58013	8.02041	8.47222	8.35417	8.51854	8.24647	9.14752	8.93265	8.66152	8.87645	8.74918	8.79722
Xpa	7.40925	7.60987	7.58037	7.84033	7.68975	7.06902	7.65393	7.46293	7.16156	7.67608	8.26492	8.07618	8.02498	7.87378	7.85709	7.9244
Pkib	8.08213	8.3922	8.35734	8.66809	8.5316	7.85186	8.17616	8.37661	8.24735	8.33221	8.83693	8.8805	8.63505	8.87932	8.70911	8.98113
Gas2	7.61778	7.51292	7.66783	7.87528	7.81356	7.16146	7.61405	7.70912	7.7222	7.74022	8.07132	8.03436	7.91378	7.98967	8.08817	7.95875
Gm16794	4.67498	5.45846	5.35305	5.25146	5.05025	4.84005	4.68409	5.08017	4.84877	5.36773	5.72533	5.67565	5.52624	5.7862	5.40121	5.84751
Zic4	8.01527	8.46578	8.2808	8.35301	8.2379	8.09523	8.26467	8.29414	8.15651	8.56253	8.57909	8.79544	8.40769	8.67025	8.52515	8.63322
Ermard	7.52469	7.70747	7.68191	7.69138	7.64132	7.49722	7.34844	7.56806	7.57408	7.74717	7.95683	8.23228	7.9678	8.04685	8.03513	8.23115
Nemp2	6.90628	7.03219	7.24334	7.3375	6.93923	6.97025	6.83881	7.2363	7.19237	7.35955	7.67947	7.8173	7.45039	7.63023	7.59652	7.8099
Reck	7.57556	7.65251	7.64646	7.72243	7.66919	7.44096	7.34844	7.7232	7.64262	7.97751	8.147	8.05542	7.97836	8.08209	8.1343	8.19319
Cep164	8.91709	9.32783	8.81876	9.00439	9.03586	8.67843	8.85806	8.93162	9.0845	9.01841	9.89144	9.53173	9.85441	9.81333	9.37098	9.09874
Zcchc8	9.54821	9.38795	9.35514	9.16273	9.41703	9.24354	9.34788	9.33831	9.36929	9.28529	10.3279	10.1291	9.91066	10.0668	10.0458	10.0384
Lgals8	9.58591	9.58793	9.52287	9.53695	9.47543	9.25058	9.3499	9.40096	9.55462	9.50632	10.16	10.002	9.91479	9.83858	9.78815	9.93727
Letm2	8.3518	8.33227	8.2338	8.26086	8.16635	7.97018	8.26467	8.16603	8.35113	8.46889	9.01579	8.89225	8.53482	8.46052	8.72259	8.5568
Scaf4	9.48119	9.3344	9.33524	9.18797	9.2632	9.07421	9.16219	9.35875	9.3938	9.54475	10.0559	9.65412	9.50574	9.68495	9.6869	9.58268
Nfxl1	7.89454	7.89079	7.96695	7.76032	7.88067	7.00393	7.48735	7.73714	7.98526	8.13425	7.92852	8.64727	8.47266	8.53145	8.58911	8.58273
Tra2a	10.65	10.3721	10.3014	10.2306	10.3093	9.42024	9.62031	10.2693	10.2765	10.5227	10.5705	11.0474	10.7418	10.9986	11.0939	10.9776
Ccdc77	6.99437	6.48978	6.78984	6.62631	6.70348	6.24845	6.47325	6.84391	6.68636	6.77444	7.17636	7.48615	7.2815	7.38622	7.3582	7.18366
Marcks	11.7923	11.6325	11.6634	11.8521	11.7236	11.3823	11.695	11.9248	11.7657	11.7926	11.8839	12.1797	12.1012	12.2125	12.1859	12.2299
Srsf6	11.3141	11.1308	11.1653	11.1119	11.1285	10.8363	10.8042	11.2224	11.2801	11.2268	11.4748	11.778	11.5497	11.6357	11.6388	11.6738
Zfand6	9.83289	9.86523	9.85026	9.84268	9.90567	9.52448	9.40936	9.85382	9.96769	9.82169	10.1615	10.3614	10.1803	10.2802	10.3286	10.3251
Rian	13.4097	13.3942	13.4005	13.3128	13.3159	13.1523	13.093	13.3083	13.3958	13.4591	13.6898	13.744	13.7273	13.7396	13.8434	13.789
Mfn1	10.917	10.8569	10.8019	10.6664	10.8481	10.6208	10.5931	10.9126	11.0166	11.0134	10.9856	11.2653	11.093	11.2068	11.2423	11.2686
Nup54	8.1793	8.3058	8.22902	7.96887	8.16635	7.81439	7.97048	8.16087	8.26678	8.35515	8.30401	8.58708	8.47639	8.49081	8.55184	8.52277
Tbc1d31	7.23035	7.19489	7.19509	6.90866	7.05996	6.61096	6.92825	7.27504	7.1719	7.3954	7.99146	7.53195	7.9518	7.87378	7.94023	7.79096
A330102I10Rik	6.63198	6.70763	6.68193	6.55911	6.5914	6.19113	6.5457	6.97909	6.6572	6.90454	7.18835	7.03456	7.12863	7.26877	7.10381	7.05198
Tbc1d19	9.00719	9.04272	9.15021	8.78667	8.92173	8.62532	8.95967	9.2487	9.26685	9.17873	9.60877	9.40005	9.49475	9.45272	9.57614	9.55488
Klhl20	8.86254	8.8758	9.03979	8.73432	8.76263	8.63968	8.84377	8.88229	8.9132	8.96274	9.19286	9.08122	9.202	9.26174	9.15429	9.1859
Ddx46	10.6517	10.6912	10.6915	10.4758	10.4088	10.2246	10.418	10.7163	10.8053	10.7526	10.9762	10.7788	11.0573	11.0861	11.0249	10.9622
Tmem67	7.76904	7.54345	7.55765	7.38679	7.3542	7.16146	7.47997	7.6514	7.69376	7.88596	7.97078	8.07102	8.08487	8.13099	8.30085	8.1542
Caprin2	7.73748	7.72755	7.7963	7.44378	7.6057	7.09008	7.299	7.73019	7.60494	8.04678	8.09062	8.10171	8.02498	8.33258	8.33636	8.35668
1300002E11Rik	7.30975	7.3923	7.45484	7.48057	7.41308	7.05837	7.33215	7.38538	7.71514	7.32278	7.75397	7.57633	7.78729	7.92459	7.77535	7.99781
Hnrnph2	10.9338	10.8454	11.0473	10.9638	10.9868	10.6144	10.7207	11.0819	11.1715	11.0561	11.141	11.2018	11.2941	11.3882	11.294	11.3268
Rnf128	8.17459	8.31024	8.48725	8.4856	8.51634	7.95304	8.09641	8.40309	8.54265	8.57431	8.48987	8.77654	8.76584	8.76933	8.81675	8.75549
Cdkn1b	10.3285	10.4426	10.4321	10.4189	10.5287	10.1274	10.3264	10.3944	10.4565	10.423	10.6765	10.7141	10.5804	10.6996	10.62	10.7316
Ppp6c	9.81183	9.88474	9.91425	9.86372	9.93467	9.6253	9.82046	9.90566	9.8011	9.89396	10.0178	10.0605	10.1267	10.1687	10.0803	10.1603
Serbp1	12.1864	12.1802	12.2158	12.3082	12.2281	11.9733	12.1152	12.2542	12.2738	12.2865	12.35	12.3447	12.3409	12.3892	12.4322	12.402
Nucks1	11.0038	11.0198	10.9416	11.0581	11.0498	10.6539	10.7638	10.9639	11.0245	10.9372	11.0145	11.1683	11.2776	11.3469	11.1716	11.211
Diaph3	4.87388	5.39291	5.48734	5.37383	5.05025	5.56677	4.96335	5.20579	4.99575	5.08995	6.39728	5.23349	5.99021	5.57625	5.52948	5.74627
Gm12592	5.50367	5.61039	6.16537	5.59124	5.35489	5.70969	5.54701	5.86913	5.4682	5.66072	6.02183	5.67565	6.18524	5.94777	5.58958	5.79777
Scoc	10.5289	11.1118	11.124	11.0649	10.5344	9.95298	10.0129	10.6433	10.5984	10.657	11.4488	10.7428	11.1911	11.2796	10.8969	11.3816
Nsun7	7.02607	7.136	7.10394	6.97462	6.26592	6.61096	6.39697	6.93139	6.61233	6.94139	7.4987	6.86601	7.53871	7.87378	7.2319	7.24988
Gm9776	5.96261	5.79933	6.29922	6.41452	6.22894	6.37396	6.08322	6.24584	6.30916	6.35015	6.77661	6.30491	6.38905	6.39482	6.45036	6.51922
Rps6ka6	6.31026	6.52079	6.82831	6.65877	6.68993	6.28544	6.50267	7.00237	7.05382	7.19638	7.06372	6.93581	6.82341	6.95788	7.52907	7.08345
Zfpm2	8.04651	8.48949	8.64285	8.4443	8.22856	8.17131	8.49068	8.65884	8.68306	8.95074	8.83312	8.62983	8.5384	8.53871	8.79457	8.90977
Rb1	8.57891	9.11818	9.17032	9.34334	8.87761	8.81118	8.86091	9.34743	9.68673	9.50837	9.49029	9.44263	9.34766	9.34285	9.5687	9.41345
Glra2	7.6921	7.83017	7.96119	8.04452	7.88067	7.74306	7.71803	8.25107	8.07067	8.3089	8.1834	7.71513	8.23341	7.96291	8.22235	8.12425
Rbm34	8.34344	8.41302	8.54229	8.88255	8.56908	8.28069	8.46102	8.7715	8.75707	8.84451	8.71377	8.73146	8.83141	8.59557	8.70911	8.84697
Usp48	11.1129	11.0861	10.989	10.833	10.7455	10.7791	10.7065	11.0558	11.1284	11.0644	11.4851	11.3545	11.5006	11.5344	11.4567	11.3963
F730043M19Rik	8.7626	8.70063	8.70964	8.61944	8.43749	8.57018	8.39196	8.71274	8.8662	8.73684	9.02918	8.98023	9.06	9.00005	9.03238	9.01144
Exd2	10.4376	10.1899	10.3003	10.236	10.1203	10.2078	10.234	10.2621	10.3271	10.353	10.686	10.7091	10.607	10.7822	10.7801	10.693
Sec61a2	9.77344	9.57136	9.66605	9.46993	9.52775	9.58692	9.6119	9.67527	9.78771	9.94324	9.72445	10.0735	9.99243	9.96263	9.99395	10.078
Pspc1	9.6347	9.56021	9.66427	9.55431	9.58375	9.38233	9.60004	9.55843	9.70108	9.84457	9.8674	9.77965	9.92575	9.94222	9.86159	10.0715
Armc8	10.2287	10.1507	10.2398	10.236	10.119	10.0448	10.2274	10.3257	10.3861	10.4542	10.5025	10.5843	10.6036	10.6501	10.6272	10.6595
Ttc13	9.61052	9.37952	9.3984	9.41872	9.38166	9.3213	9.40157	9.44833	9.59169	9.58605	9.79083	9.64373	9.7442	9.79827	9.73092	9.71416
Urb1	7.6855	7.70071	7.67489	7.59402	7.42947	7.91223	7.38839	7.6366	7.59729	7.78145	7.87759	7.76712	7.78127	8.05194	8.07247	7.84092
9130024F11Rik	7.95067	7.52061	8.03432	7.76032	7.75624	7.66099	7.27363	8.01973	7.78419	7.81493	8.10966	8.07618	8.07997	8.31152	8.15434	8.19319
Stx16	10.9149	10.8531	10.8985	10.7498	10.7722	10.5274	10.3779	10.8337	10.9171	11.0335	11.2088	11.0876	11.0894	11.2204	10.938	11.1
Tmem136	8.52447	8.35826	8.27152	8.3776	8.45361	8.28526	7.79732	8.52863	8.43081	8.45621	8.85209	8.66108	8.67457	8.68014	8.52515	8.62255
E2f3	8.97778	8.91428	8.92908	8.88255	8.83209	8.83321	8.7911	8.96458	9.20524	8.95074	9.15671	8.9664	9.2065	9.26393	9.02696	9.00324
Uri1	9.69674	9.68527	9.88565	9.68417	9.55041	9.75623	9.50875	9.88546	9.94223	9.83807	10.0261	9.8995	9.94474	9.96532	9.78494	9.96851
Ino80	9.17209	9.07181	9.21214	9.13703	9.08584	8.96445	8.81474	9.32914	9.45013	9.36881	9.25689	9.1732	9.30632	9.29645	9.24818	9.21461
Rbm18	9.56808	9.60432	9.71135	9.54349	9.58923	9.48527	9.44767	9.74764	9.67768	9.79845	9.73061	9.62801	9.82691	9.84445	9.68	9.77003
Sgcb	10.1325	10.1182	10.2314	10.1415	9.9757	10.0529	10.0167	10.3845	10.2536	10.2889	10.2797	10.4693	10.3858	10.3847	10.3472	10.4631
Chmp2b	9.98713	9.90104	10.0398	10.0724	9.88353	9.89433	9.7654	10.1388	10.0159	10.0803	10.1152	10.272	10.243	10.2473	10.2482	10.245
Nae1	9.52066	9.67841	9.88565	9.57146	9.65692	9.33459	9.38389	9.75451	9.80609	9.84132	9.76104	9.96634	9.87294	9.8208	9.91247	9.96429
Dars	9.77655	9.81919	9.99961	9.91501	9.86557	9.76608	9.6649	9.97642	9.98393	10.0581	9.92407	10.0618	9.99633	10.0529	10.0592	10.1429
Clvs2	8.91991	8.8455	8.89021	8.96923	8.7723	8.79524	8.76402	8.89167	8.90392	8.95975	9.07834	8.99665	9.12087	9.03644	9.13929	9.05971
Ola1	10.7757	10.7307	10.8917	10.7796	10.7866	10.674	10.6042	10.758	10.7259	10.8607	10.9098	10.9311	10.9707	10.9215	10.9645	10.9408
Samhd1	8.85961	8.71411	8.76358	8.68395	8.69306	8.49717	9.00919	8.73723	8.84049	8.78156	9.25404	9.05793	9.26593	9.22167	9.11904	9.1566
Gigyf2	10.5921	10.5319	10.6036	10.4792	10.5296	10.4077	10.6526	10.6516	10.6713	10.7595	11.0204	10.8347	10.8757	10.9068	10.8245	10.7772
Gspt2	9.11919	9.05601	9.21214	8.99488	9.10892	8.9616	9.26662	9.1891	9.24497	9.25145	9.61545	9.34339	9.32714	9.47562	9.45011	9.46016
Nova1	10.6694	10.8614	10.6257	10.8043	10.704	10.4306	10.893	10.805	10.8599	10.9326	11.1617	11.0269	10.9963	11.0084	11.0887	10.9515
Lnx2	7.28377	7.40898	7.48726	7.43444	7.38814	7.29442	7.57304	7.3765	7.30943	7.46454	7.84009	7.57633	7.61517	7.77878	7.6398	7.63685
Morf4l1	12.5603	12.5536	12.6096	12.6129	12.5956	12.5429	12.8254	12.5111	12.5557	12.5398	12.8763	12.8432	12.8143	12.827	12.8618	12.9048
Cd200	10.6601	10.6724	10.6731	10.6574	10.5865	10.6379	10.9027	10.6571	10.6686	10.714	11.1348	10.9046	10.9406	10.9807	10.9307	11.0458
Fam114a2	9.19086	9.32344	9.24332	9.37543	9.32584	9.08212	9.48315	9.3036	9.04002	9.20169	9.57264	9.62272	9.58047	9.57084	9.52127	9.31745
Fus	12.6247	12.6045	12.6234	12.5594	12.6658	12.3073	12.6375	12.5577	12.637	12.5315	12.8834	12.9727	12.9493	12.9896	12.8376	12.9415
Uba5	9.98847	10.0034	9.98407	9.8793	9.90859	9.75787	9.92329	9.94673	9.97804	9.97617	10.1463	10.2955	10.2615	10.3756	10.357	10.3008
Fancg	8.04135	7.96597	7.9784	8.11055	8.03861	7.85802	8.02725	7.90709	7.97939	8.13955	8.26492	8.52804	8.19315	8.47196	8.29635	8.29079
Acadm	9.24797	9.26739	9.26919	9.42581	9.39006	9.21267	9.33975	9.23894	9.35574	9.31367	9.5772	9.68147	9.47623	9.58144	9.5687	9.64201
Prmt3	8.67535	8.6454	8.70275	8.64802	8.50478	8.62171	8.8694	8.70567	8.67944	8.70148	8.85961	8.96083	9.13511	8.98151	9.09592	8.93587
Gpr85	9.33068	9.33221	9.4069	9.51051	9.28589	9.37376	9.46085	9.47977	9.448	9.33229	9.61545	9.65757	9.68576	9.71733	9.67654	9.79401
Agk	9.11183	9.02119	9.21456	9.23985	9.091	9.13627	9.26662	9.18656	9.16955	9.20169	9.45102	9.41642	9.36185	9.35731	9.46422	9.51312
Rbm45	8.68199	8.75708	8.6993	8.86874	8.82592	8.9122	8.88344	8.87915	8.93765	8.85098	9.03584	9.06833	9.18614	9.22167	9.13173	9.0676
Tspyl4	12.6921	12.6133	12.5985	12.6527	12.6917	12.6381	12.7506	12.5763	12.6569	12.6494	12.8593	12.7998	12.9197	12.8741	12.8616	12.8094
Atxn7l1	9.11674	9.10545	9.21698	9.05405	9.09871	8.99826	9.15062	9.22417	9.32363	9.31835	9.83345	9.32182	9.57351	9.38378	9.41525	9.35447
Gclc	9.93799	9.9757	10.0709	9.86024	9.8382	9.96158	10.0345	10.1866	10.1875	10.2889	10.5648	10.1016	10.2626	10.2802	10.2667	10.1725
Taf9b	8.85961	8.77005	9.1013	8.7793	8.71662	8.63252	8.63382	8.91332	8.85981	8.98644	9.46093	9.06833	9.16779	9.03901	9.10367	9.05443
Pogz	10.1756	10.2397	10.0384	9.99823	9.92458	9.94433	10.1247	10.2812	10.1224	10.2106	10.4661	10.2664	10.4191	10.4401	10.3053	10.2322
Nfrkb	9.26799	9.24434	9.30373	9.08124	9.11146	9.22462	9.31302	9.27283	9.3026	9.249	9.56576	9.49174	9.52028	9.69636	9.34288	9.39893
Hmg20a	10.5085	10.5879	10.6616	10.3694	10.4139	10.5427	10.6427	10.6086	10.6297	10.6338	10.8694	10.724	10.8158	10.8103	10.6774	10.7948
Smc1a	10.7235	10.8098	10.8796	10.6604	10.6595	10.4388	10.8057	10.7451	10.7801	10.7723	11.0271	10.8506	10.9271	11.0446	10.8661	10.8861
Lrch1	8.70502	8.60978	8.63564	8.42555	8.42119	8.26688	8.41535	8.64781	8.76392	8.55858	8.96093	8.88639	8.91078	8.94642	8.7623	8.68544
Cnot2	10.1554	10.2007	10.2097	10.0963	10.0425	9.88532	10.0206	10.2548	10.2548	10.1775	10.4299	10.4644	10.3688	10.4235	10.333	10.4165
Twf1	9.60353	9.66805	9.72501	9.55862	9.4435	9.42853	9.48684	9.73554	9.73287	9.78668	9.8767	9.83093	9.85154	9.89911	9.76878	9.85151
Phf8	9.14829	9.17535	9.20241	8.79399	9.02781	9.04485	9.47576	9.16352	9.32826	9.27329	9.59082	9.15868	9.50392	9.51299	9.32532	9.31524
Zfp27	8.28351	8.20913	8.25749	8.13383	8.02249	8.30341	8.49068	8.25592	8.33281	8.43484	8.50912	8.223	8.57715	8.62317	8.45014	8.4562
Sod2	11.2816	11.3354	11.3408	11.213	11.0909	11.4077	11.4839	11.4216	11.5497	11.5212	11.4395	11.3693	11.6543	11.5516	11.4475	11.4814
Ankfy1	9.84331	9.84393	9.91425	9.69399	9.55415	9.86102	10.0924	9.97935	10.0694	10.1801	10.26	9.98704	10.222	10.1675	10.202	10.1417
Bptf	11.0391	11.1886	11.1266	10.8923	10.842	10.9269	11.2951	11.3159	11.3665	11.3318	11.4231	11.2425	11.4278	11.2894	11.4214	11.2703
Cdk13	9.67691	9.78286	9.78655	9.55647	9.40879	9.58507	9.77146	9.90257	10.0443	10.037	10.0444	9.85665	10.1303	9.95992	10.092	9.99495
Nf1	10.9212	10.9623	10.9195	10.7805	10.6862	10.5897	10.8846	11.1655	11.1016	11.16	11.3055	10.9404	11.1705	11.0812	11.1685	11.0011
Fry	11.2018	11.3162	11.3145	11.1791	11.0391	11.1426	11.3748	11.5653	11.5044	11.6436	11.6029	11.2894	11.4937	11.4357	11.5452	11.3742
Helz	10.5252	10.4972	10.409	10.2836	10.3529	10.2909	10.6236	10.5585	10.6307	10.6735	10.8134	10.509	10.7687	10.6187	10.7301	10.5633
Slc41a2	8.44854	8.63835	8.48725	8.4443	8.48139	8.57766	8.56228	8.7613	8.73282	8.77136	8.88929	8.40629	8.74433	8.8707	8.80729	8.63676
Zfp618	7.275	7.20447	7.24334	7.3475	6.95064	7.34785	7.38049	7.68055	7.49389	7.413	7.60091	7.52441	7.62193	7.71607	7.68871	7.37385
Sephs1	8.91709	9.04272	9.06417	9.16837	9.07024	9.33018	9.34585	9.39437	9.33057	9.32533	9.33985	9.39386	9.33333	9.4353	9.29856	9.35017
Gm7335	6.10792	1.97445	0.997693	2.12833	5.60628	5.93592	5.78108	6.42876	6.32778	6.27516	0	6.39027	1.91086	1.92701	6.38403	2.55523
Gm43305	6.22179	6.39251	5.8781	4.747	7.40481	3.56794	7.30736	7.28456	7.16156	7.14465	2.54309	6.76736	4.40887	3.49524	5.92895	5.91903
Scand1	9.55003	9.54708	9.56335	9.79237	9.90273	9.93418	10.0557	9.47769	9.37601	9.2612	9.25689	9.69663	9.43271	9.61104	9.75245	9.68026
Wnt5b	5.24099	5.79933	4.696	5.52235	5.8203	5.88862	5.82831	5.12327	5.08603	5.2156	4.71967	5.03576	5.16849	5.26186	5.2604	5.39136
Ppp1r14a	9.49258	9.42121	9.19015	9.38516	9.64994	9.67841	9.50694	8.97049	9.24987	8.93256	9.01915	9.34979	9.07485	9.17579	9.12667	9.04113
Cldn5	9.68024	9.55085	9.36826	9.67824	9.67937	9.76444	9.87631	9.23157	9.2596	8.69789	8.78261	9.44662	9.31468	9.51667	9.13929	9.46813
Snta1	9.50388	9.3774	9.32631	9.57784	9.59105	9.62349	9.92872	9.14272	9.26685	9.15801	8.91116	9.55964	9.19522	9.2943	9.34724	9.36732
Amhr2	4.00941	4.77443	4.38792	4.5534	5.35489	4.37463	5.0456	4.73591	4.43322	3.85101	3.5685	3.95009	3.97469	4.22883	4.1457	4.13618
H2-D1	10.1826	10.0718	10.0316	10.4435	9.6656	9.49911	10.6377	10.17	9.08997	9.31367	9.36911	10.8248	9.75499	9.65684	10.495	10.1701
H2-T22	8.56099	8.60617	8.54229	8.43963	8.13671	8.14136	8.60698	8.19157	7.87563	8.06915	7.99146	8.73473	8.03513	8.12134	8.49797	8.37798
Gm42772	8.02052	7.89079	7.78331	8.23418	8.7723	7.65394	7.45009	6.59108	6.4687	6.06861	6.69492	7.68842	6.88085	7.25119	7.18397	7.30432
Gm43318	5.61901	5.94367	5.51905	5.99878	6.48563	5.44128	5.1234	4.94255	4.89944	4.62999	4.96242	5.50244	4.83811	5.03402	5.58958	5.39136
Hsd11b1	8.65184	8.57326	8.53455	9.00123	9.017	8.60352	8.74261	8.50438	8.54663	8.28998	8.29295	8.86568	8.29387	8.21049	8.42974	8.59005
Sh3bgr	6.97285	7.63843	7.34414	7.29683	7.56176	7.29442	7.27363	6.84391	7.11942	6.89205	6.69492	7.53944	7.0804	6.92498	7.20333	7.12437
Dbndd2	11.0235	10.9931	10.4425	11.025	10.5277	10.4511	10.7909	10.3509	10.3738	10.3415	10.6267	10.9147	10.6155	10.3092	10.5733	10.5651
Banp	9.502	9.2513	8.85958	9.07825	9.40465	8.8702	9.11297	8.84415	9.19259	8.69789	9.21354	9.09145	8.99124	8.8707	8.86009	8.80668
Trf	10.9614	11.2173	10.9805	10.9226	11.0623	11.0536	11.4261	10.7207	10.8821	10.8192	10.4134	10.7741	10.6147	10.6791	10.7945	10.7868
A2m	8.0047	8.21388	8.10392	8.18488	8.1516	7.98712	8.83223	8.02542	8.23753	8.13425	7.67095	8.07618	7.85765	7.82707	7.96879	7.84092
Dnaic1	6.50278	6.50537	6.37048	6.79643	6.68993	6.59632	6.71861	6.30319	6.19207	6.63144	6.07446	6.61966	6.05154	6.29536	6.27845	6.32224
Nkain4	8.85668	8.97993	8.66073	9.27953	9.36685	9.04754	9.2879	8.68784	8.78429	8.8734	8.43054	8.93265	8.54552	8.50201	8.81989	8.77811
Fdps	9.36413	9.2651	9.19506	9.35576	9.36258	9.46324	9.51778	9.04523	8.99412	9.06089	8.75868	8.90971	8.75051	8.73178	9.02151	8.87422
Yipf1	9.13866	9.06393	9.07488	9.28214	9.27459	9.46324	9.55512	9.01694	8.82746	8.98938	8.81003	8.88933	8.67782	8.67025	8.94306	9.02501
Csrp1	12.552	12.5681	12.404	12.6452	12.7459	12.7862	12.8141	12.2895	12.3461	12.3082	12.2587	12.3545	12.0805	12.1557	12.2193	12.0848
Rtn2	10.5644	10.6524	10.4237	10.7318	10.8056	10.8032	10.9635	10.3576	10.2979	10.2901	10.3993	10.401	10.3125	10.2418	10.3483	10.2346
Rnd2	11.249	11.3146	11.015	11.4177	11.4555	11.4843	11.6579	10.9823	10.904	10.8798	10.7481	11.1254	10.7846	10.8444	10.9132	10.7764
Phlda3	9.75307	9.6972	9.49324	9.81054	9.90713	9.97296	10.0282	9.58565	9.38493	9.48152	9.1988	9.61033	9.32714	9.36141	9.55557	9.40309
Abhd8	12.3753	12.2733	12.2788	12.5279	12.5374	12.6298	12.7523	12.1936	12.0777	12.0561	12.0683	12.3242	12.1479	12.1722	12.3089	12.1642
Tufm	10.1625	10.0239	10.0439	10.1256	10.2378	10.3335	10.457	9.84258	9.81766	9.88296	9.78887	9.85214	9.79738	9.80281	9.91247	9.75871
Apbb1	12.954	12.8429	12.8974	13.0163	13.1277	13.2239	13.3023	12.848	12.7542	12.7829	12.5009	12.7369	12.6891	12.7044	12.7194	12.6216
Adap1	12.1491	11.9813	11.9723	12.1595	12.2284	12.3659	12.4043	11.9309	11.8663	11.8555	11.6063	11.8419	11.8058	11.8414	11.7801	11.7748
Gpr37l1	12.1355	12.1929	12.1448	12.3582	12.3617	12.4077	12.6793	12.0589	11.9696	11.9235	11.8062	12.1248	11.8565	12.0136	11.9394	11.9053
Timp4	9.96277	10.2031	10.0695	10.3043	10.3335	10.2852	10.5014	9.9557	9.93162	9.97321	9.777	10.1562	9.75037	9.97205	9.91688	9.92718
Slc25a29	8.32232	8.29686	8.38341	8.50358	8.44557	8.39087	8.65034	8.21168	7.90072	8.25137	7.9846	8.26428	8.04522	8.10185	8.16918	7.96439
Fxyd1	9.07947	9.15077	9.14768	9.54349	9.58375	9.30563	9.53212	8.95566	8.70103	8.81504	9.21354	9.07092	8.64504	8.85332	8.82302	8.95301
Clu	13.6666	13.6476	13.5822	13.8225	13.8006	13.9751	14.0453	13.4337	13.4842	13.5139	13.7318	13.4487	13.3119	13.3878	13.3877	13.3466
Gpd1	11.1913	11.2883	11.3014	11.4189	11.3405	11.4976	11.7057	11.0418	10.9971	11.0221	11.1984	11.1519	10.8988	10.988	10.922	10.9727
Paqr4	10.6312	10.5732	10.4812	10.6524	10.6904	10.8096	10.9388	10.3246	10.256	10.1684	10.5416	10.4466	10.2734	10.3081	10.3198	10.2063
Tubg2	9.77189	9.76516	9.75528	9.99347	10.0102	9.99406	10.0668	9.68429	9.71883	9.63374	9.7869	9.64373	9.59083	9.4794	9.55933	9.54361
1500009C09Rik	10.9641	10.9834	10.9342	11.2151	11.1057	11.1203	11.2024	10.7163	10.6877	10.6234	10.8898	10.7581	10.6792	10.611	10.6687	10.699
Cygb	10.6415	10.6427	10.5071	10.8586	10.7882	10.861	10.9495	10.4547	10.3704	10.3632	10.5521	10.5326	10.2593	10.2867	10.344	10.5131
Tsc22d4	10.8396	10.9179	10.6924	11.039	11.0858	11.0059	11.1217	10.6897	10.6631	10.6168	10.9143	10.778	10.5856	10.5439	10.6468	10.6811
Tubg1	9.70656	9.60793	9.66427	9.76094	9.88055	9.81116	10.0307	9.57016	9.41355	9.38896	9.66563	9.48205	9.31677	9.32194	9.45617	9.32186
Sox10	10.2701	10.2209	10.1565	10.1937	10.3742	10.3401	10.4025	10.0894	10.0372	9.91727	10.2825	10.0262	9.89541	9.87922	9.88725	9.90533
Gpx3	8.76573	8.71075	8.32631	8.71515	9.03853	8.78882	9.30886	8.23151	8.62024	8.51035	8.65881	8.1612	8.25963	8.05701	8.53665	8.8192
Tmem176a	7.9671	7.79888	7.7963	8.01348	8.2379	7.98712	8.54471	7.6514	7.74316	7.6013	7.94275	7.74136	7.45796	7.26001	7.61109	7.98676
Foxj1	8.05166	8.12583	7.89627	8.10467	8.4616	8.11077	8.35615	7.86326	7.7222	7.85411	8.08421	8.14656	7.73217	7.72246	7.93444	8.1343
Sparc	13.376	13.6141	13.4144	13.5164	13.7808	13.6008	14.0381	13.2466	13.4265	13.4659	13.5614	13.4993	13.268	13.1139	13.3985	13.3386
Tmem119	8.48701	8.30134	8.2808	8.51249	8.4616	8.75954	9.0371	8.29885	8.11423	8.18634	8.27057	8.41446	8.21565	7.91904	8.34074	8.36524
Tubb2b	11.1203	11.0533	10.7947	11.0867	11.3132	11.2903	11.5497	10.785	10.8766	10.8519	10.706	11.0329	10.7231	10.7109	11.0868	10.9734
Tppp3	10.3998	10.2889	10.1247	10.3694	10.6154	10.3565	10.7916	9.89947	9.96323	10.1049	9.97687	10.1683	9.98982	9.7285	10.2551	9.9387
Phf23	9.92684	9.84852	9.70963	9.89472	9.98821	10.0381	10.3243	9.45045	9.54868	9.44135	9.76505	9.86264	9.74265	9.7285	9.81829	9.71416
Ptgds	13.9471	14.0391	13.6765	14.0617	14.0478	14.1941	14.5649	13.6852	13.7311	13.7365	13.7975	13.9168	13.8643	13.7786	13.9978	13.8494
Gjb1	9.19551	9.03199	8.91426	8.98851	9.34108	9.3412	9.62533	8.876	8.81432	8.74381	9.15671	9.094	8.84302	8.91605	9.00781	8.82851
Plod1	9.42484	9.29457	9.32407	9.17119	9.48134	9.58692	9.75015	9.10827	9.06243	9.13698	9.28508	9.17561	8.83141	9.01836	9.16421	9.0676
Manf	10.1325	9.99654	9.91127	9.93999	9.88798	10.0475	10.2395	9.61237	9.54868	9.72286	9.90603	9.78123	9.59599	9.738	9.94159	9.66647
Serinc2	7.85391	7.6871	7.47922	7.69921	8.23324	7.7824	7.50199	7.38538	7.70092	7.24632	7.32495	7.33934	6.92522	7.55339	7.5818	7.36534
Sertad1	6.97285	7.07461	6.76361	6.9221	7.46171	7.39938	7.09202	7.12407	7.00837	6.64639	6.49705	6.5911	6.14829	6.57526	6.61845	6.93032
Vasn	7.65204	7.38389	7.34414	7.38679	7.73001	7.70943	7.41184	7.54447	7.69376	7.5624	7.23534	7.23245	7.01005	7.21536	7.40075	7.38231
Thg1l	7.98333	7.73418	7.57284	7.66765	7.9218	7.71622	7.48735	7.54447	7.7222	7.19638	7.31405	7.68167	7.23819	7.39425	7.28738	7.82239
Rhpn1	7.80603	7.53588	7.38773	7.70699	7.81356	7.81439	7.48735	7.34043	7.59729	7.23647	7.292	7.6612	7.16608	7.29476	7.08305	7.2864
Phkg1	9.00719	8.67673	8.79306	8.73812	8.94472	8.70938	8.51975	8.57205	8.55456	8.55066	8.34743	8.52049	8.31903	8.58508	8.41321	8.36096
Pcyt2	11.09	11.0013	10.9008	10.9335	11.2734	10.9033	10.7774	10.7502	10.7623	10.6319	10.5797	10.7796	10.5787	10.734	10.6817	10.6287
Dpp7	8.90294	8.72414	8.76688	8.73812	8.91883	8.83633	8.45351	8.70567	8.46906	8.43914	8.12221	8.48601	8.39592	8.46052	8.40487	8.34806
Matk	11.6415	11.4263	11.4143	11.5647	11.6407	11.449	11.096	11.2224	11.1907	11.0859	10.9143	11.3234	11.0851	11.2102	11.1598	11.2606
Trmt1	10.4138	10.3635	10.333	10.3719	10.5325	10.2447	10.1505	10.1751	10.1926	10.1317	10.1026	10.1489	10.087	10.1827	10.0445	10.0767
Tprkb	10.6148	10.5787	10.6092	10.6157	10.6464	10.5971	10.4247	10.6293	10.4026	10.3879	10.3468	10.4801	10.2978	10.4166	10.2199	10.3577
Atp1b3	11.2985	11.2645	11.2146	11.2313	11.3021	11.1216	11.0103	11.0792	11.2034	11.0533	10.9098	11.1689	10.8891	11.0573	11.0829	11.1285
Aif1l	7.83614	7.82397	7.66783	7.45307	7.83218	7.91223	8.05233	7.39421	7.37358	7.28506	7.36776	7.31335	7.48043	7.44154	7.31435	7.44019
Xbp1	10.9282	10.8907	10.8108	10.7029	10.8481	11.0367	11.2536	10.6816	10.6156	10.645	10.6647	10.6393	10.6572	10.7645	10.8895	10.7374
S100a10	8.33503	8.27883	8.33969	8.23956	8.54295	8.18116	8.67639	8.24132	8.06513	7.67608	7.67947	7.82957	8.05024	7.87378	8.09337	8.12425
Pard6a	9.06173	9.05866	9.0122	9.36071	9.41291	9.24824	9.33771	8.93162	8.73282	8.53868	8.69708	8.90101	8.64504	8.63339	8.86314	8.85002
Cmtm5	9.95593	9.98268	9.94521	10.0358	10.165	10.1564	10.2119	9.67527	9.68131	9.58993	9.75097	9.77331	9.40752	9.63158	9.84627	9.75871
Ppp1r16a	10.2635	10.3068	10.2692	10.3938	10.4404	10.5748	10.582	10.0962	10.0471	10.0156	10.011	10.1525	10.0991	10.0491	10.0803	10.0411
Epn1	12.7405	12.7466	12.6589	12.8282	12.8568	12.9614	13.0359	12.5587	12.5425	12.4664	12.6049	12.5665	12.4985	12.4492	12.4937	12.4611
Fkbp1a	13.0209	12.9469	12.8759	13.0899	13.041	13.2143	13.1871	12.828	12.7827	12.7465	12.799	12.8406	12.7726	12.7906	12.7602	12.7615
Ccm2	9.94491	9.93742	9.86883	9.99347	10.1711	10.1564	10.0569	9.69147	9.74331	9.50837	9.78295	9.73792	9.76418	9.65684	9.79773	9.73578
Plcxd1	8.63137	8.57326	8.50319	8.55623	8.70657	8.67495	8.45351	8.31288	8.1772	8.2117	8.09062	8.36049	8.27685	8.34092	8.35812	8.34374
Isyna1	9.84775	9.68869	9.58223	9.93005	9.84586	9.85026	9.95822	9.59907	9.42224	9.50016	9.58176	9.56148	9.49475	9.52584	9.54613	9.56792
Stard3	9.24573	9.16065	9.04796	9.19905	9.32146	9.28523	9.32748	8.95864	8.93765	9.01841	8.95743	9.05532	8.99384	8.99742	9.08813	8.93587
Dok4	8.31378	8.30134	8.11434	8.36782	8.3669	8.40354	8.31529	8.14527	8.12492	7.94158	7.93565	8.07102	8.04522	7.96291	8.01336	8.04653
Brk1	11.2684	11.152	11.1234	11.4815	11.3963	11.4264	11.2508	11.039	10.9913	10.938	10.8962	11.0494	10.9078	10.9913	11.016	10.972
Nudt3	12.6378	12.4579	12.4602	12.6309	12.6466	12.674	12.6494	12.3338	12.3643	12.1769	12.3609	12.4338	12.3127	12.3391	12.3264	12.3069
Pisd	9.16736	9.05601	8.98975	9.28993	9.38377	9.27147	9.15062	8.89167	8.9437	8.92644	8.83693	8.91548	8.76888	9.04667	8.9912	9.04113
Tpt1	12.8375	12.7365	12.7335	12.956	13.0421	12.9832	12.8837	12.5845	12.5472	12.4922	12.3301	12.6869	12.5633	12.6172	12.705	12.6866
Arpc1b	8.90861	8.65242	8.73686	8.92654	9.07285	8.97298	8.9989	8.66978	8.71524	8.56647	8.52811	8.8079	8.48382	8.71584	8.6955	8.81608
Pfkl	11.7363	11.5433	11.5022	11.8093	11.6998	11.7831	11.9188	11.5886	11.3289	11.4606	11.0788	11.4634	11.3882	11.4171	11.3779	11.4206
Klhdc8b	9.17916	9.04539	8.98408	9.27168	9.28589	9.31907	9.2879	8.9968	8.85018	9.01841	8.72204	9.00479	8.83141	8.80593	8.74589	8.9416
Pmvk	9.32644	9.43553	9.24806	9.56077	9.53155	9.49122	9.51237	9.19416	9.04846	9.20675	8.90754	9.2345	8.95692	9.18509	9.21279	9.21461
Smox	10.0411	9.9785	9.80917	10.0373	10.1675	10.0162	10.1517	9.75964	9.8011	9.72462	9.56806	9.83398	9.58047	9.59021	9.75409	9.61714
Tango2	10.5572	10.4436	10.3474	10.579	10.7241	10.681	10.7736	10.3025	10.3038	10.1515	10.093	10.325	10.212	10.2137	10.2574	10.181
Dnajb2	11.2996	11.2173	11.0709	11.1924	11.3394	11.2886	11.4126	10.9932	10.9751	10.9372	10.7029	11.1537	10.9501	10.9913	10.9673	10.9846
Fez1	12.1826	12.1108	12.0997	12.1889	12.2346	12.3221	12.303	12.0287	12.0051	12.0084	11.8159	12.0679	11.8897	11.936	11.9722	11.9734
Rita1	8.75632	8.62056	8.61378	8.90978	9.06238	8.69914	8.86374	8.42478	8.49401	8.37773	8.59269	8.67134	8.43863	8.55314	8.64329	8.39898
Ankrd54	8.62103	8.52435	8.25749	8.53889	8.72329	8.4853	8.68924	8.04796	8.15129	8.07469	8.2189	8.26428	8.23781	8.27718	8.18388	8.1192
Ypel3	11.9569	11.855	11.7792	12.0627	12.1325	12.0241	11.9942	11.6879	11.6269	11.5812	11.7773	11.9132	11.6576	11.7324	11.8084	11.6525
4-Sep	12.563	12.4919	12.436	12.6545	12.7142	12.5869	12.6048	12.3878	12.2762	12.234	12.3433	12.5178	12.2004	12.2966	12.3559	12.3558
Rnf166	9.24349	9.16311	9.00662	9.32069	9.40465	9.31012	9.25586	9.0198	9.00284	8.98644	9.09754	9.2574	8.86881	9.0313	9.11649	9.01144
Rundc3a	12.7387	12.6261	12.6424	12.7951	12.8798	12.8244	12.7594	12.4723	12.4475	12.3222	12.6255	12.5469	12.3554	12.4323	12.4637	12.3845
Pcbp4	11.8197	11.7952	11.7515	11.9012	12.0478	11.8804	11.8783	11.6029	11.597	11.5069	11.6946	11.6873	11.484	11.5984	11.7137	11.5945
Maz	12.0436	12.0665	11.9478	12.1559	12.1959	12.0899	12.1588	11.861	11.7806	11.6253	11.9615	11.9506	11.7418	11.8542	11.9314	11.7611
Dalrd3	10.3516	10.1887	10.1298	10.341	10.3443	10.3279	10.2622	10.0894	9.99708	9.92189	10.1509	10.3207	10.0907	9.9545	9.99395	9.92429
Dact3	11.6967	11.5166	11.4164	11.659	11.6429	11.6266	11.7508	11.5096	11.4152	11.3341	11.49	11.5522	11.3823	11.373	11.4348	11.318
Fbxl19	10.8942	10.6972	10.4772	10.7722	10.769	10.771	10.7144	10.4798	10.4309	10.3392	10.5509	10.5897	10.4937	10.5901	10.496	10.4206
Rbp1	7.6855	7.81148	7.93792	8.2015	7.73001	7.91223	8.14385	7.2558	7.42637	7.24632	7.2696	7.44685	7.01005	7.50227	7.75582	7.78459
Rps18	11.2047	11.1295	11.1489	11.4319	11.1515	11.2476	11.3553	11.0041	10.6668	10.6025	10.6156	11.2488	10.6808	10.7868	11.1524	10.9104
Pla2g7	11.4982	11.5943	11.5581	11.7494	11.4485	11.609	11.799	11.5506	11.3889	11.3202	11.3456	11.6081	11.2701	11.351	11.4707	11.3339
Ccdc190	8.29656	8.41302	7.9496	8.18488	8.23324	8.07425	8.34401	8.09744	7.89449	7.84765	7.89233	7.90112	7.62865	7.72883	8.1741	7.98676
Pdia6	11.011	10.9069	10.9947	10.9475	10.9903	10.9772	11.0833	10.8434	10.7657	10.9546	10.4587	10.8461	10.7207	10.8546	11.0545	10.9415
Hspa5	12.5653	12.4352	12.495	12.2941	12.403	12.298	12.4285	12.2636	12.2888	12.4444	12.1341	12.3654	12.2281	12.3649	12.656	12.3973
Abhd12b	4.82666	4.4909	5.51905	4.62086	5.6903	3.98259	4.52116	5.28384	5.25123	4.90334	3.24026	4.64923	3.35065	2.91448	3.78354	4.60955
Hmgn2	9.85365	10.281	10.3173	10.4746	10.4108	9.7888	10.3015	10.2883	10.2203	10.2503	9.6462	10.3087	9.57003	9.72213	9.62003	10.3426
Hyi	7.66552	7.9716	7.9554	8.13959	8.20018	7.65394	7.73052	7.83761	7.79092	7.66877	6.83878	7.96928	7.10953	7.09235	6.84492	7.65093
Gm12663	6.10792	5.45846	4.90243	4.80616	6.53191	6.44106	5.16079	5.35789	6.59706	3.36426	2.20829	5.11813	2.48557	2.72363	1.56791	6.30455
Fcrls	8.22098	8.064	7.92614	8.03219	8.49703	8.06895	8.24305	8.45883	8.31891	7.28506	7.5083	7.82957	8.11391	7.6902	7.48228	8.36524
C4b	8.43286	8.31909	8.07222	8.2974	8.45761	8.19094	8.60698	8.67341	8.57419	8.56253	7.75397	8.3219	8.19315	7.83889	8.07772	8.6082
H2-T23	7.91726	7.55098	7.63926	8.00088	7.63426	7.75629	8.18979	8.08113	7.35554	7.38652	6.76063	7.76712	7.27294	7.21536	7.40912	7.69234
C1qtnf12	7.52469	7.40067	7.66074	7.89585	7.83833	7.69575	7.94392	7.42898	7.40899	7.5143	6.72815	7.6612	7.09018	7.37814	7.47433	7.67178
Osgep	8.75	8.53198	8.62839	8.68395	8.85351	8.68882	8.9383	8.65517	8.54663	8.6318	8.17136	8.67475	8.58062	8.50201	8.55184	8.69226
Mpz	7.53941	7.1559	6.77678	5.55721	5.00722	4.30428	3.96728	5.39354	2.84422	2.6242	3.70829	3.85721	4.74217	3.90817	4.83321	6.67884
Bfsp2	5.80102	6.6386	6.92616	6.52429	6.21009	5.88862	5.33443	5.73662	5.87507	5.60056	4.65202	4.8554	5.05328	5.2263	6.26007	5.74627
H2-K2	5.91826	5.92059	5.9262	6.14344	5.13265	4.982	5.08503	6.01358	4.50043	4.74562	4.96242	5.67565	4.52873	4.60618	5.22295	5.09457
Adgrf4	5.31128	5.17623	5.42176	5.33418	4.82097	3.98259	3.68885	5.73662	4.43322	4.36657	3.95281	4.7036	3.69615	3.49524	4.49903	3.55223
Cyp4f14	7.26618	7.46588	7.35296	7.37706	7.09121	6.95885	7.09202	7.29403	6.98509	6.95346	6.62606	7.02392	6.48108	6.44209	7.01893	6.63703
Prrt2	8.15561	8.23274	8.17531	7.80451	8.23324	7.98712	7.74904	7.73714	8.09261	7.97751	7.68794	7.50158	7.77522	7.43377	7.57439	7.44827
Cckbr	9.69346	9.46772	9.56144	9.39724	9.56718	9.67667	8.82933	9.57792	9.4416	9.15016	8.66311	7.94127	8.50225	8.33676	8.2782	8.05185
Nptx2	9.8088	9.75051	9.69236	9.65026	9.88501	9.94289	8.95169	9.79339	9.79107	9.2441	8.85209	8.45464	8.50955	8.39397	8.6783	8.33505
Rtn4rl2	9.20938	9.06393	9.0122	9.105	9.15893	9.3993	8.81767	8.93162	9.03152	8.78832	8.80225	8.09664	8.44626	8.34092	8.47824	8.10904
Lypd1	9.9573	10.1899	10.0588	9.94494	9.85499	10.019	9.48315	9.86497	9.89775	9.92189	9.22523	9.0102	9.43655	8.99213	8.97439	9.11152
Camk1g	9.2986	9.36249	9.28771	8.97246	9.31485	9.24354	8.74569	9.04803	9.06521	9.26847	8.55614	8.3219	8.5059	8.03148	8.4822	8.16894
Mast3	12.1893	12.0864	12.0848	11.9269	11.9875	12.19	11.4839	12.1056	12.0907	12.0575	11.4851	11.1845	11.3713	11.2894	11.0913	11.0669
Pitpnm2	12.1203	12.0417	12.125	11.8543	11.8953	12.1691	11.6697	12.0744	12.0145	12.0512	11.6919	11.2356	11.4738	11.299	11.254	11.1798
Bhlhe40	10.6959	10.5118	10.4185	10.3017	10.4495	10.394	10.0668	10.487	10.5267	10.5053	10.0076	9.46837	9.80482	9.52218	9.53852	9.48
Htr1d	6.06788	5.72137	5.80282	6.1662	5.86918	6.19113	5.42939	5.68	5.65677	5.87904	5.58726	4.80655	5.01273	4.8593	4.61923	4.96538
Npy	9.64834	9.46174	9.49324	9.75719	9.44148	10.0204	8.69243	9.28948	9.13296	9.20169	9.12898	8.33488	8.54552	8.49829	8.58911	8.37798
Fezf2	8.89723	8.72747	8.68539	8.6641	8.57277	8.85182	8.11557	8.41614	8.50633	8.43052	8.23633	7.64045	8.09462	7.83299	7.77535	7.97562
Ntng2	9.58059	9.46174	9.36171	9.39242	9.42318	9.53027	9.03961	9.37221	9.15659	9.17358	9.09435	8.77971	8.63505	8.74126	8.57432	8.54931
Cpne9	10.3733	10.1911	10.2457	10.1881	10.2202	10.1094	9.40547	10.0867	9.96174	10.0831	9.49029	9.24828	9.06744	9.04157	9.04585	9.02231
Arhgap33	11.7593	11.6852	11.6854	11.5975	11.5546	11.7405	11.0192	11.641	11.4325	11.3923	11.3436	10.7509	10.9175	10.892	10.6459	10.7554
Fbxl16	13.8323	13.7097	13.7703	13.7452	13.6115	13.8511	13.3261	13.7443	13.6348	13.6515	13.5377	13.145	13.2203	13.1713	12.9957	13.0297
Prr18	11.1185	11.0599	10.8259	10.8295	10.888	11.0945	10.4932	10.7119	10.7936	10.9127	10.2486	10.3087	10.1148	10.3459	10.1088	10.0357
Grasp	9.69346	9.68184	9.33524	9.601	9.46751	9.84097	8.91933	9.41836	9.4586	9.41539	8.75062	8.4467	8.75051	8.91605	8.61826	8.36524
Spata2l	9.9156	9.56207	9.3419	9.64622	9.6964	9.70425	9.26018	9.46099	9.47749	9.29955	8.84074	8.48601	8.91354	8.83868	8.61826	8.28629
Sstr2	8.57535	8.05872	7.87192	7.88217	8.25639	8.45315	7.76127	7.8505	8.0143	7.86693	7.5273	6.95835	7.23819	7.45696	7.22244	6.96453
E2f1	8.05678	7.85473	7.97268	8.01348	7.88662	8.02588	7.63413	7.64402	7.79761	7.53855	7.66238	7.43082	7.48043	7.39425	7.33205	7.15432
Car11	11.6083	11.4088	11.4404	11.5938	11.6879	11.5494	10.8635	11.2124	11.1343	11.0377	11.0279	10.8446	10.6373	10.7101	10.8017	10.8408
Car7	8.8028	8.82078	8.6993	8.79033	8.99239	8.94724	8.09158	8.66249	8.56244	8.16573	8.3313	8.10676	8.09462	8.18293	8.05658	7.99229
Slc30a3	10.3795	10.1971	10.2302	10.3621	10.4354	10.503	9.94756	10.127	10.0735	9.99674	9.77899	9.68992	9.74265	9.77231	9.57056	9.56421
Plekhg5	10.528	10.2765	10.2469	10.3913	10.4784	10.5998	10.0458	10.2705	10.2789	10.2118	10.0328	9.83398	9.82691	9.95178	9.67654	9.84387
Arhgap10	8.65859	8.47373	8.70275	8.54759	8.56908	8.81118	8.1988	8.57205	8.49401	8.26597	8.11595	8.16605	7.97836	8.13579	7.89331	7.97562
Nab2	9.53725	9.37528	9.22421	9.40444	9.49892	9.4753	8.63382	9.15575	9.15659	8.98938	8.69708	8.30001	8.58753	8.74755	8.34946	8.28629
Dpf1	10.0731	9.95171	9.7182	9.85849	10.078	9.96728	9.3026	9.64231	9.74504	9.58217	9.34789	8.97471	9.27452	9.17346	9.07242	9.10642
Lzts3	12.3521	12.2323	12.2581	12.2062	12.2243	12.3362	11.6733	12.1948	12.045	12.0672	11.647	11.554	11.5747	11.6667	11.2918	11.442
Jph4	12.9622	12.8504	12.8503	12.8398	12.8171	12.9591	12.5358	12.8135	12.691	12.6503	12.4669	12.3441	12.3528	12.33	12.0874	12.194
Sema4a	9.9573	9.83624	9.76853	9.76839	9.84738	9.87928	9.20084	9.65522	9.70821	9.69256	9.30448	8.8597	9.00422	9.05176	8.82302	8.97275
Inf2	11.6546	11.4547	11.4777	11.4248	11.457	11.6239	10.9851	11.4415	11.432	11.3102	10.8657	10.684	10.7301	10.6849	10.59	10.6879
Tmem44	10.7211	10.5319	10.5307	10.4655	10.4645	10.7034	10.0282	10.4462	10.4448	10.4078	9.90058	9.78123	9.95948	9.92013	9.66437	9.71918
Chst1	11.9046	11.7274	11.7297	11.8534	11.8316	11.9055	11.5204	11.7031	11.5821	11.6445	11.4507	11.1072	11.2819	11.2709	11.0776	11.1146
Kcnip3	11.0031	10.9417	11.0947	11.1833	11.1484	11.0515	10.7767	10.9141	10.7852	10.7808	10.5671	10.263	10.4864	10.5385	10.2235	10.324
Ablim2	11.6584	11.569	11.4782	11.6142	11.5134	11.564	11.0426	11.4179	11.3173	11.3079	11.284	10.9939	11.1033	11.0497	10.8631	10.9894
Ovol2	6.25783	5.66694	6.10397	6.04863	6.30198	6.3392	5.51849	5.24534	6.10838	6.0235	5.51293	4.64923	5.30905	5.33046	5.33252	5.05278
Tle6	6.42566	5.96638	6.12473	5.99878	6.31967	6.22959	5.4894	5.9189	6.15083	6.17558	5.82085	5.15762	4.79094	5.26186	5.46677	5.45691
Crlf1	6.06788	6.21422	6.37048	6.07292	6.75641	6.78894	5.96139	6.03631	6.32778	6.40395	5.72533	5.99192	5.52624	5.45858	4.73018	5.25058
Mrgprf	6.27552	6.73434	6.38776	6.62631	7.10147	6.87639	6.65453	6.83096	6.62744	6.76076	6.10007	6.19534	5.96918	6.2069	5.95203	5.96482
Iltifb	4.67498	5.35898	5.20496	5.41242	5.74371	6.24845	4.9204	4.94255	5.68593	5.2156	3.95281	4.90265	4.83811	4.29898	4.56038	4.48938
Cartpt	7.20288	7.65251	6.86579	7.81175	8.74637	7.61087	6.92825	7.10269	7.34644	7.89851	6.45796	6.11738	5.88183	5.99079	6.29659	6.25012
Car9	4.91959	5.28863	5.03992	5.62449	5.89302	5.40812	4.20057	5.16512	5.627	5.60056	3.5685	3.27405	3.21428	2.91448	3.56146	3.96651
Tuba8	7.99939	8.3058	8.15022	8.65206	8.47745	8.28982	7.93316	8.16603	8.20768	8.21672	7.44973	7.43886	7.54583	7.34536	7.4583	7.57177
Agt	10.1673	10.3593	10.052	10.294	10.5709	10.3045	10.2558	9.74074	10.1501	10.2996	9.71826	9.43059	9.2788	9.07694	9.36884	9.56235
Nnat	11.5413	11.8231	11.5624	11.8837	11.9792	11.8812	11.7619	11.5111	11.4895	11.6754	11.3865	11.0415	11.0028	11.1198	11.1499	11.2771
Elovl1	8.82399	8.90255	8.89021	8.68395	9.12662	9.05292	8.77008	8.60664	8.78429	8.71573	8.79834	8.28226	8.22899	8.25529	8.24121	8.38221
Ecel1	8.84191	8.91719	8.61378	8.62356	8.99239	8.82695	8.7911	8.70921	8.71524	8.82821	8.65017	8.33918	8.15174	8.18756	8.41321	8.31309
Sst	11.2338	11.1495	11.0608	11.3872	11.274	11.4657	10.4381	10.8182	10.786	10.8316	10.3495	9.85665	9.95279	9.89062	10.0269	9.92574
Pcp4	12.1491	12.0819	12.0715	12.3235	12.3483	12.3613	11.4242	11.9199	11.8193	11.768	11.4918	11.21	11.1009	11.1132	11.1899	11.2369
Necab2	10.3774	10.3603	10.3071	10.578	10.4665	10.4813	9.98842	10.1441	10.0749	10.1251	9.96298	9.66786	9.58738	9.56017	9.59459	9.63849
Ppp1r1a	10.1386	10.0157	10.1104	10.3132	10.2586	10.3499	9.60513	9.96905	9.91786	9.71579	9.58403	9.23911	9.22214	9.29216	9.13929	9.21461
Erf	9.99248	9.97009	9.90828	10.0358	9.9771	10.1325	9.61358	9.88389	9.64649	9.6281	9.40295	9.17561	9.1065	9.16174	9.2644	9.40309
Crip2	10.4677	10.3289	10.4792	10.5544	10.5709	10.6396	10.3417	10.2776	10.2572	10.1954	10.1199	9.79382	9.71764	9.62817	9.89024	9.85303
Rtn4r	10.3856	10.0678	10.1337	10.336	10.3497	10.5089	9.86786	10.1243	9.94072	9.90489	9.75702	9.51092	9.34766	9.44694	9.44808	9.36732
1110008P14Rik	10.7041	10.6016	10.6018	10.7545	10.8625	10.9159	10.3858	10.4788	10.3144	10.2637	10.2356	10.0342	9.94743	9.92013	10.0985	9.85151
Tac2	6.60426	6.90863	6.75031	6.86759	6.79488	6.90044	6.5457	6.18611	6.4687	6.50586	6.12524	6.03496	5.88183	5.33046	5.88166	5.79777
Slc6a11	12.414	12.438	12.17	12.325	12.4265	12.3697	12.1008	12.2285	12.2584	12.2518	11.9853	11.7016	11.7065	11.5654	11.5475	11.6323
Tlcd1	9.20477	9.15819	8.89324	9.25586	9.17117	9.22938	8.96232	8.94669	9.05686	9.13168	8.7627	8.66793	8.60469	8.45669	8.56312	8.56053
Mdfi	5.94061	6.09562	5.8781	6.21067	6.00663	6.09021	5.45971	6.2063	5.77004	5.29367	4.42764	5.26999	3.79509	4.22883	4.22363	4.21408
Dbh	5.94061	5.69441	5.77683	5.41242	5.24805	6.00407	5.4894	5.73662	5.36379	5.63096	4.65202	4.75599	4.13438	4.22883	4.56038	3.77419
Adra2b	5.34518	5.25213	5.31743	4.86299	5.09204	4.56716	4.73455	4.79041	4.68509	4.80013	4.0611	4.4086	3.79509	3.23389	4.06332	4.28799
Klk6	8.29222	8.11571	8.00663	7.65161	8.26555	8.4409	7.80914	7.62165	7.90693	7.92328	7.16427	7.51684	6.68835	7.53897	7.20333	6.99795
Cdsn	5.12869	4.55224	4.24355	4.06492	4.28552	4.30428	4.12692	4.55885	4.36273	4.1317	3.5685	3.75793	3.06365	3.49524	3.88295	3.28979
Rnf39	6.81246	6.70763	6.50323	6.37599	6.74336	6.70952	6.24861	6.44584	6.79742	6.19605	6.35535	6.39027	5.58272	5.94777	6.18414	6.0733
Dbp	10.9078	10.7668	11.0815	11.1459	10.8701	11.1293	10.8812	10.8863	10.6335	10.9651	10.2255	10.5317	9.94743	10.0479	10.2563	10.4461
Igsf1	7.98871	8.24672	8.11952	8.3776	8.31932	8.55132	8.1624	7.99093	8.19759	8.15008	7.76201	7.68842	6.95762	7.61656	7.57439	7.84092
Stac	6.64565	6.52079	6.61014	6.83955	6.80747	6.56658	6.39697	6.54427	6.68636	6.57002	5.47428	5.64818	4.88378	5.48891	5.78216	5.4245
Chil1	7.65879	7.69392	7.61746	7.86836	7.63426	7.74969	7.54504	7.71618	7.45206	7.50613	7.11487	6.95835	6.68835	6.87992	7.02982	6.96453
Pkp3	5.61901	5.63894	5.35305	5.92062	6.26592	5.88862	5.33443	5.42833	5.43423	5.36773	4.50637	4.8554	4.47005	4.9493	4.88209	4.82348
Homer3	10.0476	10.3625	10.2469	10.4837	10.6109	10.507	10.0357	10.1217	9.96174	10.004	9.2654	9.49174	9.18614	9.36958	9.40274	9.46614
Gabrd	10.6618	10.7266	10.6329	10.7943	10.9404	10.9092	10.4729	10.5643	10.4607	10.4187	9.82387	10.1229	9.97275	10.0942	9.86311	9.97551
Il11ra1	9.04636	9.05336	9.10653	9.14565	9.32803	9.0556	9.05458	8.93767	8.89458	8.81172	8.27619	8.56889	8.5059	8.53871	8.49797	8.5568
Sebox	5.94061	6.11607	5.97274	6.35633	6.40504	6.3215	5.7072	5.84358	5.59661	5.74651	5.43457	5.23349	5.30905	5.11403	5.43436	5.63738
Tmem158	10.3733	10.3646	10.3584	10.598	10.4545	10.6627	10.2525	10.3395	10.176	10.2118	9.79868	9.92832	9.95948	9.93811	10.0229	10.1166
C1ql2	7.87147	8.01036	7.87192	8.05065	7.76272	8.32133	7.66047	7.82461	7.55048	7.80163	6.69492	7.02392	6.76358	6.84517	6.71605	6.85937
Pdyn	8.78747	8.72081	8.70964	8.80128	8.81035	9.28979	8.58308	8.86969	8.5506	8.74381	7.60091	7.59083	7.73217	7.5244	7.74264	7.58649
Nxph3	9.23447	9.15819	9.2218	9.31306	9.22145	9.64322	8.82933	9.04523	8.73979	8.94773	8.09062	8.08132	8.28113	8.28152	8.19843	8.30421
Rgs14	9.30076	9.16557	9.30145	9.55431	9.39841	9.73633	8.68924	9.35875	9.06798	9.2367	8.24209	8.31319	8.47266	8.31576	8.12418	8.34374
Wnt4	8.78747	8.46578	8.47113	8.86179	8.65871	8.81435	8.18072	8.45883	8.3602	8.60908	7.59191	7.82345	7.78729	7.76646	7.75582	7.70589
Doc2a	8.85961	8.54713	8.6993	8.74191	8.59837	8.79844	8.31114	8.64781	8.60505	8.54268	7.60091	7.70184	7.7384	7.83889	7.83864	7.8099
C2cd4c	8.44072	8.36255	8.20972	8.33304	8.16635	8.35652	8.13918	8.38549	8.08716	8.22172	7.292	7.3479	7.34002	7.35363	7.38388	7.61548
Extl1	10.2412	9.99929	10.0682	9.92506	10.0006	10.3313	9.90826	10.0536	9.88208	10.0328	9.28228	9.19709	9.43271	9.33661	9.1418	9.17863
Slc8a2	12.428	12.2866	12.429	12.3082	12.2836	12.6703	12.1775	12.3955	12.2175	12.3692	11.793	11.5605	11.7553	11.7664	11.5337	11.5548
Plxdc1	9.60178	9.55834	9.53261	9.61347	9.48134	9.81907	9.21201	9.40096	9.33057	9.38004	8.80225	8.64727	8.61149	8.67685	8.61465	8.63322
Dgkz	13.227	13.1439	13.1737	13.2214	13.3156	13.3375	12.7116	13.109	13.0089	13.0113	12.3748	12.2689	12.2983	12.3173	12.0806	12.2208
Ngef	12.1784	11.9229	12.0967	12.0348	12.0451	12.3434	11.6327	12.0554	11.877	11.8531	11.222	11.0375	11.1996	11.1976	11.1386	11.1172
Baiap2	12.3327	12.1143	12.3159	12.2229	12.2226	12.4531	11.9266	12.2285	12.114	12.1512	11.735	11.5879	11.6023	11.5888	11.5826	11.4546
Necab3	9.98713	9.90985	10.0762	10.0481	10.1063	10.3079	9.77447	9.87761	9.85666	9.80179	9.34254	9.27097	9.36387	9.2485	9.22468	9.19313
Sema7a	11.8624	11.8701	11.7804	11.8264	12.0764	12.1251	11.685	11.8357	11.8304	11.7616	11.2756	11.1598	11.243	11.185	11.1636	11.0168
Tyro3	12.0011	11.8435	11.81	11.9109	11.9173	12.1155	11.4936	11.8333	11.781	11.7189	10.7236	10.9986	11.0611	11.096	10.8827	10.8928
Rhobtb2	11.1506	11.0691	11.0122	10.9687	11.0122	11.1829	10.8042	10.9896	10.8946	10.9165	10.3374	10.3032	10.4384	10.4411	10.3053	10.1786
Rasal1	10.4668	10.2708	10.2889	10.3792	10.3302	10.5758	10.0001	10.3315	10.1837	10.2005	9.6243	9.52231	9.87577	9.73167	9.5817	9.75219
Hs3st4	10.4619	10.4067	10.4912	10.4758	10.3432	10.5841	10.084	10.4075	10.305	10.3496	9.8618	9.82634	9.99763	9.84005	9.89918	9.84693
Igfbp4	9.91701	9.64184	9.80596	10.0933	10.0033	10.2091	9.67624	9.83287	9.70465	9.65238	9.24258	9.16596	9.06744	9.37568	8.85398	9.29746
Clec11a	6.6726	6.30612	6.47117	6.75199	6.64852	6.90044	6.29978	6.44584	6.34617	6.38624	6.12524	6.17624	5.78885	6.01183	5.92895	6.05225
Syndig1l	10.2657	10.2019	9.97553	10.2454	10.2643	10.4077	9.95423	10.0523	9.82095	9.77992	9.36648	9.43462	9.22658	9.27049	8.99676	9.27719
Ramp3	8.53919	8.49341	8.41325	8.79033	8.77551	8.86716	8.13918	8.56816	8.30957	8.24156	7.32495	7.74136	7.54583	7.48733	7.45022	7.71261
Efhd2	12.1382	11.8791	11.9755	12.0953	12.1875	12.2156	11.9133	12.0045	11.871	11.7766	11.3462	11.4133	11.2669	11.2328	11.294	11.3485
Pradc1	7.98333	7.81148	7.77676	7.98816	7.97302	8.08478	7.50926	7.69491	7.71514	7.5545	6.96959	7.117	6.92522	7.28615	7.06199	7.03061
Fjx1	10.516	10.257	10.29	10.5327	10.4665	10.6836	10.1459	10.3118	10.2376	10.1184	9.70372	9.77965	9.7869	9.80281	9.70399	9.81916
Fam131a	12.0261	11.8109	11.8064	12.0455	12.0682	12.1378	11.5041	11.8394	11.7197	11.6253	10.9544	11.1421	11.1099	11.1498	11.0829	11.063
Dlgap3	12.9398	12.8045	12.8023	12.8756	12.8879	13.1443	12.7447	12.7399	12.6094	12.5663	12.3576	12.1884	12.2498	12.1429	12.1722	12.1099
5-Sep	13.363	13.2646	13.3198	13.4228	13.3613	13.6658	13.1509	13.2524	13.077	13.1149	12.6925	12.4636	12.5572	12.4755	12.4327	12.4435
Nrgn	14.3346	14.065	14.1498	14.433	14.2869	14.55	13.9007	14.116	13.851	13.8224	13.7375	13.3975	13.4928	13.4397	13.4465	13.3647
Cck	11.9257	11.759	11.8936	12.0827	11.9155	12.1539	11.7092	11.7515	11.6094	11.6408	11.4388	11.0907	11.2086	11.2473	11.2435	11.1633
Hpca	13.315	13.2304	13.2588	13.525	13.1397	13.529	12.933	13.1182	12.8913	13.0788	12.52	12.4265	12.5233	12.6159	12.3896	12.2497
Klf16	9.86392	9.65413	9.60641	9.74779	9.76743	10.0913	9.48868	9.64601	9.49201	9.41975	8.99887	8.811	9.23101	9.01576	8.80094	8.95867
Pde1b	12.3114	12.1935	12.1546	12.3216	12.2491	12.4907	12.1984	12.1565	12.1317	12.0968	11.684	11.5937	11.641	11.5605	11.4399	11.5539
Mmp17	11.7502	11.5499	11.5648	11.6311	11.6376	11.9077	11.3975	11.5075	11.4125	11.4182	10.9623	10.7484	11.022	10.9754	10.7953	10.9024
Camkv	12.9771	12.7392	12.8393	12.8878	12.8018	13.0976	12.5787	12.7509	12.6475	12.7007	12.0401	11.9983	12.2007	12.1192	11.9006	12.054
Stk32c	11.3521	11.1131	11.1458	11.3335	11.2683	11.4708	11.0912	11.148	10.9692	11.0776	10.5865	10.509	10.7089	10.5752	10.5649	10.5909
Slc17a7	14.3461	14.1831	14.3253	14.2564	14.3346	14.6335	14.349	14.2389	14.0578	14.0508	13.807	13.6838	13.7854	13.7978	13.7129	13.6886
Mgll	12.0307	11.8324	11.8719	12.022	12.0534	12.2367	11.9408	11.8084	11.7713	11.6626	11.499	11.4461	11.4469	11.5083	11.2929	11.3847
Stx1a	11.8366	11.5404	11.6297	11.769	11.7682	11.9651	11.5391	11.6386	11.3833	11.469	11.188	11.1173	11.2424	11.2289	10.9919	11.1442
Rab3b	9.51881	9.66632	9.66781	9.79966	9.71156	10.1056	9.60343	9.76135	9.60129	9.62621	9.43852	8.7606	8.76888	8.78163	8.74589	9.11406
Zfp385c	7.2573	7.46588	7.46301	7.59402	7.74318	7.57397	7.13961	7.58358	7.45206	7.37759	6.99712	6.5911	6.42038	6.80957	6.51378	6.82254
Wfs1	10.6113	10.6741	10.7677	10.8142	10.6733	11.1088	10.5612	10.8182	10.8284	10.8846	10.3521	9.93828	10.0562	10.0065	9.86006	9.87118
Grm2	9.63127	9.53384	9.55381	9.83915	9.53155	9.73131	9.16449	9.74764	9.47957	9.51653	9.03251	8.37731	8.78402	8.60598	8.62545	8.62968
Cpne5	10.5308	10.3742	10.4164	10.6644	10.5634	10.8072	10.3119	10.5594	10.5136	10.5567	10.1073	9.56882	9.98065	9.92569	9.60555	9.95864
Col23a1	8.38884	8.26973	8.41746	8.48107	8.10644	8.3951	8.31529	8.33597	8.31891	8.43914	7.95683	7.63346	7.75693	7.75402	7.55944	7.66486
Car12	8.3725	8.50896	8.36172	8.79033	8.37115	8.49322	8.26896	8.5952	8.44368	8.35059	8.16531	7.81112	7.70698	7.76646	7.5818	7.80361
Atp2a3	9.87121	10.122	10.008	10.1615	10.3367	10.2115	10.0142	10.0326	10.0652	10.0313	9.33985	9.34339	9.31051	9.4353	9.2104	9.24043
Sbk1	11.8399	12.043	11.7825	11.9385	12.0328	12.0384	11.7554	11.853	11.752	11.6949	11.1858	11.2499	11.249	11.2045	11.029	11.0603
Wscd2	10.568	10.7373	10.5728	10.7116	10.6612	10.8564	10.6211	10.6181	10.4982	10.4584	10.1539	10.094	10.0967	10.2057	9.91981	9.95297
Hr	10.2468	10.4687	10.2633	10.3743	10.5846	10.4642	10.1849	10.2596	10.2278	10.2913	10.0093	9.79695	9.87294	9.81333	9.55746	9.84081
Doc2b	10.2208	10.3837	10.3162	10.4153	10.3668	10.4521	10.1271	10.3406	10.1952	10.2181	9.83726	9.52042	9.73644	9.65015	9.46422	9.75382
Pdlim2	8.82399	8.56212	8.47113	8.66809	8.65523	8.90627	8.18072	8.44191	8.32356	8.24156	7.43974	8.14164	7.47298	7.73517	7.73601	7.5494
Cabp7	10.8719	10.7611	10.6705	10.807	10.7795	10.7815	10.5032	10.5004	10.6382	10.5957	10.1292	10.2921	10.0967	10.0222	10.0829	9.90827
Gamt	8.61062	8.43354	8.37478	8.40178	8.5316	8.65742	8.3998	8.25592	8.08168	8.28521	7.72133	7.87174	7.51713	7.78491	7.86319	7.60106
Arhgef19	8.83894	8.49731	8.68539	8.73051	8.65174	8.70598	8.66992	8.63669	8.43081	8.55858	7.93565	8.28226	8.05523	8.09201	7.88734	7.82239
Gm17322	6.80029	6.79903	7.01779	7.1447	6.71689	7.21036	6.75574	6.97909	6.55025	6.78799	6.45796	6.48644	6.35702	6.2781	6.4009	6.40761
Trp53i11	10.3764	10.506	10.4269	10.6694	10.3689	10.4783	10.2119	10.3565	10.0941	10.4001	9.99575	9.98978	10.0537	9.98275	9.74751	9.80664
Usp2	10.4706	10.4547	10.5471	10.6208	10.5625	10.6671	10.416	10.4108	10.2376	10.4209	10.2741	10.2345	10.1444	10.0567	9.91394	9.95297
Mafa	4.62065	5.01128	4.90243	5.07026	4.42284	5.2673	4.46249	5.08017	4.84877	4.74562	3.83572	4.03735	3.97469	3.61007	3.29885	3.96651
Cited4	6.6726	7.01049	7.21458	7.26556	7.09121	7.38241	6.77996	6.97909	7.09789	6.8539	6.33392	6.32239	6.18524	6.22503	6.01913	6.28663
Ccdc3	6.60426	6.89686	6.82831	6.69052	6.63445	7.35657	6.44322	6.91921	6.72901	6.9891	5.82085	5.64818	6.22127	6.01183	5.70275	5.4245
Ankrd63	9.41689	9.43145	9.38341	9.36071	9.08325	9.74299	8.90839	9.54462	9.48373	9.42627	8.17136	7.94127	8.39197	8.20137	7.98567	8.00331
Rasd2	11.3805	11.3431	11.333	11.3974	11.1935	11.5715	10.8895	11.4124	11.1812	11.2655	10.3903	10.1304	10.4677	10.1988	10.0946	10.0663
Gfra2	9.7812	9.8347	9.81557	9.7628	9.66733	9.90773	9.1034	9.90566	9.70287	9.85104	8.91116	8.52049	9.01709	8.88218	8.75576	8.69565
Rgs4	12.6241	12.5159	12.6782	12.5383	12.3771	12.8785	12.102	12.7227	12.5435	12.4891	11.6323	11.3855	11.8643	11.8001	11.5565	11.4947
Kcnk13	7.63158	7.67336	7.66783	7.65965	7.76272	7.87024	7.35652	7.68055	7.79092	7.54655	6.86889	6.68867	6.85815	6.947	6.75593	6.78475
Drd2	9.11183	9.22092	9.20484	9.28474	9.2191	9.5206	8.66016	9.07573	9.02583	8.9687	8.56537	8.24608	8.36001	8.25087	8.05658	8.1393
Stac2	10.7988	10.778	10.7478	10.7713	10.8009	10.8747	10.3739	10.6058	10.6695	10.5328	10.205	9.66615	9.86299	9.69961	9.47621	9.49763
Lingo1	12.2512	12.1355	12.1356	12.1009	12.2314	12.4865	11.74	12.161	12.0829	12.0672	11.7216	11.1129	11.3847	11.3801	11.2288	11.2363
Nptxr	13.6767	13.6439	13.672	13.656	13.6101	13.8965	13.1782	13.6326	13.556	13.5902	13.0551	12.6404	12.8244	12.7363	12.5849	12.5909
Trabd2b	7.40122	7.65949	7.47922	7.44378	7.45372	7.59622	6.91737	7.4117	7.27146	7.20651	6.5351	6.09721	6.72645	6.48785	6.26007	6.25012
Mdga1	9.62611	9.77323	9.53261	9.69595	9.57641	9.76608	9.33158	9.68249	9.65758	9.55072	9.08155	8.61572	9.05002	8.7755	8.55184	8.73582
Gpr153	9.67691	9.77805	9.47315	9.70375	9.67765	9.81116	9.21868	9.59907	9.47749	9.69256	9.00566	8.85671	8.9462	8.86493	8.65036	8.81295
Adra1d	8.92272	8.68702	9.06685	8.82293	8.74637	9.11588	8.3998	8.88855	8.87888	8.78832	7.43974	7.56169	7.93563	7.85061	7.61109	7.71261
Gm45623	6.93995	6.8365	7.10394	6.76696	6.46987	7.29442	6.5457	7.00237	6.77044	7.01237	5.47428	5.53279	5.88183	5.85767	5.72971	6.05225
Cplx3	8.24362	7.60987	8.22902	8.00088	7.9218	8.45315	7.30736	7.70912	7.86928	7.95965	6.72815	6.11738	6.68835	6.91385	6.7025	6.79746
Trhr2	5.82524	5.45846	5.82835	5.75033	5.24805	5.88862	5.0456	5.42833	5.84952	5.80099	4.0611	3.75793	4.20805	4.29898	4.36789	4.35829
Slc6a3	7.58977	7.44985	7.52679	7.73009	7.37973	7.74969	7.15822	7.52853	7.68657	7.5936	6.24488	5.72905	6.32426	6.11266	6.57452	6.32224
Alox12b	5.6734	5.09611	5.55007	5.99878	5.71725	6.0261	4.68409	5.24534	4.89944	5.97694	3.70829	3.12265	3.06365	3.61007	3.29885	3.28979
Dkkl1	7.67887	7.49741	7.58786	7.8614	7.74972	7.87024	7.23909	7.71618	7.30943	7.54655	6.69492	6.17624	6.56759	6.87992	6.18414	6.44039
Glt8d2	7.1936	6.66661	6.9612	7.1447	6.97318	7.01499	6.14048	7.13464	6.67185	7.02387	6.04839	5.70259	5.58272	5.99079	5.78216	5.60883
Dio3	5.75131	5.55152	5.48734	5.62449	5.45436	5.73665	3.78775	5.55965	5.39944	5.17492	3.95281	2.95347	3.97469	3.81548	3.29885	3.77419
Gpr6	7.32682	7.34975	7.2528	7.64352	7.14182	7.58885	6.33291	7.34953	7.30943	7.2561	6.04839	5.83026	6.37312	6.18854	5.75617	6.09405
Vip	8.34763	8.26973	8.18522	8.35796	8.33245	8.62892	6.81556	8.42047	8.10885	8.32293	6.47764	6.35673	7.10953	7.07246	6.78192	7.03061
Trbc2	6.98365	6.35857	7.13497	7.09812	7.13184	7.11084	6.06362	6.85673	6.53431	6.64639	5.51293	5.47144	5.71496	5.88073	5.67528	5.69285
Wnt9a	8.08715	7.74736	7.89022	8.13959	7.916	8.02041	7.37254	7.97337	7.71514	7.7541	7.11487	6.81753	7.13808	7.09235	7.00796	7.18366
Rasl11b	9.7163	9.40052	9.74693	9.86372	9.75611	9.76608	9.04212	9.84258	9.54669	9.38451	8.75466	8.58346	8.83141	8.96811	8.69208	8.86519
Tmem200b	7.51728	7.63134	7.62476	7.73009	7.95048	7.7297	7.08232	7.46293	7.68657	7.32278	5.88118	6.67513	6.66237	6.7101	6.5292	6.62282
Pgam2	6.50278	6.55116	6.26223	6.62631	6.78217	6.82707	6.24861	6.52832	6.50187	6.4558	5.01722	5.40737	5.85914	5.48891	5.18449	5.4245
Jsrp1	5.91826	5.45846	5.31743	5.99878	5.86918	6.11097	4.33746	5.70859	5.53384	5.17492	4.16183	4.80655	4.40887	4.49102	4.06332	3.96651
Hcrt	6.60426	6.47401	5.75036	6.47045	6.51665	6.42458	4.40133	6.8179	6.39996	6.38624	4.34436	4.47262	5.09271	4.71281	3.67677	3.87355
Hrh3	10.6719	10.6025	10.4721	10.6584	10.663	10.7229	9.91648	10.4064	10.4288	10.5388	9.42338	9.32399	9.48737	9.13802	9.11649	9.39476
Dmkn	5.44234	5.13672	4.90243	5.37383	5.24805	5.33943	4.40133	5.16512	5.171	5.17492	4.0611	4.11964	4.34499	3.99526	3.88295	4.35829
Fam43a	8.92832	8.68702	8.59158	8.74947	8.99514	8.8641	8.4269	8.75789	8.62401	8.65046	8.20126	8.30001	8.16568	7.91346	7.74264	8.06767
Myh7	8.65522	7.89672	7.75029	8.4443	8.03325	7.64685	6.66758	8.3451	7.64262	7.66877	6.5351	6.42304	6.58152	6.09305	6.48242	6.62282
Ier5l	8.90009	8.55464	8.62839	8.6641	8.87462	8.86716	7.45762	8.51655	8.48988	8.23662	7.11487	6.78007	6.75131	6.99004	6.98577	7.18366
Plk5	9.28338	9.25591	9.28771	9.48359	9.40257	9.17374	7.71175	9.12427	8.96468	9.04122	7.37826	7.77983	6.9469	7.38622	7.39234	7.41567
Myl4	7.72466	7.1559	7.77019	7.88903	7.3282	7.62537	6.3492	7.56806	7.00837	6.8539	5.51293	6.03496	5.34215	5.45858	5.29691	5.63738
Epor	6.93995	6.78632	6.80278	7.30711	6.99537	7.1313	5.96139	7.01387	6.70072	6.77444	5.75788	5.83026	5.16849	5.11403	5.61871	5.84751
Cd4	7.57556	7.08503	7.36173	7.3375	7.25651	7.57397	5.82831	7.36757	6.83696	6.94139	6.07446	5.37423	5.90417	5.15243	5.29691	5.77225
Epop	10.3359	10.0413	10.223	10.1685	10.1905	10.3467	9.37398	10.1467	9.79776	9.79174	8.70545	8.767	8.82264	8.76933	8.57803	8.51124
Rasl10a	8.97237	8.55839	8.70964	8.79399	8.73322	9.03674	7.66698	8.48798	8.43511	8.38666	7.13978	7.03456	7.34819	7.1022	6.99691	6.93032
Ddn	14.0978	13.949	14.0202	13.9996	13.9449	14.2907	13.1462	13.8301	13.85	13.7631	12.7921	12.5517	12.8486	12.6287	12.3699	12.5897
Gsg1l	10.6157	10.4982	10.5934	10.6921	10.4485	10.7338	9.59492	10.633	10.319	10.4285	9.42338	9.29108	9.57003	9.45848	9.23882	9.29298
Kcnh3	11.0031	10.7892	10.8932	10.9743	10.9489	11.1017	9.96352	10.9088	10.7683	10.6908	9.54026	9.39386	9.83129	9.62134	9.5038	9.51312
Hipk4	10.6752	10.4005	10.4742	10.4058	10.3658	10.4902	9.5339	10.4281	10.419	10.2168	9.11962	9.02362	9.26161	8.99742	8.92276	8.73252
Scn4b	12.3797	12.0116	12.1279	12.0994	12.0551	12.3778	11.1906	12.2245	12.1993	12.0961	10.669	10.7589	10.8114	10.5971	10.5955	10.4531
Ppp1r1b	12.6021	12.4879	12.4256	12.7887	12.7722	12.8747	11.9478	12.4335	12.2352	12.254	11.3014	11.2088	11.2462	11.1675	11.2441	11.3826
Adora2a	9.81183	9.71407	9.66958	10.0156	9.65692	10.2054	8.78213	9.67164	9.4244	9.29955	8.1834	8.24149	8.26827	8.20594	8.35812	8.10904
Penk	11.8257	11.8188	11.8326	12.0059	11.9457	12.1283	10.9381	11.7364	11.6636	11.5145	10.5334	10.4041	10.3373	10.3187	10.4276	10.3317
Camk2n1	15.3201	15.1744	15.1383	15.3105	15.3085	15.4109	14.4052	15.1093	14.9358	14.8815	14.1762	14.0527	14.0878	14.0652	14.0445	14.0178
Ctxn1	12.3424	12.1501	12.2048	12.4627	12.2754	12.5148	11.588	12.1237	11.916	11.8719	11.49	11.0741	11.2314	11.0247	11.1235	11.0544
Lamp5	11.2657	10.9623	11.124	11.1387	11.2965	11.4009	10.5568	11.0723	10.955	10.9234	10.2881	9.97742	9.99243	9.84445	10.0364	9.77003
Krt80	5.8725	5.28863	5.08298	5.07026	5.2106	5.44128	4.9204	5.42833	5.36379	5.17492	3.83572	3.27405	3.69615	3.49524	2.97757	4.05384
Slc6a2	6.14688	5.28863	5.77683	5.59124	5.17215	5.06943	4.27064	5.65084	5.25123	5.68989	3.5685	2.76179	3.47524	1.52027	2.56361	2.96877
Fgf3	4.50545	3.968	4.90243	5.07026	5.09204	4.84005	4.0493	4.94255	4.50043	3.85101	3.24026	3.12265	3.69615	3.23389	3.43612	3.55223
Th	7.59682	7.68025	7.89022	8.29224	7.8747	7.76941	7.36455	8.04796	8.03711	7.70494	7.30307	6.72855	6.96826	6.67095	6.86937	7.16417
Npr1	7.17487	7.05356	7.44662	7.48962	7.14182	7.191	6.88422	7.22645	7.29057	6.97732	6.57218	6.32239	6.56759	6.39482	6.26007	6.39094
Gm44210	6.37733	6.11607	6.22426	6.5762	6.48563	6.19113	5.78108	6.39398	6.27118	6.06861	5.85133	5.50244	5.74001	5.2263	5.52948	6.03088
Trh	7.20288	6.94339	6.87807	7.3475	7.3965	7.52841	6.42797	7.07002	7.28105	6.97732	6.47764	5.62019	6.34073	5.4276	5.9971	6.33973
Gpr83	8.62449	8.54336	8.5766	8.60285	8.55794	8.81118	7.61405	8.91944	8.94672	8.9687	7.93565	7.51684	7.70061	7.60276	7.62552	7.75883
Scube1	9.9614	9.67496	10.0842	9.78503	9.71658	10.1068	8.95435	10.1056	10.1786	9.93565	9.21648	8.5167	8.86312	8.74126	8.56312	8.60459
Tmem132d	9.40086	9.23034	9.31732	9.19075	9.12913	9.33239	8.70514	9.53866	9.34892	9.41757	8.64583	8.2733	8.7162	8.449	8.36243	8.49573
Kalrn	12.6067	12.4248	12.6036	12.3292	12.3059	12.7225	11.7084	12.6973	12.6234	12.7103	11.7345	11.1713	11.7084	11.5587	11.5584	11.4839
Drd1	9.19783	8.83628	8.93203	8.76073	8.80094	9.18112	8.20329	8.98517	9.07351	8.9356	7.93565	7.71513	8.05024	7.88523	8.11398	8.03585
Obscn	6.78802	6.6386	6.63929	6.5931	6.28406	6.63982	5.51849	6.97909	6.81072	6.58562	5.72533	5.30558	5.52624	5.45858	5.75617	5.32268
Htr1a	8.3095	8.28787	8.26686	8.19598	8.01708	8.47332	7.58684	8.47971	8.38709	8.36422	7.69636	7.02392	7.48785	7.15043	7.4583	7.17395
Arhgef33	8.70828	9.10801	9.09605	9.02321	8.98131	8.83633	8.26467	9.21921	9.20776	9.29243	7.9846	7.9913	7.99927	8.18756	8.09337	8.27725
Matn2	8.27033	8.15083	8.3791	8.34805	8.21916	8.26688	7.71175	8.48385	8.31891	8.59373	7.36776	7.39822	7.55997	7.5244	7.46634	7.72597
Rspo2	7.65879	7.53588	7.81558	7.63539	7.15174	7.58143	6.55976	7.59893	7.51029	7.78821	6.31217	6.21419	6.60898	6.56105	6.71605	6.47244
Smoc2	7.16541	7.09537	7.51111	7.3475	6.98431	7.53611	6.88422	7.59893	7.36459	7.43038	6.35535	6.35673	6.55353	6.47276	6.63281	6.63703
Pamr1	8.63823	8.60617	8.78656	8.46739	8.84131	8.70938	8.12033	8.62924	8.67944	8.65417	7.62758	7.41461	7.98362	7.92459	7.89331	7.79096
Coch	8.78439	8.51668	8.88109	8.49462	8.71662	8.77262	8.33994	8.81815	8.74326	8.77136	7.85521	7.84175	8.02498	7.73517	8.14935	7.99781
Hkdc1	7.80603	6.9548	7.3083	7.47146	7.18108	7.7824	6.14048	7.3765	7.31877	7.32278	5.99478	5.87833	6.05154	6.56105	5.83277	6.15457
Hrk	9.69838	9.49532	9.52872	9.60933	9.40672	9.63608	8.7083	9.76305	9.46493	9.60148	8.46545	8.77337	8.66152	8.70619	8.45014	8.55306
Camkk2	12.4314	12.3395	12.3904	12.3301	12.1857	12.4539	11.4849	12.4852	12.3161	12.343	11.5259	11.3813	11.6369	11.6357	11.3758	11.342
Npnt	8.72125	8.53578	8.67839	8.53453	8.44557	8.88835	7.96521	8.82796	8.64644	8.81504	7.93565	7.77983	8.04018	8.1165	7.78181	7.84092
Ryr1	9.1069	8.88477	8.96981	8.88941	8.79778	8.69914	7.55209	9.1002	9.09813	8.9295	7.71305	7.79868	7.60839	7.93565	7.81994	8.01424
1110032F04Rik	7.56121	7.20447	7.66074	7.30711	7.44568	7.675	6.3492	7.83113	7.58185	7.54655	6.43802	6.57661	6.4358	6.7101	6.5292	6.45651
Arpp21	12.8447	12.6227	12.7714	12.7618	12.6014	12.7601	11.6256	12.8985	12.6984	12.7262	12.1138	11.9089	11.9436	11.971	11.8688	11.8086
Arpp19	12.1553	11.7856	12.0524	11.9281	11.9602	12.0458	11.0637	12.2726	12.0475	12.1321	11.109	11.0559	11.3119	11.1687	11.1947	11.0304
Gpr88	11.3374	11.0887	11.2992	11.2347	11.0304	11.2423	10.4324	11.4452	11.2475	11.2011	10.559	10.399	10.7017	10.5184	10.6019	10.6009
Trpv6	6.88339	6.40918	6.89024	6.2324	6.5914	6.87639	5.6817	6.85673	6.34617	6.8539	6.07446	4.8554	5.63708	5.73651	5.49846	5.5797
Schip1	8.72125	8.53578	8.86884	8.49012	8.54671	8.78559	8.41148	8.81815	8.62024	8.58987	8.24783	8.07102	8.18861	8.34092	8.30981	8.31751
Neu2	6.34418	5.92059	6.28084	6.29569	6.21009	6.35668	5.57497	6.28432	5.90017	5.33117	5.21772	5.26999	5.30905	5.63167	4.97515	5.21313
Serpina9	7.2573	6.94339	6.65364	7.52527	6.62024	7.41616	6.5457	7.38538	6.83696	6.6612	6.57218	6.40675	6.22127	6.31242	6.16452	6.37407
Oprd1	8.17459	8.06925	7.92021	7.57714	7.26567	8.12104	7.21263	8.36768	8.1772	8.38666	7.41954	6.64766	7.22937	6.91385	6.57452	6.63703
Egr3	8.95601	8.66982	8.74359	8.23956	8.15654	8.9181	7.74904	9.25356	9.31198	8.9687	7.72133	6.76736	8.01475	7.76646	7.52907	7.36534
Ankrd33b	10.1542	9.93166	9.93055	9.57146	9.78027	10.2691	9.40157	10.0881	10.319	10.1967	8.98519	8.71501	9.41532	9.07194	8.87224	8.79405
Grid2ip	8.25258	8.61698	8.22422	8.01975	8.33245	8.30791	7.69273	8.71274	8.74672	8.6762	7.84767	7.33934	7.55997	7.63702	6.98577	7.41567
Dnah1	7.29248	7.63134	7.37045	7.56006	7.48542	7.53611	7.33215	7.52049	7.70805	7.86693	6.99712	6.19534	6.62251	6.37871	6.18414	6.83492
Nos1	10.6918	10.9488	10.912	10.8507	10.4803	10.9566	10.5186	10.9482	10.8527	10.8948	10.445	10.099	10.1872	10.0905	9.56683	9.93007
Igfbp5	11.5061	11.7724	11.7448	11.5727	11.4896	11.7948	10.9601	11.783	11.7713	11.7829	10.8488	10.2574	10.6265	10.5708	10.0959	10.579
Stard8	8.59309	8.61698	8.79952	8.65206	8.70657	8.89435	8.18072	8.88229	8.8534	8.78832	8.05832	7.83567	7.76915	7.80915	7.50586	7.80361
Lemd1	7.26618	7.22345	7.51897	7.47146	7.34558	7.48932	6.81556	7.52853	7.34644	7.4979	6.83878	6.28722	6.81164	6.64425	6.12445	6.51922
Lct	6.10792	5.94367	6.08291	5.59124	5.24805	6.45736	5.54701	5.28384	6.23217	5.77401	5.01722	4.64923	5.24048	5.07458	4.49903	4.35829
6530402F18Rik	8.52447	8.3922	8.5111	8.12224	8.07553	8.77262	8.22551	8.56425	8.45643	8.45621	7.86271	7.73485	7.83458	7.70319	7.44209	7.59379
Padi2	10.068	9.85005	9.92465	9.65831	9.73153	10.0556	9.76236	9.79005	9.92552	9.93413	9.32635	9.30653	9.07238	9.33869	9.01056	8.93587
Sptbn5	5.50367	5.32423	5.31743	5.48663	5.38881	5.68222	5.23277	5.76411	5.25123	5.56951	4.16183	4.27134	4.92806	4.49102	3.88295	4.21408
Nell1	9.87411	10.0467	9.92168	10.0557	9.91588	10.4612	10.0001	10.0495	9.96472	10.2478	9.27387	9.37514	9.66955	9.68167	9.36239	9.57163
Krt77	6.92881	7.12595	6.72335	6.8951	6.85679	7.16146	6.60114	6.80473	6.86273	6.90454	6.14998	5.72905	6.45105	6.05301	6.18414	6.51922
Chrm3	9.47354	9.46971	9.6536	9.33833	9.2971	9.79522	9.08407	9.68968	9.52062	9.59572	9.02918	8.52049	8.92451	8.8707	8.7623	8.87122
Enc1	12.9438	12.7828	13.0091	12.8125	12.6005	13.1446	12.5215	13.0437	12.9753	13.1379	12.3186	11.9107	12.3825	12.1875	12.1826	12.1051
Dkk3	11.8231	11.6646	11.8479	11.6804	11.5018	11.9526	11.4256	11.9038	11.7511	11.8482	11.1977	10.9973	11.3652	11.2039	11.0946	11.1076
Smpd3	10.5234	10.3879	10.5633	10.24	10.2214	10.6352	10.1872	10.5347	10.4309	10.5764	10.0962	9.68317	10.1374	9.91874	9.74916	9.79876
Gfod1	11.2253	11.2478	11.1957	10.9816	10.8443	11.292	10.8853	11.4227	11.3575	11.299	10.6658	10.3433	10.7518	10.6425	10.3912	10.3404
Nptx1	12.764	12.8401	12.9208	12.5905	12.6281	12.9356	12.4399	12.9374	12.7651	12.9262	12.3186	12.1072	12.3156	12.1818	12.1094	12.0195
Ppp1r16b	11.5024	11.748	11.6478	11.5333	11.4575	11.7976	11.1335	11.7251	11.6677	11.7422	10.8115	10.6174	10.9943	10.9401	10.7342	10.5642
Rgs8	12.3782	12.6779	12.6083	12.5063	12.4371	12.6383	12.1017	12.6239	12.5594	12.6534	11.551	11.664	11.8767	11.7822	11.5318	11.6031
Lrp4	9.22767	9.22799	9.08815	9.19352	8.94186	9.227	8.95701	9.27522	9.27407	9.24655	8.6545	8.59429	8.80197	8.74441	8.54805	8.54555
Cacna2d3	10.5982	10.6383	10.6784	10.6882	10.4999	10.8324	10.3498	10.6525	10.7241	10.7387	10.0295	10.0527	10.1826	10.2272	10.1101	10.0544
Rflnb	8.64164	8.94605	8.71649	8.59029	8.51634	8.75295	8.14851	8.83121	8.58197	8.70505	8.13466	7.94127	8.12822	8.22858	7.96313	8.18354
Glul	14.7171	14.6649	14.6163	14.6787	14.6743	14.7884	14.4568	14.5672	14.5925	14.6385	14.1731	14.0602	14.1407	13.9727	14.0128	13.8942
Nrsn1	12.8778	12.8927	12.8377	12.9395	12.7494	13.0714	12.6155	12.8954	12.7438	12.7413	12.3823	12.2135	12.4015	12.1545	12.1056	12.0202
Plxnd1	10.4268	10.2007	10.1078	10.2387	10.0143	10.4357	9.77598	10.184	10.1049	10.2925	9.69953	9.42048	9.63824	9.46421	9.37952	9.40725
Adcy5	12.4537	12.3848	12.338	12.3247	12.2317	12.569	12.1998	12.4089	12.3493	12.3862	11.8857	11.684	11.9386	11.8513	11.7044	11.6969
Rtn4rl1	10.1386	10.0796	10.0302	10.1271	10.0935	10.3727	9.98842	10.1217	10.0845	10.162	9.69744	9.43462	9.66955	9.63497	9.40064	9.52654
Gdpd5	9.76877	9.70228	9.77839	9.80148	9.72822	9.84717	9.5033	9.75279	9.76568	9.69436	9.3978	9.23681	9.18841	9.19432	9.04317	9.0331
Olfm1	13.7182	13.688	13.801	13.8454	13.7127	13.8858	13.3758	13.7447	13.6248	13.6207	13.3446	13.1289	13.1265	13.1541	13.0912	13.0644
Lypd6b	8.10704	8.01036	8.15022	8.21248	8.1166	8.20548	7.76734	8.14527	8.04276	8.13425	7.72956	7.64045	7.67486	7.44927	7.26912	7.48015
Rasgef1b	9.68355	9.51085	9.93203	9.79602	9.64117	9.91955	9.39766	9.9072	9.83566	9.71046	9.30998	8.93833	9.27023	9.07694	9.00229	8.90684
Ak5	11.0346	10.9338	11.1622	11.0086	10.8328	11.2645	10.8123	11.1584	11.0422	11.0728	10.7164	10.3519	10.6197	10.5734	10.4572	10.3758
2010300C02Rik	11.7146	11.5938	11.728	11.6565	11.5057	11.8736	11.283	11.6978	11.7136	11.6469	11.1662	10.9103	11.1537	11.1289	10.9765	10.9949
Prmt8	10.6017	10.681	10.8156	10.6229	10.5448	10.8183	10.2536	10.6616	10.6099	10.5832	10.064	9.88192	10.0195	10.0793	9.94878	9.95013
Chn1	13.4882	13.4136	13.528	13.4167	13.3844	13.6231	12.9749	13.4869	13.4266	13.4446	13.1748	12.7078	12.9251	12.8311	12.8147	12.7331
Rapgefl1	11.4878	11.3736	11.4797	11.3914	11.2614	11.4877	10.9273	11.4086	11.2717	11.3323	10.9491	10.7083	10.9147	10.877	10.6182	10.6393
Rasgef1c	8.56819	8.46976	8.56145	8.70353	8.52017	8.91515	8.3028	8.79834	8.50633	8.43484	8.17136	7.89529	8.05523	8.14058	7.89331	7.89514
Sgsm2	11.1796	11.1295	11.0901	10.9401	11.002	11.0939	10.8035	11.071	10.9309	10.9673	10.79	10.4849	10.5821	10.6049	10.3742	10.3609
Garnl3	11.0248	10.9903	10.9919	10.8463	10.9553	10.9422	10.5889	10.9867	10.8111	10.8751	10.6669	10.4496	10.502	10.5538	10.4762	10.3705
Sec14l1	12.0261	11.8709	11.8913	11.8165	11.8839	12.0083	11.5724	11.9203	11.9059	11.841	11.551	11.2419	11.4649	11.3882	11.1911	11.1633
Srcin1	13.1471	13.0445	13.0184	13.0063	13.0217	13.1441	12.7918	13.0718	13.0387	13.0365	12.8222	12.6231	12.6737	12.7422	12.4896	12.5628
Rasgef1a	12.0146	11.9403	11.9723	11.9541	11.8983	12.1309	11.6546	11.9483	11.8829	11.903	11.6443	11.424	11.6176	11.4784	11.4142	11.4456
Ptpru	9.82841	9.63477	9.75028	9.66232	9.62703	9.77423	9.43628	9.67345	9.64835	9.83644	9.3978	9.11922	9.26593	9.27268	9.10624	9.2217
Kcnc1	12.654	12.7452	12.7314	12.6707	12.6325	12.8198	12.439	12.761	12.712	12.8104	12.3901	12.2821	12.3083	12.3748	12.0865	12.0675
Ubash3b	9.93521	10.1507	10.14	10.0358	10.0923	10.1799	9.95157	10.0509	10.1356	10.1008	9.68268	9.55595	9.72707	9.7285	9.52896	9.46614
Sparcl1	15.0661	15.1156	15.1425	15.1121	14.9667	15.1962	15.032	15.1924	15.1375	15.1914	14.9195	14.7074	14.7213	14.6776	14.66	14.6128
S1pr1	11.2196	11.2889	11.217	11.2468	11.165	11.3554	11.0924	11.283	11.2699	11.1954	11.0699	10.807	10.9051	10.814	10.857	10.79
Hpcal4	13.5369	13.5109	13.6941	13.4986	13.1971	13.9626	13.5052	13.6574	13.5326	13.5778	13.178	12.8086	13.2454	13.0788	12.8982	12.8833
Ptk2b	12.4612	12.396	12.542	12.393	12.3585	12.7636	12.4347	12.5782	12.533	12.5092	12.1537	11.7452	12.1857	12.0078	11.8401	11.8253
Prickle1	10.6355	10.505	10.6156	10.447	10.278	10.7718	10.582	10.5876	10.5625	10.5216	10.3811	9.95658	10.1917	10.1138	9.96447	9.92863
Phactr1	12.6967	12.5681	12.7214	12.5374	12.4568	12.9256	12.5618	12.6837	12.5934	12.6663	12.4567	12.1163	12.2999	12.2193	12.1685	12.0734
Gas7	13.264	13.2837	13.3232	13.2088	13.1302	13.4455	13.199	13.2569	13.225	13.257	13.1014	12.6189	12.9529	12.816	12.7095	12.7293
Smad3	10.1081	10.1741	10.1451	10.0358	9.85953	10.4501	10.1793	10.2414	10.113	10.1594	9.72445	9.46247	9.86868	9.53314	9.44605	9.65429
Arrb1	12.598	12.6453	12.6122	12.4747	12.3999	12.8281	12.7167	12.6053	12.5941	12.6459	12.2358	12.0578	12.4807	12.2096	12.0518	12.1463
Myrip	10.4268	10.1143	10.2587	10.2088	10.0558	10.5293	10.2761	10.4227	10.3213	10.2539	9.97514	9.69998	9.84723	9.90334	9.70229	9.75382
Pi4ka	12.3143	12.2567	12.3176	12.1312	12.1225	12.4902	12.2489	12.3776	12.4106	12.4385	12.0792	11.8313	11.9547	11.927	11.894	11.8385
Rap1gap2	12.0587	11.9704	12.0045	11.8876	11.7119	12.1479	11.9438	12.1303	12.0732	12.109	11.5866	11.4634	11.7736	11.5511	11.3303	11.4206
Calm1	15.4111	15.3981	15.4332	15.3013	15.2127	15.5327	15.2591	15.4708	15.4368	15.4698	15.0536	14.9584	15.1947	15.0883	14.9775	14.9874
Lrtm2	10.4532	10.3911	10.354	10.4769	10.3126	10.5915	10.3877	10.4431	10.3727	10.5348	9.88593	9.9843	10.0624	10.0235	9.71246	9.68539
Cacna1i	11.0603	10.9453	10.9862	10.9532	10.918	11.2288	11.0148	11.1009	10.9861	11.0349	10.6045	10.5888	10.7793	10.6484	10.5203	10.4339
Myo18a	11.9358	11.8618	11.8978	11.8508	11.7385	12.086	11.9861	11.9026	11.8603	11.9185	11.5809	11.5448	11.5868	11.5752	11.4572	11.3662
Rims3	12.0638	12.2478	12.0618	12.0359	12.0118	12.3913	12.2257	12.2445	12.1264	12.1995	11.6113	11.6009	11.8381	11.7637	11.4896	11.5459
Disp3	9.24349	9.22799	9.30145	9.19075	9.24711	9.3993	9.43056	9.38333	9.30024	9.3643	8.91116	8.7117	9.00163	9.01054	8.83238	8.7292
Lamc2	7.43309	7.50518	7.29003	7.3375	7.3965	7.5129	7.28214	7.6366	7.51029	7.5143	6.85392	6.71538	6.96826	7.03184	6.95182	7.0198
Sertm1	8.89723	8.88775	8.99539	8.80491	8.71328	9.11331	8.63382	9.02265	8.87255	8.96274	8.28739	8.05019	8.42324	8.34092	8.3451	8.37375
Dclk3	9.48119	9.22799	9.25042	9.31561	9.27686	9.6974	9.10819	9.58757	9.448	9.46474	8.67168	8.82946	8.95425	8.94915	8.88429	8.8802
Pcsk2	12.1872	12.0363	12.2767	12.2045	12.1256	12.3924	12.1911	12.4149	12.2696	12.416	11.9904	11.7468	11.9178	11.899	11.8884	11.8968
Gm37711	7.75019	7.24219	7.3083	7.21187	7.15174	7.24833	6.24861	7.21653	7.13007	7.05783	6.24488	6.17624	6.77575	6.64425	6.27845	5.82285
Vipr1	8.88576	8.60978	8.38771	8.38732	8.32809	8.48927	7.90589	8.51655	8.43511	8.22172	7.77001	7.6474	8.11391	8.06206	7.60383	7.68552
Fosl2	9.21398	9.10801	8.64285	8.29224	8.8166	8.76282	8.24305	8.8247	9.20272	8.48562	7.84767	7.6474	8.47639	8.27283	7.76236	7.64391
Klf10	8.63137	8.47769	8.06686	8.00719	8.39221	8.26688	7.91139	8.33597	8.40912	8.19145	7.46952	7.14674	7.72591	7.56055	7.48228	7.65093
Dusp6	9.7843	9.43553	9.19751	8.95623	9.19533	9.21027	9.0371	9.51661	9.44374	9.29243	8.82546	8.48988	9.01196	9.03901	8.8992	8.64382
Cyp51	10.539	10.5769	9.89927	10.1853	10.1724	10.5692	9.65674	10.1777	10.3306	10.2118	9.37961	9.40826	9.54181	10.0039	9.98699	9.66126
Fa2h	10.5298	10.5281	10.3218	10.1812	10.4565	10.5961	9.91921	10.198	10.407	10.4732	10.1976	9.78281	9.57526	9.63666	9.67654	9.65952
Daam2	11.1379	11.2889	11.2686	10.833	11.0741	11.1725	10.9253	10.9468	11.2034	11.2131	11.0371	10.673	10.7057	10.702	10.6843	10.5341
Sema3f	8.2026	8.56955	8.25749	8.40178	8.64122	8.56643	8.33177	8.38549	8.40912	8.44342	8.13466	7.95814	8.03006	8.12134	7.83243	7.9244
Cd24a	8.01	8.33227	7.9954	8.1793	8.29268	8.15641	7.84977	8.18649	8.36922	8.12894	7.9846	7.57633	7.58092	7.72246	7.54433	7.70589
Car4	10.1228	10.2616	10.0947	10.0859	10.2948	10.1274	9.72229	9.85701	9.83404	9.80846	9.74692	9.59423	9.40361	9.6024	9.4782	9.05707
Kcnab3	10.4991	10.5281	10.55	10.579	10.6708	10.6162	10.1895	10.4953	10.5307	10.4165	10.2557	10.246	10.1734	10.1223	10.0868	9.72085
Fmnl1	11.3977	11.2162	11.1809	11.0822	11.266	11.3335	10.9766	11.0439	11.0625	10.9296	11.0246	10.6121	10.7572	10.6906	10.6074	10.3874
Ankrd13b	11.1667	11.0034	10.9834	10.9792	11.0702	11.0569	10.6269	10.7399	10.8111	10.7158	10.7081	10.5251	10.446	10.4449	10.2974	10.3008
Inpp5j	10.9212	10.9164	10.8479	10.9904	11.0378	10.9701	10.6794	10.8256	10.8575	10.6187	10.7722	10.4436	10.4965	10.4812	10.4173	10.3874
Ephb3	8.80889	8.46976	8.40902	8.15105	8.37115	8.4368	8.31942	8.41181	8.4265	8.18122	7.77001	7.94127	7.98885	7.89092	7.47433	7.77819
Arsg	9.40287	9.07704	9.11693	8.99488	8.94757	9.21027	8.97811	8.95864	9.02298	8.84775	8.38438	8.57619	8.40769	8.54233	8.44609	8.6118
Inppl1	9.98981	9.87577	9.81077	9.53258	9.76582	9.91218	9.56386	9.76475	9.78265	9.78837	9.43852	9.4103	9.39377	9.43725	9.22941	9.39266
Tmem63a	10.1313	9.83315	9.85648	9.64622	9.90859	10.0204	9.84507	9.71455	9.8868	9.80513	9.58403	9.60319	9.35781	9.62476	9.32089	9.38216
Gpr37	10.8565	10.7964	10.7259	10.6301	10.7065	10.851	10.7285	10.7477	10.7801	10.6561	10.5346	10.4956	10.3838	10.4887	10.4121	10.3447
Slc9a5	9.81788	9.77645	9.68713	9.76467	9.98127	9.72628	9.41323	9.62367	9.64278	9.58411	9.34789	9.39386	9.22658	9.38378	9.18627	9.29522
Plch2	11.3485	11.3327	11.2409	11.1896	11.4877	11.2789	10.9361	11.1777	11.2979	11.254	10.9736	10.8086	10.8636	10.9686	10.6765	10.7884
Pgbd5	11.4058	11.2402	11.2963	11.3566	11.5061	11.5148	11.2318	11.4059	11.2675	11.2853	11.047	11.0242	11.0182	11.0774	10.876	10.9678
Zfyve28	10.1191	10.0547	10.0329	10.1629	10.2448	10.1651	9.93143	9.97789	10.1501	10.0084	9.69953	9.78439	9.77179	9.8208	9.61281	9.67682
Gja1	11.8384	11.7756	11.6941	11.5875	11.7078	11.6823	11.2146	11.6812	11.761	11.7247	11.2986	11.3353	11.2298	11.3735	11.322	11.3097
Rgs2	10.1105	9.89809	9.89625	9.81054	9.96168	9.86102	9.63532	9.92101	9.93162	9.98942	9.44103	9.43662	9.50757	9.49255	9.59092	9.54926
Rab37	8.59309	8.50509	8.45483	8.41133	8.45361	8.4368	8.20776	8.36319	8.59356	8.28042	8.12221	8.223	7.99407	7.99496	8.07247	8.00878
Ankrd35	8.33503	8.24672	8.06149	8.2015	8.1954	8.14136	8.00686	8.15569	8.07067	7.97751	7.62758	7.79243	7.91927	7.70319	7.72265	7.7326
Tle1	9.67691	9.50698	9.49524	9.38274	9.53724	9.56828	9.44389	9.4983	9.4586	9.47734	9.02918	9.20418	9.27023	9.23291	9.25978	9.28172
Kcns3	6.86013	6.97733	7.01779	6.50657	6.97318	7.1313	6.89536	6.93139	7.03127	6.91693	6.43802	6.61966	6.63592	6.51758	6.7025	6.357
Sstr3	8.93946	8.75055	8.74694	8.61944	8.99789	8.82695	8.77008	9.02265	8.63527	8.75075	8.57453	8.60861	8.65824	8.51312	8.57803	8.35238
Fst	5.53338	5.66694	5.35305	5.07026	5.2106	5.44128	3.20721	5.86913	5.53384	5.36773	3.24026	3.65131	3.58992	3.81548	3.14714	3.13819
Ptprv	7.1559	7.09537	6.91428	7.01279	6.53191	6.85194	4.33746	7.22645	6.88804	7.2561	5.12095	4.80655	4.58513	5.26186	4.56038	4.48938
Mylk3	5.3783	5.05432	5.24343	4.80616	5.17215	5.30381	3.8803	5.24534	5.171	4.80013	3.04309	3.75793	3.06365	3.49524	2.56361	3.66747
Mybpc3	8.20722	8.55464	8.56145	8.74191	8.57277	8.5245	6.77996	8.52059	8.60886	8.45621	5.65795	6.57661	6.46614	6.63071	6.18414	6.57933
Grm4	11.338	11.62	11.7292	11.6848	11.8115	11.6974	10.7246	11.6955	11.4744	11.6049	10.4832	10.3358	10.3373	10.4037	10.0215	10.3207
1700001O22Rik	6.53251	6.65267	6.72335	6.72158	6.48563	6.81447	5.23277	6.03631	6.36432	6.29428	5.47428	5.30558	5.09271	5.15243	4.73018	5.00974
Rspo1	6.65919	7.01049	6.69587	6.9221	6.81996	6.80176	5.42939	6.49589	6.2518	6.58562	5.3517	5.50244	5.20493	5.68504	4.67577	5.32268
Myo15	4.77785	5.63894	4.75044	5.29341	5.00722	4.93622	3.05668	5.32134	4.74173	4.74562	3.41369	3.53618	2.70502	3.083	3.43612	3.87355
Il20rb	7.41724	7.82397	8.17032	7.76032	8.20018	7.28532	5.82831	7.88221	7.70092	7.43038	5.96721	6.19534	5.78885	6.1511	5.88166	6.39094
Nppc	6.54714	6.73434	6.9727	6.67473	7.0494	6.39103	5.57497	6.59108	6.43474	6.31314	5.3517	5.67565	5.55476	5.54772	5.95203	5.60883
Gm34583	6.61819	6.40918	6.16537	6.1886	6.53191	5.91246	4.27064	6.2063	5.87507	6.36831	4.58103	4.53392	4.58513	4.8593	4.43495	4.35829
Kcnh4	8.56099	8.18512	8.15022	8.04452	8.17123	8.0094	5.30133	7.88221	8.03144	7.68335	6.55376	6.13727	6.01095	6.16994	5.92895	6.30455
Tcap	5.56249	5.58125	5.61019	5.20825	5.60628	5.68222	3.96728	5.24534	4.99575	5.04551	4.34436	4.11964	3.88768	3.99526	4.29756	3.66747
Abhd11os	6.29299	5.92059	6.01782	6.02392	6.22894	6.19113	5.00506	5.73662	5.82351	5.56951	5.07002	5.15762	4.88378	4.99228	4.83321	4.82348
Crh	7.07739	6.35857	6.1452	6.50657	6.74336	6.30358	4.7833	6.26521	6.67185	6.43872	5.21772	4.4086	4.83811	4.71281	5.40121	4.91961
Rasd1	7.73748	7.80519	7.63203	7.72243	8.13671	7.87024	6.74347	7.4961	7.79092	7.78145	6.85392	6.03496	6.71386	6.2781	6.36696	6.39094
Crhbp	7.83614	7.99939	7.48726	7.56862	8.05455	7.92401	6.61468	7.83113	7.78419	7.68335	6.83878	6.26931	6.79977	6.77307	6.51378	6.48821
Unc13d	5.8725	5.98874	5.48734	5.52235	6.40504	5.76312	4.52116	5.96702	5.65677	5.66072	4.50637	4.7036	4.40887	4.49102	4.22363	4.87235
Plekhg4	6.63198	6.9548	6.22426	6.29569	6.8927	6.3392	5.30133	6.4794	6.75677	6.47268	5.65795	5.59164	5.09271	5.54772	5.40121	5.71981
Gm15721	6.31026	5.96638	5.85344	5.71988	5.93954	5.83972	4.40133	6.03631	5.68593	5.85349	4.25598	4.53392	4.74217	4.22883	4.36789	4.28799
Prkcd	10.5298	10.597	10.4902	10.5833	10.5429	10.5293	9.25586	10.5847	10.5074	10.6025	9.05233	9.03956	9.19296	9.0844	9.02967	9.18106
Gm43398	8.11197	8.28336	8.04525	7.94275	8.37539	8.05295	6.94977	8.0591	8.11423	8.01832	6.7924	6.74161	6.82341	6.7101	6.66109	6.83492
Rgs9	10.3264	10.1408	10.2073	10.1213	10.1304	10.2691	9.00405	10.2168	10.0968	10.0831	9.17791	9.00479	9.06744	9.01054	9.02967	9.07545
Clec18a	6.14688	5.89714	5.8781	5.59124	6.04968	5.83972	4.6318	5.79109	5.84952	5.60056	4.25598	4.90265	4.52873	4.71281	4.73018	4.7729
Serpinb1a	8.3052	8.37957	8.19016	8.13383	8.3368	8.47733	7.27363	8.08113	8.04838	8.02405	6.76063	7.25082	6.91425	6.95788	6.96323	6.79746
Mal	12.8153	12.6341	12.6156	12.5717	12.6111	12.8259	11.9249	12.6426	12.7105	12.6368	11.7252	11.9425	11.7641	11.8278	11.8752	11.7049
Rorc	6.83649	6.79903	6.84091	6.5931	6.85679	6.63982	6.00315	7.05896	6.83696	6.77444	5.43457	5.59164	4.88378	5.36357	5.49846	5.60883
Stap2	7.1559	7.24219	7.36173	7.28648	7.53928	6.94735	6.04374	7.32204	6.91293	7.08003	5.99478	5.94755	5.88183	5.711	6.01913	6.40761
Rgs16	8.82999	8.86376	8.52287	8.52575	8.80408	8.75295	7.71175	8.68424	8.40912	8.51035	7.57375	7.3479	7.34819	7.37814	7.25063	7.81616
Eomes	6.47242	7.136	6.90231	7.20089	7.3542	6.28544	5.73225	7.48788	7.51842	6.43872	6.10007	5.43976	6.29074	5.68504	5.46677	5.66539
Vipr2	5.91826	6.55116	6.56529	6.69052	6.35443	6.11097	4.9204	6.39398	7.04259	6.15481	5.3517	5.30558	5.34215	5.29657	5.29691	5.17468
Dnhd1	6.81246	6.78632	6.4217	5.94715	6.04968	5.88862	4.68409	6.62146	6.8499	6.8539	5.62304	5.30558	5.46745	5.03402	5.06256	5.51961
Col5a1	9.05663	8.73079	8.81876	8.7457	8.81035	8.10561	7.299	8.78162	8.81761	8.57039	8.12221	7.8173	7.72591	7.62342	7.90518	7.82859
Otof	8.90578	8.93457	8.98408	8.72668	8.99239	8.57392	7.65393	9.05917	8.94068	8.9295	8.26492	7.72174	7.82875	7.78491	7.5818	7.80361
Gm2115	9.2702	9.27423	9.21698	8.95296	8.97574	9.02585	8.1943	9.16352	9.28364	9.2193	8.65881	8.26428	8.31487	8.33258	8.27363	8.28629
Abi3bp	7.01558	6.76057	7.2528	7.18983	7.2928	6.94735	6.45831	7.8505	7.47731	7.63168	6.17429	6.50187	6.29074	6.63071	6.66109	6.32224
Erbb3	8.405	8.25135	8.12983	8.01348	8.1166	8.10561	7.71175	8.48385	8.31891	8.71218	7.55535	7.57633	7.78127	7.61656	7.47433	7.34817
Lypd6	8.70175	8.88477	8.6993	8.78667	8.6092	8.70598	8.13449	8.93465	8.8077	8.94471	8.02527	8.13671	8.29387	8.07211	7.99681	8.1542
Gad1	12.5493	12.6715	12.7375	12.7868	12.599	12.6627	12.1695	12.9273	12.8825	12.8605	12.0707	12.0185	12.1716	12.0579	12.0704	12.1048
Prkcb	12.7309	12.7082	12.8545	12.6983	12.6116	12.7944	12.3063	12.9682	12.9001	13.0118	12.2623	12.1674	12.3782	12.2931	12.3537	12.1979
Fgfr3	10.9177	10.7464	10.9202	10.8214	10.8103	10.9269	10.6501	10.9339	10.9825	11.079	10.3468	10.5485	10.4621	10.3198	10.333	10.3185
Ptgs2	6.44142	6.45808	6.55002	5.97319	6.56196	6.4079	4.87614	6.75077	7.07602	6.63144	5.26378	4.53392	5.16849	5.2263	5.2604	6.17419
Pde10a	11.3253	11.3146	11.5709	11.3829	11.0922	11.3548	10.1505	11.9527	11.8551	11.9288	10.6256	10.3261	10.555	10.5285	10.7392	10.5817
Pex5l	11.2173	11.1226	11.2188	10.9368	11.0819	11.3268	10.6344	11.6015	11.6782	11.7127	10.582	10.4133	10.6539	10.4008	10.7663	10.5973
Npy2r	7.09742	7.21399	7.21458	7.00018	6.90448	6.73648	6.00315	7.29403	7.40022	7.74717	6.12524	6.15689	6.48108	5.90342	6.49818	6.357
Homer1	10.9198	10.884	10.9855	10.627	10.5947	10.5494	9.51237	11.1256	11.3341	11.0156	9.49994	9.60676	10.2131	10.0118	10.1455	9.92429
Pdp1	11.0004	10.878	10.8195	10.8472	10.8173	10.8	9.90137	11.1375	11.1357	11.1036	10.0898	9.95798	10.2187	10.0744	10.3275	10.1627
Plp1	15.6701	15.6976	15.626	15.5107	15.3844	15.2281	14.023	15.6152	15.6516	15.7574	14.5158	14.6013	14.625	14.8129	14.6839	14.4234
Aspa	8.9939	9.09002	9.05067	8.81934	9.16384	8.66797	7.92774	9.07298	9.32594	9.12369	8.31499	8.37731	8.28113	8.43349	8.51744	8.39898
Ugt8a	10.5409	10.5405	10.5258	10.3756	10.2993	10.7872	9.63532	10.6077	10.8511	11.0824	9.86367	9.72976	9.72393	9.9545	10.1024	9.90973
Dpy19l1	11.0673	11.2708	11.1451	11.0133	11.0371	11.0529	10.495	11.1917	11.5403	11.5513	10.4211	10.5326	10.6239	10.7379	10.7309	10.6054
Slc24a4	8.29656	8.52052	8.63202	8.22337	7.80102	8.48927	7.8325	8.77488	8.82419	9.04968	7.70473	7.36487	7.88599	7.5462	7.72265	7.68552
Itpr1	13.1316	13.4084	13.5556	13.3637	13.1587	13.6236	13.1914	13.8321	13.8083	13.8686	12.5194	12.5646	12.8769	12.855	12.906	12.9091
Rasgrf2	10.6752	10.7291	10.8283	10.6574	10.4221	10.8853	10.4034	11.0613	11.0534	11.2293	9.97341	9.99388	10.2989	9.96936	10.312	10.1392
Atp2a2	13.8191	13.9502	14.036	13.8302	13.642	14.0823	13.8181	14.2494	14.202	14.276	13.499	13.3349	13.6406	13.5376	13.6482	13.478
Npffr1	5.64646	5.82442	5.85344	5.78014	5.48605	5.47369	5.6024	5.49548	5.84952	6.04624	4.90546	5.07753	5.05328	5.11403	5.36727	5.21313
Synpo2	8.68531	8.86073	8.80917	8.66809	8.42528	8.70598	8.64705	8.84093	8.64644	8.91722	8.23054	8.08644	8.13767	7.97367	8.22235	8.23115
Adam33	6.51772	5.92059	6.08291	7.10991	6.53191	6.30358	4.83047	6.2262	6.06464	5.87904	4.84615	5.34031	5.43713	4.8593	5.43436	4.60955
Tnnc1	7.24837	6.68041	7.15529	7.41557	6.99537	7.45726	5.73225	6.63641	6.30916	6.31314	4.50637	5.19606	5.20493	5.15243	5.61871	5.28708
Ddit4l	8.32232	7.85473	8.30828	8.15674	7.93334	8.11591	6.80379	8.08113	7.70805	7.6013	5.58726	6.35673	6.56759	6.2069	6.24146	5.96482
Itpka	11.1971	10.9374	11.0947	11.0732	11.0721	11.3732	9.90963	10.9294	10.8044	10.7508	9.11962	9.39386	9.73332	9.65182	9.39644	9.62963
Fancd2	6.20342	5.74783	6.31737	6.12031	6.35443	6.35668	5.0456	6.30319	5.82351	6.06861	4.16183	4.80655	4.83811	4.90501	5.01952	4.87235
Tnnt1	7.5684	7.3923	7.59532	7.46229	7.50101	7.675	6.5457	7.35858	7.40899	6.86673	5.85133	6.33966	6.20337	5.99079	6.76899	6.357
Adam8	6.34418	5.61039	6.12473	5.52235	5.60628	5.56677	3.96728	5.62108	4.68509	5.74651	3.70829	4.90265	4.20805	4.54975	4.22363	4.48938
Gm42742	7.95617	7.93752	7.96695	7.76032	8.12165	7.7824	6.55976	7.65874	7.74316	7.73323	6.02183	7.32207	6.9469	7.15043	7.06199	6.9869
Slc16a11	9.56988	9.61334	9.63925	9.80148	10.1291	9.6974	8.56925	9.45045	9.41572	9.32301	8.45556	9.11421	8.68106	8.79079	8.81675	9.01417
Gm45619	6.91759	7.03219	6.84091	6.78177	6.91616	6.92409	6.00315	6.56004	6.36432	6.31314	5.82085	6.19534	6.14829	6.07317	6.31451	6.19355
Cabp1	11.6217	11.4987	11.4409	11.6469	11.7286	11.6329	11.0711	11.3795	11.3427	11.2824	10.7174	11.065	10.9911	10.9442	11.0913	10.9134
Rab26	9.25913	9.08224	9.03431	9.13126	9.08325	9.08736	8.46849	8.66614	8.71878	8.73684	8.25355	8.40218	8.43863	8.34507	8.56686	8.59005
Slc26a10	6.76316	6.68041	6.8534	6.37599	6.98431	6.65403	5.73225	6.37628	6.27118	6.23615	5.62304	5.64818	5.78885	5.85767	6.06218	6.13468
Ntn5	6.80029	6.11607	6.1452	6.14344	6.19098	6.65403	4.57754	6.35835	5.53384	6.04624	4.90546	5.07753	4.88378	5.11403	4.92937	4.05384
Ccdc63	5.34518	5.55152	4.85352	4.80616	4.77039	4.88893	2.8886	5.08017	4.84877	4.21431	3.95281	3.41106	3.21428	3.61007	3.67677	1.97327
Mas1	7.79993	7.80519	7.87805	7.39644	7.46171	7.85802	6.62808	7.83113	7.62766	7.21656	7.06372	6.66146	6.79977	6.67095	6.76899	6.47244
Inhba	5.64646	5.77381	5.97274	5.86606	5.79522	5.56677	4.40133	5.99048	5.59661	6.15481	4.78429	4.4086	4.13438	4.42981	5.2604	4.48938
Mei1	5.08922	4.92115	4.90243	4.97034	5.05025	5.11124	3.20721	5.12327	5.43423	5.29367	4.0611	3.41106	2.89545	3.23389	3.67677	2.55523
Qrfpr	5.64646	5.28863	5.63933	5.37383	5.42196	5.19138	3.96728	5.65084	5.627	5.40338	4.25598	4.59273	3.47524	3.61007	4.43495	3.28979
Cyp11a1	6.42566	6.34129	6.22426	6.2749	6.22894	6.11097	5.54701	6.2063	5.87507	5.71848	5.3517	5.47144	5.58272	5.45858	5.46677	5.13518
C130074G19Rik	10.1228	10.0599	9.99398	10.3107	10.0264	10.0448	9.31509	10.213	9.75368	9.86069	9.45102	9.47816	9.30842	9.47562	9.37739	9.16153
Cplx2	14.6799	14.6934	14.6685	14.6532	14.512	14.5038	13.783	14.5525	14.4276	14.4728	14.1664	13.822	13.9856	13.9695	13.6144	13.7022
Fgf11	9.54457	9.75541	9.6625	9.65429	9.41497	9.36515	8.98334	9.4162	9.38048	9.38674	9.08476	8.87162	9.03997	8.95459	8.6783	8.7292
Cdh24	8.27913	8.09524	7.80918	8.00088	8.06508	7.66801	7.45009	7.86961	7.81752	7.79494	7.31405	7.44685	7.3318	7.26877	7.2319	7.19331
Col6a1	10.2811	9.85005	10.0547	9.96292	10.0584	9.66444	8.88902	9.89326	9.82423	9.66161	9.1628	9.31747	9.2788	9.29216	8.98841	9.19553
Car2	12.1224	11.9352	12.0881	12.0688	12.0324	11.8999	10.9948	11.9535	11.8798	11.7569	11.2721	11.4436	11.0573	11.2221	11.2429	11.1153
Spag5	8.62103	8.39639	8.27617	8.207	8.5278	8.24358	7.50926	8.38991	8.1772	8.25137	7.48904	7.68842	7.60839	7.35363	7.4583	7.62976
Kcnj9	11.8057	11.7542	11.6527	11.7271	11.7073	11.6058	11.0173	11.6986	11.4528	11.6139	10.9831	11.1574	11.2097	11.2125	10.9946	11.1342
9230112E08Rik	8.03617	8.20436	8.09869	7.8614	7.782	8.02041	7.25646	7.83761	8.04276	7.87964	6.76063	6.99151	7.2205	6.95788	7.2319	6.88341
Ldhd	8.62794	8.47769	8.46707	8.53015	8.39639	8.54752	7.85548	8.27516	8.19252	8.45621	7.43974	7.51684	7.64863	7.53897	7.60383	7.58649
Rhbdl3	9.33701	9.29232	9.1753	9.174	9.03586	9.18602	8.75488	9.0368	9.07902	9.08304	8.43054	8.57983	8.7067	8.52048	8.52515	8.40315
Fam107b	8.96148	9.27423	9.26685	9.23985	9.12411	9.01763	8.18526	9.11629	9.30024	9.06368	8.10334	8.40218	8.29809	8.36155	8.1741	8.25899
Aifm3	11.6316	11.6835	11.5495	11.5339	11.6297	11.3576	10.6311	11.3475	11.5302	11.3751	10.6101	10.9945	10.7898	10.9339	10.6713	10.6905
Plekhd1	8.83894	9.17291	9.03979	9.12547	9.2191	8.81751	8.50892	8.86016	8.9617	8.86064	8.2189	8.40629	8.3065	8.242	8.2176	8.09366
Cldn11	12.3777	12.2001	12.0918	12.1809	12.3604	12.3461	11.5581	12.0915	12.2178	12.1836	11.6814	11.5842	11.2744	11.5018	11.6626	11.4308
Nrn1	11.8053	11.6214	11.6731	11.7531	11.8633	11.8024	11.0612	11.6081	11.6274	11.5661	11.1145	11.0539	11.0373	11.0523	11.1075	10.9769
Cpne7	10.5644	10.5156	10.517	10.5283	10.6793	10.4326	9.85508	10.2824	10.4136	10.41	9.98204	9.75412	9.72079	9.76613	9.69547	9.95439
Mobp	15.0255	14.9974	14.7483	14.7405	14.9299	14.8466	14.1175	14.583	14.8245	14.8225	14.3286	14.17	14.1038	14.0056	14.1244	13.9123
Adgrb1	13.1273	12.9538	12.8247	12.8293	13.0648	12.8297	12.3653	12.9241	12.8919	12.8454	12.5815	12.35	12.4693	12.2928	12.4412	12.2313
Epha10	10.0857	10.0573	9.81557	9.87413	10.0478	9.93999	9.40157	9.8602	9.98539	9.97024	9.04576	9.26646	9.36387	9.13802	9.21993	9.19072
Camkk1	11.2242	11.1238	11.133	11.0062	11.1638	11.2	10.8138	11.0041	11.0798	11.1002	10.4096	10.5915	10.6407	10.5637	10.4692	10.4298
Msmo1	10.6975	10.5925	10.5091	10.5206	10.495	10.6099	10.2063	10.4032	10.5023	10.5438	10.1646	10.0952	10.0673	9.98141	10.0959	9.8891
Ttyh1	13.3574	13.3679	13.3167	13.3569	13.3566	13.3619	12.98	13.2375	13.2648	13.2679	12.8935	12.8721	12.7965	12.8519	12.8155	12.7952
Khdrbs3	11.1908	11.1551	11.1156	11.089	11.0451	11.0203	10.697	11.0551	10.9377	10.9843	10.6669	10.5624	10.7656	10.6015	10.7167	10.6171
Epyc	5.3783	4.55224	5.03992	4.86299	4.42284	3.56794	2.22042	5.68	5.56556	5.29367	1.14215	3.95009	3.06365	2.91448	3.29885	4.13618
AI115009	5.53338	4.92115	4.696	5.11774	4.54823	4.737	4.0493	5.12327	5.171	4.95231	3.24026	4.27134	4.20805	4.1551	4.83321	4.21408
Hspa1b	7.28377	6.17576	6.75031	6.39538	6.67626	6.56658	5.98242	6.63641	6.27118	7.0466	5.65795	5.47144	5.85914	5.6586	6.72947	6.17419
2900064K03Rik	4.77785	4.66761	4.31754	4.24675	5.71725	4.68258	3.68885	4.73591	4.68509	4.62999	3.41369	3.65131	3.69615	3.61007	4.1457	3.28979
Nog	7.59682	7.49741	7.39629	7.79724	7.8687	7.45726	7.04281	7.6366	7.47731	7.38652	6.98342	6.75454	7.02032	6.78534	7.05135	7.15432
Slc27a3	6.951	6.84877	6.69587	7.07425	7.25651	6.73648	6.62808	6.93139	6.67185	6.76076	6.07446	6.39027	6.4358	6.2781	6.86937	6.357
Gpr34	7.42519	6.88499	7.62476	6.90866	7.20983	7.27616	6.98145	7.66605	7.2025	7.0466	6.74448	7.09683	6.55353	6.80957	7.07256	6.91874
Endou	5.80102	5.42606	4.24355	4.86299	6.19098	4.37463	3.46804	5.65084	5.77004	5.40338	3.95281	3.75793	4.34499	3.49524	4.06332	4.13618
Slc39a2	8.25258	7.50518	6.56529	7.3375	7.80731	6.21049	5.75687	7.62914	7.24231	6.97732	5.7897	6.35673	6.27368	5.57625	6.82005	6.32224
Stac3	6.65919	6.70763	5.6679	5.68878	6.54701	5.19138	4.57754	6.44584	6.1716	6.27516	5.47428	5.03576	5.46745	5.54772	5.88166	5.00974
Pmch	7.61082	7.83017	6.45487	7.39644	8.2379	7.36524	5.45971	7.62165	7.13007	8.19654	5.55058	6.79266	6.20337	6.57526	6.22261	6.56454
4930447F24Rik	5.75131	6.45808	5.75036	5.83799	6.70348	5.68222	5.08503	5.52792	6.4687	6.0235	4.78429	5.30558	5.16849	5.63167	5.14498	5.39136
Thbs3	8.16513	8.06925	7.77019	7.71473	8.27918	7.69575	6.92825	7.93154	7.90693	7.82153	7.21203	7.40644	7.29846	7.34536	7.29643	7.39073
Adamts10	10.1167	10.1704	10.2109	10.0829	10.4129	9.87626	8.85522	9.98082	10.1592	10.1331	9.33716	9.50136	9.32093	9.53496	9.2667	9.45214
Bmp1	10.8971	10.8137	10.8432	10.7365	11.0074	10.6171	9.9688	10.6708	10.7073	10.6196	10.2628	10.4204	9.99633	10.4401	10.0881	10.3251
Dcdc2b	6.457	6.50537	6.45487	6.52429	6.93923	5.70969	5.57497	6.62146	6.48538	6.48937	5.43457	6.30491	5.71496	5.83424	5.58958	6.30455
Car8	11.0768	11.8656	11.4502	11.7218	11.8416	11.309	10.6402	11.6428	11.8259	11.6749	10.4989	10.7788	10.771	10.6833	10.9516	11.0384
Calb1	11.948	12.212	12.2191	12.3232	12.2574	11.9508	11.5004	12.3312	12.2256	12.3073	11.4833	11.7432	11.592	11.6433	11.663	11.8172
Trpc3	9.12164	9.38163	9.24332	9.18797	9.43338	9.11588	8.53407	9.46518	9.5723	9.34838	8.62392	8.65419	8.67782	8.61632	8.80729	9.02501
Ccdc155	6.22179	5.82442	6.06154	6.1662	6.04968	5.40812	5.26746	6.24584	5.97297	5.80099	5.43457	5.50244	4.92806	5.15243	4.83321	5.4886
Traip	7.87727	7.65949	8.09869	7.66765	8.10644	7.32138	6.93905	7.7232	8.02003	7.64663	6.92729	7.117	6.9361	6.90263	6.84492	7.36534
Tmc4	7.00502	6.81163	6.08291	6.79643	6.99537	5.73665	5.4894	6.24584	6.6572	5.77401	6.07446	5.59164	5.43713	5.39594	5.40121	6.26849
9430064I24Rik	6.64565	6.35857	6.22426	6.09681	6.38836	5.88862	5.08503	5.94316	5.87507	5.71848	5.62304	5.30558	5.34215	5.48891	5.67528	5.84751
Dok3	7.90595	7.42547	7.13497	6.65877	7.63426	6.73648	5.89638	6.84391	7.14065	6.81472	6.24488	6.15689	6.09102	6.11266	6.45036	5.96482
Gm20219	6.93995	6.55116	6.26223	5.8936	6.51665	5.53641	4.6318	6.24584	6.08668	6.21624	5.55058	5.07753	5.68947	5.2263	5.52948	5.4886
Ttll3	8.53185	8.50509	8.14515	8.207	8.24717	7.70261	7.08232	7.77817	7.94361	8.43484	7.43974	7.76712	7.58783	7.2244	7.62552	7.24061
Cfp	8.405	8.29238	7.98975	7.94932	8.42119	7.63972	6.99186	7.90091	7.94964	7.91094	7.64508	7.8173	7.3318	7.60276	7.55944	7.51903
Col11a2	9.56449	9.45373	9.2338	9.21823	9.47543	9.05292	8.64375	9.07298	9.21027	9.28529	8.68444	9.20888	8.80791	9.13562	8.99676	9.02231
Dnase1l2	7.275	7.16575	6.45487	6.54181	6.54701	6.19113	5.87405	6.66586	6.53431	6.09065	5.9391	6.03496	6.12945	6.29536	5.80768	5.79777
Cyp4f15	7.94516	7.82397	7.7963	7.85441	7.64834	7.43274	7.31567	7.79826	7.58185	7.47295	7.24685	7.27795	7.38836	7.07246	7.40912	7.18366
Tnfaip6	8.10209	7.69392	7.48726	7.70699	7.62717	7.48137	6.9064	7.56024	7.62013	7.42172	6.92729	7.16623	7.0804	7.15989	7.34953	7.0198
1700016P03Rik	7.02607	6.39251	5.08298	4.91766	6.26592	5.65421	4.83047	6.05868	6.12976	5.60056	4.42764	4.53392	5.27517	5.83424	4.88209	4.35829
Junb	10.4356	9.80508	9.14514	8.96599	9.61454	9.20786	9.54984	9.90102	9.45649	9.47734	8.81777	8.43067	9.06991	9.39383	9.15926	8.37375
Dusp1	9.98175	9.55085	8.50715	8.3776	9.27686	8.79844	8.53762	9.43343	8.94672	9.08304	8.59269	8.10171	8.70033	8.76314	8.65388	8.03047
Egr4	9.65004	9.01303	8.35295	8.31278	9.12913	8.8702	8.9989	8.76471	9.1747	8.47309	8.53752	7.6474	8.63839	8.71263	8.41736	7.81616
Per1	10.9971	10.7684	10.2622	10.1343	10.8397	10.5427	10.7183	10.4631	10.6822	10.7892	10.5311	10.0566	10.4113	10.4057	10.0684	9.78606
Arl4d	8.64164	8.23274	7.68889	7.68352	8.34978	7.9415	8.06224	8.01401	7.98526	8.0524	7.5273	7.37328	8.16105	7.78491	7.78181	7.30432
Egr2	7.2573	6.23307	4.8029	4.1587	5.79522	4.50579	3.8803	6.18611	5.90017	5.47215	4.25598	1.96021	3.47524	4.29898	0.987226	3.42697
Arc	11.7919	11.2209	10.0722	9.40444	10.6647	9.97012	9.78947	10.9881	10.49	10.379	9.44103	8.79544	9.47436	9.91176	9.41939	8.75549
Trib1	8.67867	8.46976	7.87805	7.47146	8.16635	7.80805	7.74289	8.30354	8.26678	8.17608	7.4987	7.04513	7.53871	7.5244	7.21291	7.0198
Tnfrsf25	8.18399	7.3236	6.4217	6.04863	6.95064	6.30358	5.57497	6.37628	6.74296	6.27516	5.62304	5.11813	5.52624	6.05301	4.88209	5.45691
Egfl8	6.16598	5.74783	4.90243	5.1637	5.66283	5.40812	4.57754	5.49548	4.79624	4.56851	3.95281	4.4086	4.6394	4.99228	4.1457	4.48938
Btg2	8.98317	8.40473	8.08286	7.81895	8.18095	8.02041	7.91139	8.75447	7.95564	7.97158	7.51783	7.9242	7.91378	8.16895	7.801	7.61548
Oxt	6.32732	7.57335	5.03992	6.5762	7.03875	5.98171	6.65453	6.18611	6.75677	7.6013	5.51293	4.19748	5.58272	3.99526	5.49846	5.91903
Vwa5b1	7.04682	7.67336	7.23382	7.18983	7.14182	6.95885	7.6991	7.19649	7.30943	7.82811	7.34651	6.35673	6.53933	6.67095	6.51378	6.91874
Slc6a4	5.80102	6.23307	5.20496	5.07026	7.07045	5.19138	5.80489	5.08017	6.06464	6.96544	5.01722	3.95009	3.21428	3.61007	4.1457	4.91961
Tph2	6.39362	6.42566	6.18527	6.25381	7.56918	5.73665	6.14048	5.9189	6.50187	7.70494	5.62304	4.7036	5.01273	4.81211	4.83321	5.69285
Ddc	8.3725	8.388	8.15527	8.13383	8.78828	8.03134	8.46476	8.11356	8.30488	8.4175	7.62758	7.74136	7.70061	7.67048	7.66096	8.35238
Avp	7.8121	7.57335	6.65364	7.61071	7.62717	7.74969	7.64736	7.71618	7.42637	8.10207	7.2696	6.53223	6.53933	5.26186	6.16452	6.33973
Stk32b	6.83649	6.92031	6.53459	6.64263	6.62024	6.52078	6.51715	6.49589	6.23217	7.18618	6.26766	6.15689	6.18524	5.7862	5.55984	5.96482
Lsp1	6.31026	5.98874	5.9262	6.02392	6.42152	6.47348	6.41256	6.01358	5.68593	6.11236	5.82085	5.59164	5.96918	5.07458	5.36727	6.25012
Rdh5	7.09742	7.26984	7.03981	7.37706	7.30174	7.24833	7.31567	6.85673	6.86273	7.06897	6.95563	6.88966	6.96826	6.63071	6.54447	7.09379
Lhx5	6.89488	7.47382	7.08288	7.38679	7.3282	6.93577	6.92825	6.95544	6.79742	6.95346	6.95563	6.8298	6.37312	6.72291	6.45036	6.79746
Aqp6	7.43309	7.95466	8.2338	8.13959	7.76917	8.18116	7.84403	7.32204	6.79742	7.50613	7.43974	7.43082	6.73894	7.02151	6.95182	7.08345
Plekho2	8.87129	8.85465	9.12725	9.19075	8.79145	9.00659	9.0694	8.96161	8.74326	8.8734	8.78261	8.91548	8.4348	8.49081	8.37956	8.56426
Sfn	5.47333	5.63894	4.75044	5.48663	5.7697	5.50539	5.33443	5.03574	5.21167	5.08995	5.01722	5.50244	4.40887	4.42981	4.78262	4.91961
Hdc	6.10792	6.21422	5.75036	6.12031	6.54701	6.3392	6.44322	5.65084	5.71452	5.97694	5.82085	5.80562	5.46745	4.99228	5.33252	5.71981
Lfng	8.93946	8.86979	8.5766	8.79764	9.091	9.01763	8.97023	8.58753	8.8077	8.79839	8.56076	8.65764	8.54552	8.13579	8.57432	8.47214
Pllp	9.52806	9.34093	9.21214	9.28993	9.51629	9.67493	9.15062	9.1029	9.10083	8.95375	9.18391	8.96361	8.76584	8.99742	8.89326	8.88617
Dusp14	9.36206	9.05866	8.84088	8.92987	9.15647	9.30338	8.61374	9.06747	8.9617	8.52661	8.83693	8.11681	8.2067	8.31576	8.22235	8.28629
Npas1	8.11689	7.79888	7.62476	7.83324	8.01164	8.0583	7.45009	7.75095	7.57408	7.52243	7.41954	7.26897	6.84666	6.92498	7.02982	7.20289
Paqr6	8.405	8.44975	8.10392	8.11055	8.50864	8.06895	8.20329	8.29885	8.05399	7.6013	7.84009	7.5836	7.49522	7.26001	7.41743	7.9244
Dhrs11	7.8121	7.68025	7.63203	7.55144	8.07031	7.56648	7.31567	7.58358	7.29057	7.42172	7.48904	7.35641	7.14748	7.16928	7.19368	7.27736
Fxyd5	8.18866	7.78617	7.91427	7.8614	7.9897	7.71622	7.66698	7.53652	7.5265	7.28506	7.55535	7.39822	7.47298	7.35363	7.18397	7.64391
Gp1bb	8.42891	8.16563	7.97268	8.34805	8.27918	8.28069	8.21667	7.91936	7.86928	7.5624	7.63635	7.9242	7.60157	7.87378	7.49018	7.71931
Ecm1	7.45654	7.51292	7.08288	7.49861	7.57655	7.15147	7.20371	6.94346	7.14065	6.86673	7.08952	7.09683	6.95762	7.14091	6.7025	6.88341
Gng13	9.38261	9.49141	9.41956	9.84797	9.82433	9.70254	9.24285	9.29891	9.1824	8.91104	8.86335	8.78602	8.49858	8.42959	8.7623	8.60459
Vstm2l	10.9261	10.8477	10.7833	11.3158	11.1165	11.1507	10.8385	10.8166	10.7338	10.7317	10.7532	10.4801	10.4055	10.4047	10.4861	10.4839
Pcp2	9.54639	9.83006	9.89776	10.401	10.1687	9.93272	9.82774	9.67527	9.42224	9.37556	9.34254	9.19945	8.76888	9.00268	8.94593	9.22405
Cbln1	11.7804	12.0828	12.0675	12.421	12.4126	12.276	11.9181	11.9706	11.8263	11.8611	11.5092	11.7041	11.2035	11.4976	11.4717	11.5707
Rhog	9.19319	9.04004	9.16281	9.30539	9.38166	9.52448	9.25586	9.06747	8.95273	8.95675	9.10388	8.8079	8.70352	8.69323	8.83548	8.51894
Aldoc	14.2148	14.2359	14.1228	14.3871	14.4886	14.4227	14.405	14.0477	14.0769	14.0253	13.7555	13.7646	13.6882	13.4796	13.7355	13.5874
Stard10	10.3168	10.3113	10.3507	10.5748	10.656	10.5322	10.3315	10.0744	10.2339	10.0525	9.86367	9.85815	9.6986	9.68822	9.8025	9.69221
Them6	10.185	10.0952	10.0974	10.3107	10.2959	10.4202	10.154	9.84741	9.98393	9.8924	9.6243	9.79538	9.54891	9.52584	9.81829	9.53984
Ntsr2	11.249	11.2945	11.1176	11.4928	11.2314	11.4728	11.3014	10.9624	11.0202	10.9576	11.179	10.9767	10.7913	10.773	10.6989	10.7099
Ndrg2	13.8003	13.8824	13.7469	14.0506	13.9538	13.9733	13.9715	13.6517	13.6389	13.6508	13.6415	13.6127	13.4251	13.3687	13.4181	13.3444
Fgfrl1	8.50586	8.52052	8.41325	8.68395	8.6056	8.66797	8.57272	8.47556	8.43081	8.19654	8.32589	8.52049	8.08975	8.17363	8.10371	8.06241
Ptms	13.5357	13.4474	13.4136	13.7512	13.611	13.7715	13.6389	13.3346	13.177	13.1651	13.184	13.0877	13.0238	13.0556	13.049	13.0015
Btbd17	9.09947	9.0613	9.11433	9.43521	9.28814	9.39296	9.3213	9.12692	8.8077	8.87658	8.50912	8.767	8.71304	8.66029	8.60011	8.65434
Cxcl14	10.8864	10.7724	10.7036	11.025	10.9173	11.121	10.9455	10.7792	10.6042	10.5832	10.3785	10.3593	10.3177	10.1745	10.3418	10.3185
Asic4	8.63137	8.54336	8.47518	8.79033	8.57646	8.94435	8.62046	8.52059	8.45643	8.30419	8.08421	8.24149	8.05523	7.94661	8.09337	8.21703
Limd2	10.0994	9.95739	9.95394	10.2197	10.0897	10.3101	9.89999	9.90412	9.74504	9.65792	9.56576	9.58701	9.60283	9.3655	9.5077	9.52463
Cyp46a1	11.6731	11.4963	11.6184	11.8384	11.6998	11.8921	11.6517	11.5804	11.4427	11.4537	11.4736	11.2664	11.2829	11.2769	11.2002	11.303
Pkig	10.0437	9.99654	10.1	10.3322	10.1614	10.3291	10.0407	10.0156	9.81931	9.83644	9.77502	9.80163	9.57526	9.64005	9.77527	9.80507
Tesc	9.84183	9.77645	9.76026	10.0709	9.96731	10.0729	9.71445	9.68069	9.54271	9.4981	9.09116	9.3348	9.16779	9.28353	9.24584	9.12166
Samd1	9.25021	9.17535	9.1426	9.45845	9.44148	9.42646	9.12484	9.00835	8.92548	8.87658	8.70127	8.93265	8.68751	8.78163	8.71249	8.6403
Lin7b	9.81032	9.68527	9.70102	10.0014	9.99648	9.95729	9.60513	9.52667	9.36027	9.39561	8.97484	9.26646	9.07485	9.17579	9.33193	9.20271
Ap1s1	11.8	11.6715	11.6229	11.9872	11.9683	12.0448	11.7327	11.59	11.4864	11.3807	10.9882	11.2982	11.1514	11.1367	11.2838	11.2749
Mxra7	8.405	8.29686	8.36608	8.58607	8.39639	8.61446	8.32767	8.16087	7.91926	8.0524	7.85521	8.1612	7.96249	7.80313	7.79463	7.99229
Kcnmb4	9.20938	9.16311	9.22661	9.31051	9.36472	9.46324	9.11535	9.08666	8.92548	8.86064	8.84074	9.05009	8.90248	8.90485	8.90513	8.84084
Efna3	9.83737	9.53953	9.63201	9.73453	9.85953	9.71615	9.56561	9.49009	9.44587	9.41757	9.37961	9.26194	9.3126	9.16174	9.25283	9.25663
Shb	8.16038	7.99388	8.16031	8.28705	8.27011	8.29889	8.12506	7.94961	8.04276	7.87964	7.8171	7.88356	7.8229	7.6902	7.76887	7.74577
Plekho1	9.59827	9.49336	9.69756	9.77211	9.87008	9.73633	9.59833	9.36549	9.35801	9.17616	9.39262	9.12172	9.0222	9.12359	9.13173	9.21224
Prr7	9.58237	9.42327	9.40902	9.64622	9.64819	9.67493	9.5516	9.31061	9.3213	9.08579	9.20767	9.10161	9.17699	9.06692	9.24584	9.22875
Ramp1	10.0255	9.90398	9.90528	10.111	10.1857	10.2412	10.2164	9.77493	9.5859	9.62998	9.71205	9.6916	9.63491	9.43919	9.54991	9.64377
Palm	12.0912	12.0704	12.0292	12.1903	12.2072	12.2832	12.2578	11.9184	11.7886	11.7556	11.7319	11.8194	11.7227	11.6484	11.6608	11.6424
Fxyd7	9.8209	9.71742	9.67135	9.93005	9.89242	9.98987	9.81167	9.63115	9.47331	9.3643	9.55654	9.28663	9.38387	9.31984	9.27359	9.29298
Shisa4	11.1743	11.1482	11.1375	11.234	11.3043	11.4723	11.2552	11.0213	10.8503	10.8126	11.0739	10.7977	10.7906	10.8058	10.768	10.7908
Kctd17	11.5381	11.4552	11.4357	11.5652	11.6853	11.6622	11.4223	11.2848	11.1786	11.1711	11.2007	11.2511	11.1308	11.0997	11.1399	11.2152
Ppp1r37	11.6681	11.5902	11.5131	11.5944	11.804	11.8328	11.6468	11.3778	11.345	11.326	11.3409	11.2641	11.1786	11.2034	11.1917	11.1713
Slc18a3	6.69906	6.62439	6.43838	6.88141	7.02803	7.01499	6.873	6.72302	6.8239	6.55424	6.47764	5.99192	5.99021	5.88073	6.14462	5.21313
Chrm4	8.7309	8.27429	8.10914	8.08689	8.36264	8.42027	8.14385	8.33597	8.36472	8.04678	7.9846	7.24167	7.7446	7.48733	7.16434	7.18366
Prag1	9.6951	9.61693	9.31506	9.40921	9.50859	9.54559	9.45145	9.53068	9.60511	9.46474	9.35854	8.66793	8.99124	8.88788	8.83548	8.9039
C1ql1	8.84784	8.52052	8.463	8.13383	8.63417	8.63968	8.88344	8.32678	8.38709	8.33683	8.30401	8.03436	7.92474	7.55339	8.1593	7.91859
Ano2	6.87181	6.56611	6.40483	6.09681	6.45393	6.68204	6.73109	6.41148	6.27118	6.23615	6.47764	5.87833	5.99021	6.09305	6.24146	5.87174
Stra6	6.64565	6.74751	7.20487	7.26556	6.83234	7.14142	7.29059	6.95544	6.50187	6.8279	6.6609	6.17624	6.42038	6.16994	6.31451	6.23151
Adra1b	8.84784	8.46976	8.64645	8.71901	8.58745	9.06892	8.60019	8.70212	8.56244	8.3089	8.1834	7.67488	7.90826	7.79101	7.74924	7.8099
Hs3st2	9.12164	8.70401	9.24332	9.02943	9.05183	9.36946	8.9356	8.991	8.8977	8.75765	8.83693	8.15146	8.40378	8.38593	8.49797	8.29079
Fibcd1	8.74048	8.74399	8.85648	9.12837	8.91883	9.32574	9.0143	8.86652	8.74672	8.86703	8.53752	8.31755	8.33556	8.36973	8.08296	8.12928
Rxrg	8.29656	8.04812	8.11434	8.36782	8.13171	8.54752	8.18526	8.10283	8.0143	8.0857	7.85521	7.72174	7.68779	7.58181	7.47433	7.65791
Dact2	9.76564	9.50892	9.74526	9.87585	9.92458	10.0939	9.89029	9.83612	9.51047	9.72109	9.37174	9.24828	9.3719	9.30713	9.28499	9.41345
Atp1a1	13.9651	13.8231	14.0043	14.032	14.1076	14.2224	14.0154	14.1273	13.9409	13.9858	13.4835	13.5078	13.4846	13.6569	13.4892	13.539
Galnt18	9.20938	9.14829	9.21698	9.23448	9.33239	9.48924	9.07186	9.16867	9.08724	9.21429	8.84453	8.69166	8.77496	8.81792	8.72929	8.83469
Mmp15	9.63642	9.5452	9.58223	9.46993	9.64994	9.74797	9.7578	9.45045	9.48373	9.29005	9.00905	9.05793	9.05002	9.02096	8.9772	8.87721
Fdft1	10.5805	10.5518	10.5813	10.5948	10.6055	10.851	10.7323	10.4345	10.4266	10.4784	10.1136	10.0952	9.9859	9.95721	10.0894	9.95297
Htra1	11.381	11.3218	11.3546	11.4621	11.4916	11.6459	11.5824	11.3182	11.3155	11.2337	11.0112	10.9082	10.9016	10.7513	10.8654	10.8712
Lingo3	9.91842	10.0333	10.001	10.0948	10.1216	10.2246	10.0091	9.94072	9.83404	9.75253	9.61988	9.5541	9.41726	9.49816	9.45617	9.40309
Ywhah	14.0344	14.0206	14.0072	14.0949	14.0704	14.2252	14.0035	13.9884	13.8691	13.9244	13.7418	13.5403	13.606	13.5429	13.5818	13.5678
Inpp5a	11.1989	11.3932	11.3026	11.3823	11.3958	11.4882	11.3416	11.3054	11.1709	11.2454	10.9649	10.9311	10.8378	10.8103	10.83	10.8184
Efnb3	11.4963	11.4607	11.3369	11.473	11.455	11.618	11.4352	11.2248	11.2891	11.2836	11.1472	11.0708	10.9904	11.0504	10.8969	10.9257
Ppp1r9b	14.2676	14.2242	14.0765	14.239	14.2516	14.3886	14.2178	13.9891	13.9091	13.8544	13.8023	13.6757	13.7145	13.6601	13.5274	13.5831
Lynx1	13.3165	13.314	13.1703	13.3176	13.375	13.4961	13.4413	13.102	13.0499	13.0669	12.9174	12.8066	12.8852	12.8181	12.6144	12.6656
Tuba4a	12.8789	12.8184	12.8257	12.9946	13.0163	13.1985	13.0509	12.7614	12.6654	12.6838	12.7212	12.3521	12.3594	12.3062	12.3982	12.3609
Phyhip	13.2406	13.2031	13.2636	13.3478	13.3546	13.5046	13.4089	13.1723	12.9878	13.0362	13.0301	12.8404	12.8141	12.8074	12.7394	12.8058
Orai3	8.32232	8.29686	8.04525	8.51693	8.53918	8.65389	8.51615	8.18141	8.09805	8.28521	8.06483	7.85982	7.83458	7.84476	7.85097	7.82239
Hpcal1	10.6983	10.7349	10.7947	10.9687	11.0217	10.98	10.8167	10.7468	10.5879	10.6506	10.5751	10.3593	10.1746	10.2317	10.2759	10.3673
Slc29a1	8.91991	8.89369	8.94376	9.02009	9.1736	9.15138	9.01175	8.96161	8.79102	8.86064	8.72616	8.54675	8.49858	8.47196	8.40068	8.65084
Slc25a18	10.1337	10.122	10.1052	10.3372	10.4139	10.5001	10.4959	10.2105	10.1303	9.96726	10.0427	9.8202	9.63991	9.70769	9.80092	9.8965
Rpp25	7.95067	7.9772	7.85338	8.01348	7.96742	8.31239	8.01709	7.86961	7.88194	7.65405	7.71305	7.43082	7.39626	7.45696	7.29643	7.60106
2310022B05Rik	11.0346	11.188	10.9098	11.0497	11.078	11.2875	11.1176	10.9049	10.9927	10.9606	10.7451	10.6049	10.5629	10.5601	10.3742	10.5909
Prrt3	10.1494	9.92877	10.0261	9.98549	10.1917	10.4014	10.1621	10.0481	9.93466	9.97024	9.77502	9.58339	9.60112	9.76458	9.61642	9.60273
Agfg2	9.84479	9.72077	9.78655	9.7115	9.86557	10.0093	9.81607	9.72508	9.72411	9.64309	9.64185	9.36252	9.2958	9.43919	9.35808	9.38847
Zfpm1	9.55003	9.51663	9.49124	9.51495	9.55975	9.6574	9.366	9.38333	9.29078	9.26605	9.48057	8.96917	8.91078	8.9382	8.86618	8.7749
Kcnc3	13.0485	13.1858	13.1333	13.0817	13.2388	13.1342	13.0542	12.9391	12.9263	12.9045	13.1423	12.6753	12.5629	12.4915	12.5661	12.2652
Rph3a	13.3509	13.3376	13.2966	13.1902	13.2436	13.3704	13.1649	13.1673	13.2601	13.2266	13.1959	12.6257	12.7279	12.6644	12.5023	12.4268
Git1	12.6109	12.5879	12.5799	12.4693	12.5275	12.7053	12.4651	12.4618	12.4263	12.3496	12.5042	12.0135	12.0297	11.928	11.9043	11.8222
Susd2	8.13638	8.30134	8.29002	8.328	8.3368	8.39087	8.31942	8.18649	8.13552	8.33221	8.17739	7.59802	7.64863	7.56767	7.59652	7.41567
Nr1d1	11.3359	11.2191	11.1285	11.3435	11.3534	11.3101	11.2899	11.119	11.1244	11.1659	11.284	10.6695	10.8305	10.6459	10.5687	10.8152
Scrt1	12.3463	12.3568	12.294	12.3044	12.3692	12.5118	12.4945	12.1952	12.1693	12.1268	12.2655	12.0027	12.0604	11.9534	11.9172	11.7324
Csdc2	11.4038	11.6052	11.4533	11.6347	11.5433	11.5484	11.6042	11.3349	11.4293	11.3043	11.3688	10.9712	11.1438	11.0202	10.7937	10.7884
Ttyh3	12.4854	12.4931	12.3731	12.5366	12.4424	12.5657	12.4981	12.3739	12.3193	12.2969	12.395	12.1328	12.1843	12.0752	11.9918	11.9522
1700037H04Rik	9.81032	10.0062	9.9379	10.0859	9.83667	10.0066	10.1045	9.87761	9.55659	9.69256	9.81423	9.45457	9.50392	9.49816	9.46221	9.39684
Jup	10.2844	10.4005	10.4772	10.4236	10.5718	10.5776	10.6468	10.4302	10.3982	10.2649	10.3915	10.1489	10.1124	10.0593	10.1011	10.0155
Cx3cl1	13.4418	13.3093	13.3764	13.3881	13.3025	13.6066	13.3596	13.3826	13.205	13.2397	13.2439	12.7068	12.9311	12.8628	12.725	12.7662
Mchr1	8.36425	8.25597	8.29002	8.26614	8.39221	8.62532	8.16701	8.36768	8.1408	8.02405	8.12845	7.60518	7.87472	7.80915	7.70238	7.62976
Gng7	11.9834	11.924	11.8526	11.9231	11.8262	12.2596	11.8514	11.8309	11.68	11.694	11.52	11.3406	11.4752	11.349	11.2707	11.2491
Agap2	14.1379	13.9975	13.9955	13.9205	13.9729	14.2292	13.9337	13.9684	13.9165	13.8553	13.6871	13.4906	13.6605	13.5715	13.4165	13.4369
Zfp703	9.74833	9.6436	9.66072	9.6703	9.62525	9.69912	9.71131	9.59716	9.46071	9.4836	9.50474	9.25513	9.28945	9.17113	9.269	9.13424
Dlg4	13.6589	13.5043	13.4669	13.5372	13.6026	13.7104	13.5417	13.4126	13.3183	13.2827	13.3399	12.9686	13.1546	13.0612	13.022	12.9643
Cacnb1	11.3927	11.2244	11.2254	11.2901	11.2864	11.3982	11.162	11.1603	11.0541	10.9486	10.9762	10.684	10.8486	10.7922	10.7985	10.77
Fscn1	12.2093	12.0373	11.9755	12.1272	12.1573	12.2766	12.1113	12.1474	12.0503	11.7993	12.0247	11.7346	11.7507	11.7096	11.6317	11.5317
Rilpl1	9.90711	9.85005	9.7284	9.8793	9.78983	10.0556	9.55862	9.72683	9.61082	9.69256	9.611	9.30873	9.33538	9.32615	9.3053	9.27492
Ptpn5	11.8587	11.7509	11.6889	11.7569	11.763	11.9881	11.5794	11.7242	11.6795	11.6644	11.604	11.2217	11.3046	11.2802	11.2122	11.2021
Nsmf	12.9949	12.8377	12.8582	12.9229	12.9206	13.1828	12.8064	12.7716	12.7085	12.6779	12.5464	12.3782	12.3388	12.3017	12.3189	12.278
Cacnb3	11.8903	11.7472	11.7878	11.8747	11.8185	12.033	11.5819	11.7181	11.5801	11.479	11.452	11.3158	11.2582	11.2736	11.1679	11.1768
Pmp22	9.38669	9.23969	9.2946	9.34084	9.13164	9.46324	9.12721	9.12162	9.00862	9.06089	9.14137	8.84768	8.60809	8.59208	8.6644	8.7292
Adora1	12.1869	12.151	12.0848	12.0559	12.1237	12.337	12.1914	12.0052	11.9332	12.0156	11.8101	11.6183	11.7917	11.6885	11.4935	11.4726
Kcna6	10.7073	10.7635	10.6064	10.6167	10.5588	10.8793	10.7729	10.5634	10.4363	10.5338	10.3693	10.2182	10.302	10.1931	10.1088	10.0491
Adgrb2	12.9047	12.7599	12.8041	12.7935	12.782	13.0939	12.8493	12.8422	12.7318	12.7461	12.6293	12.3611	12.47	12.5232	12.2884	12.3146
Camk2b	13.9495	13.9002	13.9386	13.9587	13.9694	14.1115	13.9768	13.9095	13.8535	13.8154	13.7013	13.5568	13.638	13.593	13.4216	13.4825
C2cd2l	11.5335	11.4284	11.464	11.4798	11.4389	11.7529	11.5154	11.4004	11.3038	11.3202	11.2658	11.0474	11.1225	11.1498	10.9623	11.0377
Tspan5	11.7605	11.671	11.7071	11.7073	11.7447	11.9077	11.6749	11.6428	11.5762	11.6087	11.4954	11.4015	11.446	11.4892	11.2758	11.3306
Snph	12.4478	12.4393	12.4701	12.3288	12.3877	12.5596	12.3209	12.3653	12.3985	12.3462	12.3237	11.9794	12.1069	12.0038	11.882	11.8183
Desi1	11.6247	11.5704	11.6215	11.5545	11.522	11.7106	11.4775	11.4912	11.4749	11.3851	11.4766	11.2298	11.1814	11.2204	10.9573	11.008
Mink1	12.8669	12.7752	12.791	12.6727	12.7006	12.8774	12.8594	12.7548	12.672	12.6589	12.6774	12.4232	12.5712	12.4619	12.3404	12.349
Irf2bpl	10.7819	10.7107	10.6392	10.6584	10.7207	10.7701	10.6261	10.7656	10.7844	10.5715	10.4905	10.2528	10.4546	10.3736	10.3008	10.293
Lrrtm1	10.1044	9.95881	10.015	10.0573	9.99373	10.1576	9.86077	9.93014	9.97657	9.92342	9.81617	9.52985	9.70497	9.69636	9.64148	9.63672
Lgi4	8.33503	8.37108	8.392	8.4582	8.04925	8.4409	8.50165	8.53662	8.3602	8.2708	7.57375	7.9127	7.97309	8.03148	7.28738	7.8099
Ccdc85c	9.72115	9.77645	9.68014	9.78135	9.49113	9.86255	9.96087	9.85222	9.82587	9.785	9.46093	9.79538	9.58047	9.28785	9.10881	9.33934
2810459M11Rik	7.62469	7.56593	7.66074	7.47146	7.34558	7.97585	7.71175	7.70203	7.36459	7.3954	6.82349	7.29576	7.06065	7.26877	7.04062	7.33079
Entpd2	7.24837	7.3236	7.11436	7.42503	7.45372	7.31245	7.41957	7.2558	7.38251	7.27547	6.86889	7.00239	6.70116	6.72291	6.71605	6.85937
Kcng4	9.70981	9.89809	9.67311	9.85499	10.0923	9.98706	10.1644	9.68788	9.72235	9.68352	9.43601	9.39593	9.19748	9.21488	9.2104	9.1762
Gfap	12.3055	12.0691	12.1889	12.1921	12.1668	12.4375	12.3001	11.9157	12.0073	11.9277	11.465	11.746	11.2075	11.4976	11.1826	11.5813
Paqr7	10.6794	10.6741	10.7122	10.6793	10.8001	10.7102	10.8979	10.5837	10.5956	10.5967	10.1752	10.3185	10.0649	10.4661	10.0816	10.1013
4930452B06Rik	7.33528	7.136	7.07223	7.02529	7.38814	7.16146	7.37254	7.26545	7.5265	7.24632	6.86889	6.91292	6.48108	6.72291	6.46648	6.37407
Adamts2	8.58247	8.62414	8.32183	8.4582	8.36264	8.53222	8.45351	8.32678	8.59356	8.76109	8.15313	8.0076	7.86336	8.1501	7.89331	7.91859
Prph	7.39314	7.17553	6.76361	6.9486	7.09121	7.02596	7.40406	6.66586	6.96144	6.89205	6.45796	6.57661	6.49586	6.36242	6.31451	5.51961
Gm45606	7.71173	7.71419	7.73011	7.69921	7.7033	7.81439	7.92231	7.73019	7.59729	7.76098	7.59191	7.09683	7.45796	6.99004	6.97454	6.71947
Ldlr	9.30507	9.27878	9.30145	9.22638	9.091	9.227	9.44767	9.23403	9.0845	9.45416	8.96093	9.04483	8.94081	8.66029	8.6783	8.49183
Rgs12	9.64324	9.55272	9.62838	9.56933	9.49113	9.99266	9.74708	9.64231	9.56839	9.56259	9.13519	9.15381	9.31885	9.28569	8.94306	9.12166
Wsb2	12.0527	11.9651	11.9823	12.0657	11.9715	12.2841	12.1626	12.0063	11.9036	11.9595	11.6394	11.6806	11.7487	11.7048	11.5743	11.5845
Nell2	12.8931	12.8381	12.973	12.9	12.7938	13.245	13.2235	12.918	12.7928	12.9022	12.5624	12.5025	12.67	12.6816	12.4826	12.541
Srebf2	11.9404	11.8473	11.787	11.7966	11.7638	12.088	12.0933	11.9107	11.8619	11.8952	11.7411	11.4491	11.6377	11.5152	11.4486	11.4506
Sh3bp4	8.79975	8.77005	8.65717	8.68789	8.77872	9.0556	8.95967	8.81815	8.83073	8.82493	8.60616	8.32624	8.57018	8.36155	8.35379	8.38642
6430548M08Rik	12.525	12.6009	12.5629	12.5415	12.4323	12.8485	12.9009	12.6256	12.5794	12.5338	12.2918	12.1973	12.3855	12.2896	12.1215	12.0977
Amigo1	11.182	11.2547	11.1104	11.1615	11.0787	11.4239	11.4252	11.213	11.1429	11.0596	11.0137	10.8217	10.9982	10.966	10.7631	10.7125
Slc6a17	13.4272	13.4366	13.4021	13.2767	13.3828	13.6629	13.666	13.3845	13.3562	13.3641	13.1806	12.966	13.2264	13.1304	12.9466	12.993
Pcsk6	9.14829	9.3774	9.25749	9.28474	9.25403	9.37805	9.632	9.28237	9.21027	9.2805	8.91116	8.99937	8.94081	8.87645	8.87827	8.85611
Pnmal2	13.0321	13.1657	13.1052	13.2066	13.1959	13.2549	13.3673	13.0825	12.998	13.1098	12.7686	12.8575	12.9159	12.8655	12.772	12.8023
Nat8l	13.258	13.2592	13.2167	13.3004	13.2229	13.437	13.3824	13.192	13.1858	13.1184	12.7862	12.9224	12.9652	12.8809	12.7446	12.6527
Fam131b	11.6504	11.6449	11.6634	11.6188	11.6573	11.8599	11.7179	11.6167	11.5879	11.5537	11.1888	11.276	11.284	11.2698	11.0625	11.1064
Atp1a2	14.6007	14.6565	14.5231	14.5347	14.4794	14.6336	14.6942	14.5026	14.5129	14.4863	14.2291	14.22	14.3109	14.2177	14.1261	14.1167
Ncs1	12.6588	12.6394	12.5478	12.6332	12.5459	12.8123	12.7862	12.5265	12.5194	12.5323	12.2275	12.2573	12.3852	12.2459	12.1673	12.1871
Cerk	11.4098	11.5324	11.4917	11.3805	11.4134	11.5975	11.6135	11.3784	11.4486	11.3108	11.1456	11.1695	11.0833	11.2439	10.9637	11.0032
Hrh1	7.96164	7.85473	7.84089	7.99453	7.92759	8.07952	8.06224	7.81807	7.63516	8.04113	7.59191	7.43082	7.52436	7.65719	7.17419	7.54187
Sorcs2	9.83737	9.85614	9.88108	9.89982	9.91588	10.0135	10.0078	9.94673	9.80442	10.1384	9.69113	9.48787	9.55069	9.42553	9.33413	9.57901
Rab3d	7.92288	7.74078	7.84089	7.81895	7.85055	7.89439	7.79137	7.8505	7.7222	7.84765	7.4987	7.33934	7.53155	7.51706	7.28738	7.23127
Ncald	12.9005	12.831	12.9929	12.8874	12.8073	13.1358	12.8213	12.9207	12.8398	12.8911	12.5892	12.3912	12.6402	12.5572	12.4579	12.4952
Sirpa	12.6653	12.7276	12.8312	12.7369	12.6123	12.9626	12.7206	12.7878	12.6915	12.7441	12.4825	12.2916	12.4766	12.4605	12.2597	12.3333
Sqle	10.2789	10.3024	10.3173	10.3208	10.2155	10.4056	10.3539	10.1751	10.256	10.3812	9.92228	9.9326	9.98197	10.0026	10.0105	9.83619
Abhd6	9.81335	9.75867	9.77182	9.75344	9.78824	9.8808	9.66652	9.63302	9.64092	9.77652	9.42845	9.37304	9.47063	9.47182	9.46221	9.41139
Tef	12.5847	12.5426	12.7689	12.5634	12.3934	12.8876	12.6046	12.729	12.524	12.7691	11.9994	12.301	12.2077	12.1812	12.0956	12.1445
Lsm11	9.87266	9.80035	9.82035	9.56077	9.72988	10.09	9.74708	9.77324	9.92552	9.75599	9.02918	9.21123	9.44228	9.39182	9.30305	9.23577
Rab11fip4	12.7589	12.6706	12.5834	12.5815	12.531	12.7978	12.6501	12.65	12.5699	12.6168	12.0932	12.2977	12.466	12.3768	12.1263	12.1295
Josd1	10.4474	10.4304	10.4206	10.3221	10.3689	10.6352	10.4858	10.4162	10.3894	10.3722	9.87299	10.0395	10.1951	10.2057	10.0498	10.0046
Ttl	10.4935	10.4456	10.4671	10.3682	10.3732	10.6853	10.3305	10.5367	10.4212	10.3734	10.064	10.1167	10.2019	10.1307	10.0565	10.0236
Tmem178	10.2866	10.2536	10.3737	10.2927	10.2948	10.4882	10.2941	10.3315	10.2141	10.1954	9.80063	10.0631	10.0183	10.0491	9.98699	9.94728
Ak4	10.0124	10.0731	10.0547	10.045	9.89685	10.0978	9.95423	9.98667	9.99125	10.0707	9.26257	9.62449	9.70974	9.80432	9.56683	9.59183
Icmt	11.5307	11.6466	11.5841	11.6234	11.5485	11.6463	11.5914	11.5624	11.5616	11.5428	10.9287	11.2821	11.2446	11.2791	11.0939	11.1658
Zfp706	11.7889	11.9208	11.9154	11.9414	11.7806	12.0748	11.8385	11.9583	11.9374	11.9501	11.3832	11.6036	11.6925	11.6105	11.5508	11.6126
Lrig1	10.1756	10.2466	10.2992	10.3509	10.1965	10.4922	10.2857	10.4963	10.5307	10.399	9.7058	9.92689	9.81811	9.8977	9.81199	9.90973
Patj	10.0932	10.33	10.3518	10.3584	10.317	10.3202	10.259	10.3418	10.3306	10.3688	9.8804	9.97328	10.0015	9.92569	9.89323	9.88017
Tril	10.0932	10.2719	10.126	10.2784	10.1178	10.1848	10.1609	10.2989	10.2837	10.1331	9.82387	9.90386	9.77785	9.92291	9.77688	9.84693
Axl	9.70818	9.76678	9.74861	9.55215	9.55975	9.94866	9.96087	9.87289	9.65205	9.84619	9.41065	9.36041	9.47995	9.42553	9.35159	9.51119
Snrk	11.2349	11.3436	11.3156	11.2673	11.1717	11.4637	11.4705	11.5609	11.3938	11.4961	10.9605	11.0215	11.1344	11.0812	11.0868	10.9949
Ret	9.07695	9.27878	9.06685	9.04179	9.01971	9.07421	9.40352	8.95268	9.17984	9.37331	8.91116	8.68829	8.75972	8.66029	8.90808	8.57167
Zbtb40	8.44854	8.49341	8.20972	8.27139	8.13671	8.32133	8.37217	8.22163	8.18232	8.35969	7.79375	8.04493	8.07506	8.01594	8.05658	7.77177
Slc44a1	11.0597	11.0346	11.0527	10.8863	10.8931	11.1774	11.0833	11.0744	11.0777	11.1271	10.6442	10.8775	10.7549	10.7937	10.7301	10.663
Ppm1f	10.644	10.5769	10.4872	10.4389	10.4025	10.7076	10.7714	10.4942	10.6649	10.657	10.0194	10.2425	10.3668	10.325	10.2574	10.2075
Nefl	13.0105	12.9781	12.9518	12.8695	12.9282	12.9779	12.9672	12.8692	13.0125	12.9237	12.7245	12.6816	12.8435	12.6129	12.7361	12.5667
Gjb6	10.1446	10.1753	10.0974	10.1558	10.1881	10.2943	10.3828	10.0198	10.2141	10.2709	10.077	9.86413	9.97407	9.79221	9.97013	9.77325
Sall2	10.5965	10.6524	10.5062	10.4678	10.4862	10.7288	10.9334	10.5486	10.5477	10.4847	10.4525	10.2494	10.3718	10.2227	10.2586	10.3609
Arhgef4	11.5774	11.5555	11.5813	11.3621	11.5438	11.6832	11.7159	11.508	11.5013	11.4669	11.4205	11.3803	11.4176	11.2176	11.339	11.2698
Prx	5.69984	6.11607	5.80282	4.86299	4.77039	5.06943	4.68409	5.08017	5.32724	4.90334	4.78429	4.03735	4.47005	4.22883	4.49903	4.91961
Htr5b	5.41068	5.32423	5.55007	3.96462	4.9171	4.982	5.00506	4.28289	5.4682	4.29245	4.71967	4.64923	4.13438	3.81548	4.61923	4.35829
Ier2	7.83614	7.74078	7.07223	7.26556	7.75624	7.31245	7.51648	7.61411	6.96144	7.32278	7.34651	6.86601	6.95762	7.48733	7.24129	7.00892
Vgf	12.3591	12.2892	11.9947	12.2495	12.4739	12.3772	12.6158	12.0477	12.058	12.1483	12.2886	11.6454	12.0918	12.0548	12.1203	11.7987
Ssbp4	11.5131	11.1162	11.3474	11.5996	11.6604	11.703	11.2633	11.0127	11.0576	11.2503	11.197	10.946	10.589	10.6767	11.1152	10.9636
Fcho1	11.2936	10.8238	10.9933	11.0755	11.2442	11.2	10.8846	10.7502	10.9048	11.09	10.9107	10.7501	10.283	10.3603	10.7467	10.5083
Hapln4	11.4854	11.3768	11.5076	11.4826	11.5405	12.0241	11.8578	11.2273	11.3949	11.6533	11.5045	11.1683	10.9487	10.8863	11.2359	10.9636
Efhd1	9.3475	9.34743	9.26452	9.27168	9.49892	9.48527	9.33771	9.06471	9.16697	9.01841	9.30448	8.99393	8.52405	8.9327	8.8136	8.8192
Gal3st1	8.70828	8.72414	8.60273	8.65608	8.69983	8.97581	8.61036	8.48798	8.51448	8.55858	8.56996	8.43067	8.00961	8.2597	8.34074	8.22176
Cryab	10.9531	10.8011	10.7865	10.8507	10.8087	11.0602	10.8916	10.6358	10.5033	10.4067	10.8154	10.6764	10.1432	10.324	10.5584	10.3768
Lxn	9.32219	9.30351	9.40478	9.53695	9.43134	9.75623	9.52318	9.1738	9.18495	9.2781	9.35056	9.10414	8.78703	8.92994	8.91103	9.17376
Smarcd3	10.2568	10.2524	10.2923	10.454	10.3963	10.507	10.4821	10.1375	10.1049	10.1117	10.1585	10.0421	9.87577	9.80432	9.82299	10.0114
Dhrs3	8.22553	8.25597	8.14006	8.33806	8.21916	8.43268	8.13449	7.86326	7.46894	7.74022	7.99829	7.77349	7.62193	7.87952	7.68182	7.41567
N4bp3	8.21182	8.10551	8.03979	8.29224	8.33245	8.3478	8.26896	7.88221	7.80428	8.00097	7.91415	7.60518	7.38836	7.76646	7.88734	7.7392
Ckmt1	12.1843	12.1591	12.035	12.267	12.2867	12.3406	12.3613	11.8863	11.9055	11.9766	12.0309	11.802	11.6961	11.7485	11.8741	11.7378
Slc7a10	9.90427	9.71071	9.54035	9.71729	9.82742	9.71784	9.80579	9.41836	9.58783	9.48776	9.39003	9.34979	9.22658	9.42749	9.42146	9.35447
Coq8b	8.78439	8.61338	8.43002	8.67604	8.71996	8.90627	8.61036	8.39432	8.19252	8.5185	8.38438	8.36892	8.14707	8.33676	8.37529	8.39481
Rgs10	8.88576	8.76358	8.83774	9.09614	9.00611	9.20545	8.88624	8.70567	8.65752	8.74729	8.75466	8.59429	8.33556	8.49829	8.7623	8.70917
Pcp4l1	11.581	11.3651	11.5331	11.6464	11.6879	11.8702	11.737	11.3001	11.5398	11.0455	11.4237	11.0513	11.2281	11.1545	11.0377	11.1134
Cdk5r2	12.7958	12.6539	12.5843	12.7672	12.8024	12.9877	12.9491	12.6152	12.4568	12.3447	12.7022	12.2866	12.375	12.3646	12.4201	12.2817
Ankrd34a	10.2287	10.2466	10.1489	10.1081	10.3258	10.3961	10.4701	10.1401	9.98979	9.96875	10.2167	9.7749	9.97275	9.86049	9.95593	9.83311
Syt5	11.0648	10.9106	11.0316	11.1686	11.2255	11.3028	11.2218	10.9377	10.8694	10.8527	11.0061	10.4965	10.6654	10.6023	10.7351	10.7627
Pld3	13.032	12.8211	12.9163	13.0303	13.0336	13.2584	13.1286	12.9451	12.7587	12.8279	12.9299	12.5529	12.6239	12.5727	12.6565	12.64
Tmem97	8.08213	8.03206	7.98409	7.93614	8.13171	8.36949	7.98097	7.84407	7.66476	7.63168	7.70473	7.53944	7.45039	7.56767	7.40912	7.37385
Gas2l1	10.515	10.3657	10.268	10.3865	10.4852	10.6387	10.3798	10.2451	10.2621	10.0899	10.224	10.1304	10.0183	10.0105	10.0538	9.86062
Nkain1	9.74039	9.67324	9.6625	9.65026	9.71491	9.81116	9.81754	9.54065	9.57619	9.45628	9.53792	9.48205	9.25944	9.28137	9.09851	9.25663
Pip5k1c	13.1681	13.0801	13.1042	13.0622	13.1353	13.3252	13.2471	13.0399	12.9856	12.9192	13.1066	12.8099	12.8202	12.7963	12.639	12.6868
Mpp2	11.4782	11.3533	11.418	11.429	11.445	11.5975	11.591	11.3933	11.3202	11.2661	11.3035	11.0984	11.0784	11.104	11.0404	10.9755
Grik5	12.2204	12.0704	12.0911	12.1914	12.2211	12.3137	12.2578	12.0785	12.0015	11.992	12.0238	11.9361	11.8672	11.951	11.7479	11.8082
Fam57b	11.2893	11.3046	11.2	11.2574	11.4323	11.2795	11.2643	11.0041	11.0187	10.908	11.1617	10.9262	10.8341	10.8583	10.8722	10.7333
Rbfox3	12.7827	12.7297	12.7314	12.84	12.8992	12.9506	12.7302	12.661	12.5524	12.5406	12.751	12.4473	12.3822	12.4139	12.2889	12.3539
Dmtn	12.5504	12.3678	12.4324	12.4395	12.5186	12.5832	12.4254	12.3234	12.2191	12.2122	12.3183	12.1072	12.0839	12.0702	12.0414	12.0324
Slc25a22	12.1099	12.0668	12.0668	12.089	12.1678	12.2057	12.0646	11.9654	11.9558	11.9158	12.0104	11.7851	11.8147	11.7711	11.738	11.8105
Dhcr7	9.59299	9.49532	9.53649	9.42109	9.59105	9.83942	9.69069	9.38997	9.38493	9.41102	9.52379	9.30653	9.14217	9.2012	9.28044	9.26809
Ttyh2	10.5903	10.507	10.4269	10.3081	10.4734	10.743	10.7136	10.2475	10.3648	10.2769	10.4648	10.2264	10.1642	10.2	10.0907	9.98388
Brsk1	12.8002	12.7382	12.6013	12.7271	12.7182	12.9327	12.9772	12.568	12.4843	12.5287	12.6557	12.5434	12.5213	12.4619	12.4165	12.3501
Habp4	12.236	12.2676	12.2418	12.2696	12.2819	12.472	12.5022	12.0911	12.0323	12.1184	12.1314	12.066	11.966	11.975	12.0054	11.8454
Kcnj11	9.88855	9.89069	9.84714	9.98709	9.97988	10.0834	10.0717	9.7783	9.7381	9.76286	9.81617	9.63502	9.60964	9.62476	9.61823	9.48197
Bcar1	10.4859	10.4446	10.2738	10.5523	10.6046	10.66	10.6369	10.39	10.2873	10.2972	10.4412	10.3076	10.1769	10.2034	10.1555	10.1847
Cdk16	12.7249	12.7226	12.6863	12.7468	12.8167	12.906	12.836	12.5295	12.549	12.4603	12.6904	12.4764	12.4241	12.4281	12.2773	12.3152
Rap1gap	12.4483	12.3986	12.3122	12.3569	12.4842	12.4966	12.4867	12.2267	12.2309	12.2601	12.3308	12.197	12.1702	12.1403	12.0598	12.1181
Arhgap25	7.1559	6.37564	6.66785	6.37599	6.57675	6.776	6.88422	6.65121	6.43474	6.5383	6.37647	6.33966	6.34073	6.11266	6.01913	6.40761
Proser2	7.12696	6.5809	6.68193	6.5931	6.67626	6.98157	6.80379	6.59108	6.2518	6.95346	6.55376	6.30491	6.01095	6.37871	6.22261	6.54959
Hspa1a	7.5684	6.70763	6.82831	6.72158	6.8927	7.21995	7.13022	6.63641	6.8239	6.70471	6.59036	6.60545	6.53933	6.68412	6.8572	6.59397
Lrrc75a	7.87727	7.79888	7.70276	7.65161	7.50875	8.05295	7.68633	7.7578	7.65004	7.21656	7.45966	7.16623	7.35631	7.30332	7.16434	6.97576
Pdgfb	9.15786	8.75055	8.68189	8.76446	8.94186	8.90627	8.84089	8.77826	8.82746	8.42186	8.60168	8.32624	8.70033	8.34092	8.4215	8.29975
Dhcr24	11.5033	11.2928	11.2698	11.1979	11.2791	11.557	11.5776	11.1726	11.242	11.2661	11.0462	10.8248	10.8898	10.9277	10.7359	10.5688
Etv5	10.6295	10.5376	10.5775	10.2306	10.4515	10.7127	10.5914	10.4932	10.5596	10.4414	10.2414	9.92689	10.1619	10.1977	10.0337	9.85455
Gprc5b	12.3975	12.3939	12.2695	12.2418	12.4364	12.4442	12.2906	12.2414	12.3775	12.3014	11.8592	11.8385	11.9263	11.814	11.6852	11.7623
Fam53b	9.80119	9.7241	9.63201	9.61554	9.6604	9.92249	9.82919	9.54462	9.86624	9.54275	9.43349	9.27546	9.31885	9.25514	9.02967	9.12922
Slc6a9	10.2468	10.3496	10.1951	10.0603	10.3148	10.3	10.4381	10.0812	10.2645	10.1736	10.0427	9.88487	9.83129	9.73325	9.71415	9.73908
Ndrg1	11.2646	11.2719	11.0446	11.0149	11.1953	11.3516	11.4271	11.1137	11.2681	11.0954	10.9701	10.7844	10.8443	10.6467	10.7881	10.6845
Klhdc7a	9.0412	9.16311	8.90529	8.79399	8.9589	9.1688	9.15062	8.93162	8.94972	8.96274	8.70545	8.48212	8.98601	8.55314	8.53665	8.4562
Nuak1	10.8639	10.6775	10.5394	10.4814	10.6082	10.748	10.6938	10.5516	10.7528	10.5957	10.4198	10.2018	10.5382	10.4822	10.1139	10.1405
Arid5a	7.98333	7.90262	7.68191	7.61899	7.78837	8.00386	7.94927	7.40298	7.83063	7.53855	7.61874	7.49389	7.49522	7.47222	7.2319	7.55689
Smim1	8.20722	8.02666	7.7165	7.72243	8.01708	8.30791	8.23869	7.96154	7.81091	7.96563	7.90691	7.63346	7.58092	7.71607	7.5519	7.70589
H2-DMa	7.47197	7.42547	7.11436	7.3375	7.50101	7.675	7.41184	7.27504	7.14065	7.26582	7.18835	6.75454	7.07056	6.9794	6.98577	7.08345
Tmem151b	11.8547	11.7752	11.6009	11.5377	11.7922	11.8036	11.7838	11.5794	11.5222	11.4831	11.2798	11.2304	11.4359	11.4434	11.0952	11.1241
Acap3	11.4327	11.2587	11.286	11.1437	11.2915	11.4897	11.2814	11.2506	11.1952	11.1217	10.9473	10.8738	11.0473	11.0292	10.692	10.8145
Srf	10.4425	10.2685	10.14	10.1271	10.2517	10.2749	10.0937	10.0661	9.95726	9.94173	9.92765	9.88045	9.9079	9.89346	9.78172	9.72916
Orai2	10.5743	10.6106	10.4952	10.536	10.5718	10.6982	10.4821	10.4108	10.3375	10.3277	10.302	10.2414	10.2517	10.306	10.0671	10.1064
Mgat5b	10.7609	10.6989	10.5747	10.6833	10.6297	10.7952	10.7316	10.704	10.5044	10.5547	10.5369	10.4781	10.4891	10.4546	10.1753	10.3371
Gna12	11.312	11.1796	11.0848	11.1896	11.1447	11.3202	11.3009	11.1342	11.1056	10.9576	10.9718	11.1154	10.8842	10.9284	10.8292	10.7611
Aatk	12.8362	12.8513	12.7173	12.7609	12.7798	12.8662	12.8626	12.6646	12.7277	12.684	12.6108	12.6284	12.6057	12.6519	12.4772	12.4134
Prkcz	12.272	12.242	12.2622	12.2465	12.2686	12.4129	12.4263	12.1434	12.1204	12.1103	12.1048	12.0724	12.1015	12.0414	11.9901	11.9667
Nfe2l1	12.9047	12.8439	12.7642	12.7838	12.7894	12.9114	13.0058	12.7159	12.6899	12.7078	12.6249	12.6279	12.7043	12.6626	12.5385	12.4973
Cap1	12.2712	12.206	12.2613	12.1243	12.2276	12.4424	12.3288	12.1636	12.0663	12.0487	12.0972	11.9719	12.0309	12.0156	11.9466	11.9458
Strn4	12.0584	11.8435	11.9762	11.9269	11.9711	12.1321	11.9971	11.8582	11.7316	11.8018	11.7807	11.7745	11.727	11.7791	11.5891	11.6433
Pip4k2c	11.1942	11.0861	11.0815	11.0297	11.0967	11.3532	11.1928	11.0495	11.0604	10.8853	10.6881	10.7985	10.8842	10.9047	10.6696	10.8129
Syt13	12.1452	12.0366	12.0802	12.0332	12.1275	12.2541	12.2182	12.0337	11.9551	12.0131	11.8169	11.7965	11.8788	11.8909	11.7242	11.807
Src	11.3055	11.1796	11.1821	11.1784	11.2762	11.4009	11.292	11.1732	11.0928	11.0192	10.9882	10.985	11.0373	11.1198	10.8316	10.9126
Ubtf	11.6398	11.4958	11.4797	11.5828	11.591	11.6723	11.489	11.4563	11.4623	11.3823	11.3062	11.3938	11.2808	11.4574	11.2563	11.2514
Tnks1bp1	10.6148	10.4015	10.4497	10.4574	10.541	10.6244	10.5222	10.3878	10.4459	10.3346	10.302	10.2482	10.2198	10.3407	10.1826	10.1689
Akt2	11.0346	11.0586	10.8627	10.9368	10.9489	11.2488	11.2883	10.8026	10.7144	10.8143	10.7205	10.7653	10.7951	10.8155	10.5724	10.7091
Gpc1	10.9373	10.9054	10.8393	10.8999	10.9137	11.1675	11.1534	10.785	10.8373	10.7637	10.5763	10.6041	10.741	10.6898	10.4861	10.642
Scn2b	12.7677	12.6824	12.6291	12.573	12.5761	12.8724	12.9251	12.6029	12.4804	12.5234	12.4056	12.3669	12.5278	12.4838	12.3206	12.3763
Atxn7l3	12.3635	12.2883	12.317	12.3514	12.3399	12.5391	12.6149	12.2901	12.1217	12.1387	12.0565	12.2387	12.2366	12.1346	12.0558	12.033
Syngr1	13.5715	13.4693	13.4565	13.5329	13.5783	13.7133	13.8099	13.478	13.3154	13.3925	13.2932	13.3445	13.3741	13.3246	13.226	13.2366
Jph3	12.3689	12.2906	12.2776	12.3392	12.3631	12.4865	12.4758	12.2112	12.1217	12.0896	12.0768	12.1839	12.1514	12.0833	12.0279	11.9929
Actr1b	12.8121	12.7012	12.6383	12.7648	12.7794	12.8817	12.8336	12.5748	12.4877	12.5146	12.4187	12.5561	12.5063	12.5405	12.3578	12.4038
Fam129b	9.83588	9.59524	9.40266	9.59681	9.64819	9.79682	9.80431	9.4377	9.50639	9.33229	9.25973	9.35617	9.323	9.2792	9.22941	9.2474
Slc25a25	10.6183	10.5002	10.3341	10.3132	10.4882	10.6957	10.7931	10.3383	10.3916	10.3598	10.1991	10.2275	10.2872	10.2261	10.158	10.0464
Cln8	9.33068	9.30574	9.20728	9.11965	9.19293	9.36515	9.49601	9.07023	9.24252	9.0553	8.95743	9.0735	9.0273	9.05176	8.94306	9.06235
Cyp26b1	8.36425	8.43354	8.34413	8.14533	8.26098	8.59249	8.59337	8.38991	8.22269	8.36422	8.13466	8.41038	7.81113	8.17829	8.11909	7.95308
Tmbim1	10.0242	10.0977	9.94376	9.85849	10.0505	10.1235	9.98972	9.69326	9.79776	9.87345	9.53557	9.7749	9.56478	9.63327	9.54233	9.47803
Mag	12.6855	12.5902	12.4048	12.5004	12.7269	12.7896	12.7817	12.3306	12.4747	12.3507	12.2441	12.431	12.0872	12.2602	12.2996	12.1115
Mog	11.2762	11.1753	11.0928	11.0474	11.2971	11.4971	11.2476	10.9072	11.0415	11.0055	10.7959	11.1009	10.7057	10.8393	10.968	10.7448
Car14	8.58956	8.67673	8.40902	8.45358	8.8166	8.33903	8.85806	8.32678	8.45643	8.4477	8.147	8.3898	8.1749	8.20594	8.03513	8.09881
Itpkb	10.6568	10.6178	10.5336	10.5469	10.6376	10.7008	11.0344	10.3176	10.4586	10.4795	10.3601	10.3207	10.2265	10.2617	10.0215	10.1603
Gsn	11.1518	10.9841	10.8634	10.8115	11.1533	11.1312	11.3975	10.7749	10.9156	11.0106	10.5831	10.7828	10.5364	10.6939	10.8478	10.5927
Gstm7	8.39694	8.68017	8.41746	8.38247	8.52399	8.46125	8.84664	8.27993	8.25223	8.42186	8.1834	8.21366	8.10911	8.07211	8.36673	8.01424
Ccdc184	9.35584	9.4026	8.93791	9.22908	9.50473	9.42024	9.70815	9.0948	9.07075	9.10215	9.04905	8.93265	8.9381	9.05683	9.1716	8.86821
S1pr5	9.20708	9.28782	8.99821	9.18519	9.20964	9.29433	9.39962	8.98809	9.03436	9.05809	8.98519	8.95523	8.90802	9.02614	8.96307	8.93587
Esyt1	9.0412	8.97993	8.74694	8.80853	9.03586	8.88233	9.2537	8.80166	9.03152	8.82821	8.85961	8.87162	8.59442	8.69323	8.73927	8.56053
Vamp1	12.896	12.8873	12.7267	12.7987	12.8627	12.8629	12.8518	12.6386	12.7182	12.6874	12.6606	12.6687	12.4849	12.4059	12.4534	12.1892
5031439G07Rik	12.0787	12.0326	11.8338	11.8424	11.9486	11.9783	11.809	11.8141	11.9252	11.8667	11.7507	11.6575	11.6121	11.6315	11.4511	11.5121
Map3k12	11.2293	11.2501	11.1634	11.1544	11.2453	11.2806	11.1917	11.1545	11.1534	11.2112	11.1035	11.0027	10.9667	10.9538	10.7889	10.8484
Syndig1	9.64495	9.80823	9.85181	9.8896	9.87607	9.94144	9.73938	9.68968	9.64464	9.60723	9.59982	9.48787	9.47623	9.43919	9.4379	9.37157
Porcn	10.3723	10.3858	10.3769	10.495	10.5363	10.3898	10.2241	10.1942	10.2191	10.3137	10.2867	10.0474	9.99893	10.0656	10.016	9.99357
Garem2	8.7309	8.9489	8.66428	8.69181	8.70657	8.77588	8.89735	8.62924	8.7117	8.79168	8.72204	8.56889	8.46516	8.28584	8.46626	8.48791
Hap1	12.0491	12.2323	11.9169	12.2239	12.2884	12.12	12.2402	12.003	12.0062	12.0982	12.0695	11.87	11.8374	11.7906	11.7663	11.9512
Tnk2	12.5533	12.4975	12.3499	12.3818	12.5476	12.461	12.6941	12.291	12.2407	12.2576	12.4879	12.4118	12.285	12.2325	12.1944	12.0626
Mknk2	9.96277	9.82386	9.77675	9.74591	9.97988	9.95154	9.99361	9.67708	9.74331	9.58799	9.72856	9.71329	9.68898	9.76613	9.47422	9.62251
Inhbb	7.67887	7.70747	7.60274	7.48962	7.66227	7.43274	7.74289	7.44605	7.41771	7.3954	7.33577	7.30458	7.34819	7.46461	7.2319	7.34817
Stk40	9.74357	9.65762	9.40266	9.47221	9.60555	9.52641	9.76236	9.3406	9.45225	9.3438	9.39262	9.31529	9.31468	9.50559	9.24584	9.24508
Txlna	10.2024	10.2209	10.0615	9.87585	10.1428	10.0913	10.1747	10.0069	10.0202	10.0899	9.95423	10.0155	9.89262	10.0491	9.78494	9.9387
Mettl7a1	9.32856	9.20191	9.11951	9.21278	9.39424	9.11074	9.18958	9.02265	8.93158	9.16322	8.93626	8.9912	9.00163	8.96272	9.05654	8.90096
Tmem189	9.92404	9.79877	9.61561	9.80692	9.99097	9.91955	9.88331	9.67708	9.51047	9.60532	9.75097	9.73303	9.5822	9.60932	9.64148	9.59547
Pbx2	10.3253	10.2432	10.037	10.2225	10.4221	10.2246	10.1974	10.0771	10.0471	10.0469	10.1661	10.0773	9.97934	10.044	9.94303	10.0114
Rhot2	10.2128	10.0599	9.90228	10.014	10.2413	10.0583	10.0014	9.78503	9.83404	9.88296	9.78492	10.0448	9.8371	9.90896	9.81672	9.87418
Ppp1r12c	11.249	11.1808	11.024	11.2387	11.2976	11.2156	11.1241	11.0418	11.0087	10.8743	10.8998	11.0715	10.9898	11.0561	10.9765	10.9579
Camk1	10.4435	10.3805	10.3606	10.4389	10.495	10.4942	10.3798	10.2978	10.204	10.2527	10.1585	10.2955	10.2265	10.2802	10.1703	10.2134
Sdf2l1	8.33503	8.34532	7.96695	8.207	8.02788	8.41193	8.27749	7.70203	7.77743	7.93551	7.13978	7.87174	7.41193	7.33705	7.97444	7.57914
Fbxo2	10.7718	10.6365	10.7995	11.1487	11.2337	10.9393	11.1649	10.7286	10.7793	10.6872	9.72651	10.5978	10.2109	10.1162	10.3064	10.3534
Nr2f6	9.45426	9.19712	9.05067	9.41635	9.57088	9.6521	9.61358	9.19668	9.13031	9.09126	8.39477	9.07865	8.81677	8.84162	9.10881	8.8921
Vwa1	9.32432	8.96872	9.1375	9.31306	9.32803	9.41816	9.44956	9.11896	8.97357	8.9687	8.23633	8.97194	8.39985	8.79687	8.84167	9.02501
Yjefn3	7.84801	7.70071	7.63926	8.16806	8.18095	8.04758	7.51648	7.52049	7.33727	7.53051	6.35535	7.00239	7.14748	7.08244	7.32323	6.99795
Qdpr	12.3845	12.1615	12.037	12.3609	12.3716	12.4121	11.9802	12.0291	12.0047	11.8184	11.1632	11.7633	11.5305	11.637	11.6529	11.6621
Wnt7a	8.92272	9.01303	8.88109	9.09317	9.17603	9.26685	8.90012	8.89167	8.82419	8.55858	7.95683	8.4586	8.31903	8.41387	8.3451	8.35238
Bok	9.2254	9.07964	9.0802	9.28993	9.2448	9.5513	8.89181	8.90716	8.90392	8.87022	7.65375	8.62983	8.50955	8.50201	8.65036	8.64733
Crym	9.92123	9.80823	9.86112	10.0171	9.95462	10.2376	9.78499	9.6497	9.73112	9.74213	8.71791	9.32616	9.23542	9.32615	9.33413	9.47407
Igfbp6	8.49835	8.45377	8.61378	8.89282	9.06763	8.84874	8.73333	8.695	8.53064	8.43484	7.72133	7.89529	8.41937	7.96291	8.27363	8.17869
A330009N23Rik	7.4948	7.136	6.9841	7.61899	7.64132	7.88839	7.299	7.27504	7.04259	7.01237	6.49705	6.51713	6.83508	6.7101	6.24146	6.81005
Icam5	11.5787	11.3603	11.443	11.4911	11.5138	11.7279	11.3679	11.4059	11.3202	11.2847	10.5921	10.8047	10.9878	10.8749	10.8143	10.8362
Kcnj4	10.7032	10.5108	10.5981	10.7164	10.7938	10.968	10.4987	10.602	10.5772	10.3677	9.81617	9.80318	10.1124	9.97339	10.0985	9.95722
Ttc9b	10.7387	10.6151	10.6572	10.9904	10.7666	11.0093	10.8109	10.5437	10.4512	10.3722	9.77899	10.1279	10.1584	10.1617	10.1765	9.99633
Adra2c	9.17681	8.96309	8.93497	9.18519	9.13414	9.4119	9.14364	8.94669	8.93158	8.80507	8.30951	8.64032	8.78703	8.75068	8.64329	8.60097
Hes5	8.0047	7.82397	7.89627	8.13383	8.42119	8.10561	7.71175	7.86326	7.90693	7.37759	6.7924	7.47056	7.16608	7.48733	7.20333	7.69913
Etnk2	7.22125	6.8365	7.00665	6.97462	7.25651	6.83956	6.70602	6.8179	6.86273	6.63144	6.17429	6.21419	6.56759	6.2069	6.08324	6.77193
Ier5	10.5104	9.98546	9.86421	9.96292	10.2296	10.019	9.69547	9.98375	10.0832	9.83481	8.93981	9.38557	9.39377	9.52035	9.42559	9.56607
Kcns1	8.26148	7.87287	7.96119	8.01975	8.20495	8.28069	7.86684	8.26557	7.89449	7.53051	7.22373	7.36487	7.46549	7.39425	7.14444	7.4074
Crhr1	9.43274	9.42121	9.4069	9.21278	9.54101	9.43059	8.95435	9.20924	9.15137	8.9356	8.50912	8.67815	8.70352	8.73811	8.45419	8.64733
Gm13889	9.3158	9.21856	9.09342	9.28214	9.32584	9.21267	8.9383	9.11629	9.06521	8.78156	8.61507	8.80169	8.81382	8.69323	8.74258	8.74569
Sec14l2	9.93382	9.82696	9.7199	9.88102	9.93179	9.99825	9.66327	9.77154	9.69751	9.61105	9.26257	9.43059	9.36387	9.40182	9.28272	9.4461
Metrnl	7.36862	7.18524	6.69587	7.48057	7.31944	7.44096	7.18568	7.26545	6.98509	6.84096	6.5351	7.05562	6.9361	6.74821	6.86937	6.75899
Prcd	6.69906	6.15614	5.97274	6.5762	6.35443	6.39103	6.28292	6.56004	6.01953	6.17558	5.69203	5.99192	5.58272	6.01183	5.9971	6.05225
Ltk	8.82399	8.25135	8.58411	8.61117	8.83825	8.56643	8.20776	8.65884	8.4265	8.22671	7.83247	8.44271	8.19768	7.98967	8.12418	8.12928
Gadd45b	8.0771	7.63134	7.51111	7.65161	8.20495	7.7824	7.42726	7.73714	7.47731	7.32278	6.99712	7.47056	7.42744	7.41019	7.56693	7.35678
Amz1	8.19333	7.79254	7.62476	8.00088	7.9786	8.17624	7.8325	7.8115	7.69376	7.8083	7.11487	7.39822	7.48043	7.51706	7.50586	7.69913
Fabp5	10.2778	9.54897	9.62292	10.2306	10.4575	10.3823	9.88471	9.97348	10.1303	9.77312	9.1749	9.41845	9.61134	9.54762	9.81042	10.0741
Thrsp	8.23008	8.05872	8.37478	8.51693	8.50478	8.61809	8.83223	8.26076	8.03711	7.79494	7.80936	8.2688	7.87472	7.69671	7.70917	7.4563
Cdh22	9.95593	10.044	9.9202	10.1699	10.1736	10.3146	10.3946	10.0744	9.9117	9.87186	9.57035	9.7363	9.71764	9.66184	9.36239	9.57716
Slc9a3r1	10.0255	9.93454	9.83774	10.1198	10.2666	10.1638	10.2676	9.96313	9.8011	9.71046	9.66348	9.70165	9.61811	9.62305	9.5232	9.58818
Wnt7b	9.40689	9.30574	9.33078	9.38274	9.30156	9.71106	9.59492	9.20674	9.2523	9.11833	8.9783	8.9912	8.9462	8.91605	8.80412	8.89506
Rasl10b	12.5829	12.595	12.497	12.6547	12.6966	12.8896	12.8134	12.3991	12.3772	12.257	12.2701	12.1692	12.1808	12.0724	12.0858	12.0583
Kcnab2	13.1944	13.1153	13.0937	13.1174	13.2117	13.3827	13.4725	12.9834	12.9685	12.9457	12.8951	12.8453	12.8859	12.7351	12.698	12.6095
Ebp	8.59309	8.6277	8.41325	8.46739	8.5125	8.82695	8.85522	8.43765	8.2571	8.32758	8.08421	8.23689	8.08487	8.16426	8.16425	8.00331
Mvd	8.8742	8.7407	8.76027	8.73812	8.92462	9.20062	9.04212	8.64411	8.5974	8.35059	8.42041	8.59069	8.46892	8.54955	8.33197	8.33068
Wscd1	10.8942	10.9889	10.8314	10.9671	10.888	11.1921	11.247	10.785	10.7683	10.6459	10.4747	10.7099	10.5603	10.6709	10.4541	10.5034
Pdzd4	11.4336	11.437	11.3584	11.4764	11.39	11.6311	11.6422	11.2824	11.2072	11.1324	10.9579	11.2281	11.2281	11.1803	10.9523	11.061
Kif1c	11.5778	11.5773	11.5022	11.499	11.4979	11.6922	11.6656	11.3728	11.4158	11.2943	11.1278	11.3551	11.2701	11.3123	11.0704	11.0702
Aldh1l1	10.2116	10.142	10.0588	10.2427	10.1881	10.4098	10.7152	9.98375	9.94374	10.1528	9.75702	9.9843	9.86442	9.85759	9.82455	9.85607
Itgb5	9.85218	9.78286	9.64465	9.9515	9.83667	10.1675	10.3689	9.70572	9.6203	9.69795	9.4634	9.81712	9.60283	9.4794	9.48415	9.76842
Mlc1	11.676	11.6502	11.5939	11.776	11.7385	11.9472	12.1769	11.5741	11.4838	11.5232	11.3865	11.6288	11.5052	11.5055	11.5208	11.5539
Pomgnt1	10.153	10.4487	10.4892	10.4961	10.6595	10.7195	10.7191	10.3722	10.2967	10.2527	9.98548	10.3304	10.0474	10.0954	9.86918	10.293
Fmnl3	8.23912	8.13588	8.29918	8.27139	8.37115	8.61809	8.63382	8.34964	8.18232	8.20667	8.05177	8.12181	7.96249	8.04175	7.91108	8.17383
Ephx1	8.82099	8.75708	8.88414	9.06317	9.08842	9.121	9.31716	8.876	8.72581	8.6907	8.81003	8.78917	8.41549	8.60252	8.56312	8.75223
C1qtnf4	11.6286	11.592	11.6101	12.0039	11.7842	11.9947	11.9638	11.6534	11.5591	11.443	11.1745	11.5623	11.3996	11.4141	11.5466	11.4611
Abhd17a	11.3738	11.314	11.2284	11.569	11.5555	11.6823	11.6826	11.0881	11.0989	11.0235	10.7782	11.1671	11.0385	11.0143	11.1094	11.0669
Enho	10.0527	10.044	10.0682	10.3596	10.4005	10.448	10.5445	9.85062	9.94223	9.78837	9.37174	9.95518	9.71448	9.75213	9.97295	9.83002
Hras	11.1524	11.1156	11.1039	11.4136	11.2847	11.4912	11.5036	10.9954	10.8892	10.8503	10.642	11	10.7565	10.8103	10.9609	10.8651
Apoe	15.0426	14.9124	14.888	15.2349	15.2594	15.35	15.2678	14.8423	14.7425	14.7729	14.4829	14.9403	14.598	14.7025	14.7388	14.8531
Gipc1	10.3136	10.0744	10.1169	10.3756	10.4615	10.5312	10.4664	10.1441	10.0372	10.0156	9.88593	10.1142	9.85154	10.0402	10.0512	10.0005
Tst	9.00719	8.86678	8.91723	9.00754	9.20964	9.12356	9.15062	8.73027	8.73282	8.50215	7.97078	8.7606	8.42711	8.4833	8.45014	8.66824
Pin1	10.5938	10.4677	10.4132	10.7212	10.8328	10.8056	10.7759	10.3678	10.2203	10.3254	9.72239	10.3508	10.2008	10.1187	10.2574	10.2543
Coro1a	10.5169	10.3113	10.3551	10.4574	10.6412	10.7153	10.6017	10.2584	10.2401	10.0285	9.61988	10.1353	10.0821	10.1522	10.1568	10.1191
Mid1ip1	10.9212	10.951	10.7071	10.9524	11.1335	11.0762	11.096	10.8059	10.7407	10.6082	10.368	10.7501	10.4891	10.6717	10.5798	10.7074
Ckb	14.5635	14.4802	14.6359	14.729	14.9658	14.7917	15.0091	14.4274	14.5339	14.4739	14.0496	14.257	14.2485	14.2801	14.3749	14.144
Ccdc106	8.50211	8.41302	8.42166	8.40178	8.74964	8.72293	8.71774	8.42478	8.30957	8.12894	8.03858	8.06064	8.13767	8.18293	8.20324	8.2123
Gcat	7.36036	7.31478	7.38773	7.69138	7.80731	7.87632	7.54504	7.09188	7.14065	7.12343	6.86889	6.91292	6.91425	6.84517	7.20333	7.10406
Cst3	13.7864	13.5637	13.7631	13.9729	14.1268	14.0331	13.8329	13.7574	13.6291	13.5289	13.3958	13.4722	13.3409	13.5147	13.5688	13.4728
Rprml	9.4089	9.23502	9.21456	9.55647	9.38166	9.59431	9.36199	9.24383	9.03719	9.08304	8.74251	8.8597	8.89971	8.84162	9.18384	8.87422
Mtfp1	10.1081	10.1029	10.0247	10.3804	10.2551	10.4582	10.3098	9.94222	9.87735	9.89083	9.58403	9.78439	9.79738	9.73008	9.83235	9.89355
Nsg1	12.9892	13.0116	12.9588	13.187	13.2667	13.1957	13.1511	12.9209	12.8187	12.8909	12.6077	12.7163	12.6743	12.6477	12.7001	12.7722
Scn1b	13.3788	13.3641	13.2738	13.5725	13.5371	13.5943	13.4666	13.2221	13.1855	13.1364	13.0243	13.2025	13.0607	13.0675	13.0835	12.9665
Prdx6	11.7873	11.7427	11.7469	11.9618	11.8508	12.0059	11.9357	11.576	11.585	11.6187	11.4407	11.6332	11.4383	11.3857	11.5607	11.4581
Pop5	9.46393	9.40676	9.32182	9.62173	9.60735	9.60715	9.46646	9.13221	9.21777	9.08029	8.59269	9.17079	9.06	8.99213	9.07505	8.8802
Rnd1	9.13866	9.1131	9.08815	9.32828	9.33674	9.30563	9.27517	8.88229	8.86938	8.83149	8.4456	8.88345	8.70352	8.81493	8.98562	8.85307
Vti1b	11.483	11.3646	11.29	11.6403	11.54	11.5331	11.4146	11.2254	11.1664	11.2074	10.8787	11.2182	11.0985	11.0446	11.2086	11.1967
Mvp	8.10209	8.31467	8.08816	8.23418	8.48923	8.15141	8.04735	7.85689	8.06513	8.11287	7.28084	7.91846	7.60157	7.78491	7.78823	7.85922
Nkx6-2	9.17681	9.11818	8.89626	9.174	9.31485	9.00105	9.2231	8.76811	8.92548	8.75421	8.47036	9.01289	8.49858	8.62999	8.77853	8.67514
Hhatl	8.08715	8.25597	8.13495	8.2015	8.67942	8.30341	8.42306	8.05354	8.30957	8.20667	7.59191	7.95254	7.90273	7.73517	7.76887	7.88921
Prodh	9.17209	9.28782	9.03705	9.25054	9.39424	9.43472	9.38587	8.88855	9.10893	9.24655	8.73844	8.9298	9.01965	8.82686	8.95453	8.95016
Khk	7.87727	7.60264	7.46301	7.81895	7.9786	7.80168	7.98097	7.68055	7.43499	7.58587	7.06372	7.74784	7.47298	7.31182	7.21291	7.37385
Ddit4	10.2047	9.98268	9.73854	9.80873	10.0663	10.0176	10.0332	9.88076	9.67768	9.92342	9.32091	9.80163	9.96214	9.53859	9.69888	9.43191
Wwc1	11.0488	10.956	10.8588	11.0157	10.8032	11.0536	10.7081	10.9149	10.8647	10.9065	10.4437	10.4693	10.5382	10.5875	10.2609	10.4521
Unc5b	10.2613	10.3784	10.2158	10.2901	10.1965	10.507	10.1701	10.413	10.2523	10.2156	9.88593	10.0088	9.97802	10.044	9.611	9.78925
Ttc7	7.92848	7.70071	7.66074	7.65965	7.71002	7.7824	7.73672	7.6514	7.55048	7.60896	7.23534	7.60518	7.3318	7.50969	7.02982	7.27736
Emp2	9.06936	8.94605	8.74359	9.00754	8.87162	9.16633	8.98854	8.87285	8.70103	8.78494	8.47527	8.56155	8.40769	8.96002	8.24121	8.51509
Klhl40	5.94061	5.55152	5.80282	5.83799	6.09148	6.11097	5.80489	5.99048	5.71452	5.60056	5.17015	5.40737	5.37451	5.29657	5.40121	5.28708
Eepd1	7.96164	7.82397	7.87805	8.19044	8.34978	8.35652	7.91139	8.17117	8.05399	7.98341	7.33577	7.72831	7.60157	7.72246	7.60383	7.5036
Hey1	9.87701	9.66632	9.74693	9.8356	9.82433	9.97296	9.70815	9.85062	9.8094	9.66528	9.40037	9.49174	9.30002	9.33869	9.44808	9.31966
Mgat4b	10.2568	10.1802	10.1527	10.3792	10.2802	10.2932	10.169	10.2596	10.0914	10.0185	9.78295	9.88045	9.7411	9.82229	9.81829	9.83619
Rnf19b	10.305	10.3157	10.1901	10.336	10.4605	10.4763	10.3649	10.2848	10.3085	10.2017	10.1246	10.1279	9.99893	10.0248	10.0671	10.0196
Pacsin3	9.8683	9.86069	9.75528	9.94164	10.0923	9.85796	9.52676	9.61237	9.60511	9.50837	9.10071	9.64025	9.14452	9.43335	9.30977	9.27946
Tmem125	7.97253	8.13588	8.0561	8.06889	8.37961	8.14639	7.84977	8.0591	7.91311	7.80163	7.56458	7.8173	7.53155	7.64378	7.5818	7.49583
Litaf	9.17209	9.03199	9.18274	9.00439	8.98131	9.10299	8.75794	8.82796	8.8534	8.71218	8.66311	8.83556	8.49122	8.55672	8.59279	8.5568
Opn3	6.65919	6.52079	6.70967	6.64263	6.64852	6.63982	6.29978	6.52832	6.41745	6.29428	6.07446	6.26931	5.99021	6.07317	6.43406	5.98717
Dbx2	8.24362	8.21388	8.2338	8.51249	8.37539	8.15641	8.01709	8.07016	8.13552	8.04113	7.92852	8.13671	7.83458	7.94114	7.90518	7.85315
Tmem141	8.24362	8.26516	8.21457	8.28185	8.46558	8.29889	7.9546	8.08113	7.71514	7.87964	7.67947	8.07618	7.56698	7.77263	7.65395	7.84092
Arhgef25	11.3754	11.3441	11.2433	11.3335	11.5494	11.4966	11.2252	11.1745	11.1103	11.1351	10.9701	11.2692	10.9078	11.0973	10.908	10.9727
Stmn4	12.0978	11.9613	11.9265	12.1405	12.1941	12.1924	11.8295	11.8203	11.7986	11.7521	11.7886	11.7741	11.5703	11.6547	11.7112	11.6794
Smarcd2	9.30292	9.25591	9.16532	9.33833	9.40672	9.36515	9.18958	9.02265	9.0115	9.04687	8.89296	8.9912	8.89414	9.02096	8.92859	8.9416
Sh3glb2	12.0054	11.8637	11.8776	11.9944	12.1619	12.0285	11.8593	11.8071	11.781	11.6713	11.7206	11.7942	11.6066	11.6663	11.6205	11.7183
Mfge8	11.3656	11.2719	11.1369	11.4154	11.4911	11.6199	11.5054	11.1016	11.0316	11.0306	10.6112	10.7653	10.8225	10.6939	10.7301	10.8027
Tlnrd1	10.0869	10.04	9.80596	9.95967	10.1127	10.1463	10.0382	9.83612	9.80442	9.67443	9.4183	9.53361	9.49842	9.57792	9.51353	9.43191
Nbl1	10.2524	10.2844	9.95539	10.1401	10.0819	10.4981	10.1586	9.79172	9.69751	9.71756	9.46833	9.51663	9.60964	9.52584	9.611	9.44003
Rims4	11.2712	11.2338	10.989	11.2137	11.0656	11.2365	11.1528	10.9691	10.9453	10.8751	10.5013	10.6958	10.8414	10.6734	10.4732	10.4995
Kcnn1	8.67201	8.58064	8.42166	8.59868	8.52017	8.87628	8.7146	8.38991	8.35113	8.51443	8.17136	8.2733	8.33966	8.23307	8.11909	7.99229
Tmem198	10.1779	9.85766	9.83302	10.0014	10.1845	10.1921	10.0754	9.83935	9.72762	9.63935	9.28786	9.64721	9.60624	9.68331	9.51353	9.57716
Cnp	13.4355	13.2811	13.1138	13.3254	13.4611	13.5623	13.4397	13.0668	13.0914	13.0556	12.618	13.0282	12.7441	12.9435	12.8908	12.8655
B4galt2	10.6347	10.5667	10.517	10.6862	10.6332	10.8951	10.7409	10.5721	10.2979	10.2925	10.0624	10.3614	10.1432	10.225	10.1088	10.2896
Cadm4	12.9081	12.7738	12.6967	12.9486	12.95	13.0291	12.9684	12.6886	12.6113	12.5171	12.2224	12.6402	12.4569	12.4917	12.4286	12.4528
Mfsd12	9.67857	9.5452	9.54035	9.79784	9.72656	9.88381	9.87209	9.5545	9.4244	9.42193	9.16886	9.43462	9.36588	9.35319	9.3407	9.26352
Gnl1	11.8332	11.8003	11.7411	11.9314	11.9056	12.0586	12.0013	11.7141	11.6484	11.6058	11.3714	11.6323	11.5743	11.591	11.492	11.5469
Cdk5rap3	9.26578	9.04272	9.0802	9.35081	9.31265	9.22938	9.2231	9.03116	8.95871	8.89548	8.57909	8.92695	8.68106	8.70296	8.63974	8.85611
Bcan	12.4937	12.3514	12.3756	12.4951	12.4462	12.5047	12.3278	12.2996	12.2125	12.246	12.023	12.1994	11.9707	12.1578	11.9683	12.0263
Sfxn5	11.9951	11.9753	11.8845	12.0102	12.0617	12.0844	11.9174	11.7627	11.7136	11.679	11.4888	11.712	11.5448	11.6642	11.4307	11.515
Galnt9	10.7	10.5166	10.5813	10.5843	10.6828	10.8891	10.7939	10.5075	10.4266	10.5023	10.1721	10.2321	10.2419	10.2034	10.2376	10.1467
Ephb6	10.8617	10.5676	10.7536	10.7768	10.8618	11.0656	10.9595	10.7066	10.6051	10.645	10.313	10.2888	10.4517	10.3897	10.2598	10.3905
Eno2	14.2684	14.2164	14.2354	14.2826	14.4036	14.5328	14.5701	14.1442	14.108	14.0625	13.8514	13.9096	13.8816	13.9312	13.8296	13.8851
Mmd2	11.4008	11.3921	11.348	11.4207	11.5201	11.6135	11.6084	11.1967	11.2717	11.2005	10.9796	11.0721	11.022	11.0228	11.0098	11.0371
Acat2	9.66186	9.6436	9.66781	9.79966	9.79932	9.89433	9.85366	9.43983	9.53872	9.60148	9.15059	9.36884	9.48921	9.39983	9.19113	9.2997
Asphd2	10.6951	10.7464	10.7225	10.8357	10.8783	10.945	10.8138	10.6879	10.6165	10.5227	10.2964	10.555	10.5328	10.4584	10.3613	10.4186
Zfp651	10.9386	10.968	10.818	10.8463	10.9546	11.0971	11.03	10.7733	10.6759	10.644	10.5797	10.5308	10.5787	10.5779	10.4969	10.4309
Rab15	12.2451	12.1926	12.1818	12.1886	12.26	12.3796	12.1565	12.0668	11.992	12.0015	11.8053	11.802	11.8615	11.8359	11.7454	11.7357
Cbx6	13.417	13.3293	13.2139	13.3627	13.3866	13.4542	13.3216	13.2407	13.138	13.0956	12.8581	12.9959	12.9946	12.9708	12.9128	12.8446
Ppfia3	12.0024	11.912	11.7935	11.9463	12.0071	12.0695	12.0522	11.769	11.8483	11.7487	11.5786	11.6498	11.6352	11.7509	11.4797	11.5973
Rab40c	9.79507	9.80665	9.62838	9.75532	9.92314	9.88231	9.79691	9.58757	9.62971	9.48983	9.24258	9.45457	9.45558	9.52584	9.39644	9.38426
Tmem38a	10.9911	10.8246	10.9195	10.9975	11.1006	11.2622	11.1934	10.857	10.7338	10.6671	10.6507	10.7533	10.6744	10.6684	10.5761	10.6287
Cspg5	12.4434	12.3065	12.3853	12.4996	12.4699	12.621	12.575	12.3361	12.2518	12.1151	12.1659	12.1322	12.1132	12.2302	12.0638	12.1439
Csnk1g2	11.7335	11.6519	11.5528	11.7634	11.7918	11.8253	11.7897	11.4927	11.4315	11.2943	11.4065	11.4515	11.3562	11.3438	11.3597	11.3163
Zbtb17	9.59299	9.44769	9.35294	9.51495	9.64117	9.64678	9.65347	9.17124	9.2523	9.13168	9.07511	9.21358	9.11131	9.21033	9.05654	9.13424
Gpr162	12.1869	12.1901	12.0425	12.2374	12.3178	12.3171	12.3209	12.0116	11.9362	11.8759	11.8456	11.9513	11.8813	11.9966	11.8424	11.8674
Ddr1	11.1524	11.1326	11.0101	11.0551	11.2025	11.2258	11.2085	10.9535	10.9535	10.8798	10.8479	10.9425	10.7215	10.8583	10.8214	10.823
Twf2	9.60002	9.32783	9.32631	9.42345	9.54478	9.51477	9.48684	9.35423	9.10083	9.04687	9.0225	8.97194	8.9755	9.12842	9.14681	9.11406
Rps6kl1	9.52436	9.43553	9.4069	9.59891	9.53724	9.5206	9.54808	9.43983	9.20272	9.26363	9.18989	9.27546	9.19522	9.33243	9.16914	9.14671
Vhl	9.72438	9.70397	9.75194	9.67229	9.65692	9.93709	9.91784	9.68069	9.55264	9.5145	9.12898	9.38349	9.49658	9.60586	9.33632	9.42168
Smim7	10.4008	10.3496	10.392	10.4586	10.4605	10.6723	10.6386	10.2966	10.2873	10.1928	9.79083	10.2933	10.2064	10.2159	10.148	10.2158
Actr3b	10.5841	10.4727	10.5934	10.6853	10.5828	10.8008	10.5638	10.5634	10.3648	10.4263	10.2428	10.3294	10.2669	10.234	10.3548	10.3284
Lancl1	11.4341	11.3207	11.4747	11.4124	11.3821	11.5952	11.6214	11.4457	11.3329	11.4182	11.1379	11.1598	11.2353	11.1728	11.1561	11.2074
Chrna6	5.3783	5.13672	5.85344	5.45	5.7697	5.30381	5.19723	5.32134	5.36379	5.82748	4.16183	4.53392	4.34499	4.81211	4.49903	4.48938
Lefty1	4.4442	4.05533	4.75044	5.07026	4.96286	4.84005	4.20057	4.79041	4.50043	4.95231	2.54309	3.65131	3.58992	3.37047	4.06332	4.28799
Tmem114	5.0069	5.09611	5.31743	5.52235	5.24805	5.2673	5.42939	5.24534	5.0416	5.17492	3.83572	4.4086	4.40887	4.81211	4.36789	4.82348
Fbln7	6.27552	6.40918	6.31737	6.2749	6.37149	6.47348	6.3653	6.03631	6.48538	6.35015	5.51293	5.70259	5.78885	5.99079	5.85742	6.05225
Shisa8	8.2026	8.20913	8.61378	9.00754	8.97295	8.7263	8.27323	8.68064	8.69387	8.35059	7.62758	7.97481	7.642	7.60276	7.45022	8.02508
Tspan11	7.62469	7.65949	7.90829	7.7752	7.8747	8.3302	7.57304	7.83761	7.87563	7.48132	6.85392	7.117	6.78781	7.26001	6.63281	7.33079
Kif17	8.80889	8.62056	8.86884	8.95296	8.99514	8.67146	8.64705	9.06747	8.81432	8.88921	8.27619	8.49374	8.2067	8.21957	8.05658	8.68544
Col18a1	8.91991	8.97713	8.99821	8.9464	9.13414	9.03674	8.55878	8.96754	8.79437	8.83802	8.29295	8.36049	8.15174	8.21049	8.07247	8.43196
Sh2d5	10.6959	10.5518	10.6446	10.6554	10.8103	10.6144	10.3376	10.6506	10.6741	10.6338	10.0093	10.2855	10.1385	9.99204	10.0283	10.1919
Ldlrap1	7.98333	7.94326	7.9554	8.25025	8.31932	8.14136	7.90038	8.07016	8.13552	7.98928	7.40933	7.54689	7.42744	7.40224	7.51364	7.68552
Gm43672	6.97285	6.88499	7.29003	7.37706	7.00634	7.1211	6.31644	7.07002	6.8499	6.90454	6.07446	6.39027	6.11036	6.31242	6.2035	6.40761
Id2	10.7163	10.5916	10.8203	11.0125	10.9195	10.8564	10.2622	10.865	10.7091	10.6034	10.3075	10.2596	10.0735	10.2867	10.1667	10.2794
Rfc5	7.81815	7.74078	8.10914	7.93614	7.80102	8.10561	7.58684	7.97924	7.86291	7.77466	7.36776	7.44685	7.40412	7.39425	7.15443	7.54187
Med8	8.53553	8.70063	8.73349	8.81934	8.73322	8.72293	8.31114	8.73376	8.65384	8.58211	8.02527	8.50527	8.22899	8.1501	8.23181	8.58273
Socs3	6.14688	5.92059	5.69591	6.1662	5.91647	5.78911	5.39843	6.14487	5.77004	5.56951	4.58103	4.99274	4.83811	4.90501	4.73018	5.98717
Fzd10	6.36085	5.92059	6.28084	6.3364	6.04968	6.1715	6.02359	6.26521	5.92485	6.21624	5.43457	5.83026	5.74001	5.39594	5.01952	5.91903
Mapk12	8.16987	8.55089	8.44661	8.49012	8.72661	8.16139	7.81502	8.07566	8.02575	8.31359	7.79375	7.96928	7.60157	7.79708	7.62552	7.91276
Ccdc28b	8.84784	9.23268	9.07754	9.03871	9.31926	8.87324	8.724	8.81158	9.09269	8.9356	8.41021	8.83556	8.48382	8.67356	8.46626	8.71922
Lmo2	8.74366	8.75708	8.6211	8.92654	8.67598	8.61809	8.11557	8.45883	8.57419	8.60908	7.99829	8.46648	8.00445	8.29445	8.179	8.24514
Grin2c	11.254	11.3582	11.2906	11.3215	11.5143	11.3406	10.855	11.2554	11.3091	11.1665	10.8115	11.0441	10.8092	11.1003	10.6791	10.8666
Clcn2	10.3917	10.2753	10.343	10.3132	10.5513	10.261	9.73319	10.1623	10.256	10.2913	9.87855	9.98704	9.74574	9.98008	9.76716	9.7956
Itga7	9.07695	9.0926	9.02606	9.17119	9.30822	9.11331	8.89735	9.06471	8.99412	8.98938	8.49471	8.8079	8.59785	8.91326	8.6783	8.76523
Eva1a	7.57556	7.79254	7.52679	7.82611	8.06508	7.70943	7.41957	7.62914	7.64262	7.73323	7.292	7.53944	7.34819	7.38622	7.49804	7.4074
Bhlhe41	10.0832	10.0718	10.1362	10.2006	10.0923	10.0662	9.96616	10.017	9.95127	10.1775	9.90058	9.88927	9.63491	9.5673	9.66087	9.88464
Drc1	7.90595	7.79888	7.76359	7.90265	7.8687	7.79528	7.59369	7.66605	7.85009	7.85411	7.45966	7.39822	7.43513	7.30332	7.54433	7.71261
Chst2	11.1452	11.2945	11.3128	11.3732	11.0954	11.2818	11.1223	11.2451	10.9773	11.2472	10.544	10.8415	10.9852	11.0052	10.8516	10.7748
Nmral1	8.29222	8.29686	8.21457	8.28705	8.24254	8.2715	8.06717	8.14003	7.75008	8.16573	7.35718	7.91846	7.72591	7.69671	7.78181	7.97002
Btg1	9.90711	9.95029	9.94083	9.97264	9.89832	9.71953	9.72385	10.0509	9.7485	9.91419	9.39003	9.77013	9.52208	9.77999	9.759	9.74401
Cdk2ap1	9.50012	9.67669	9.61927	9.94494	9.70988	9.6271	9.55862	9.73554	9.64092	9.45203	8.73844	9.67298	9.39772	9.31561	9.52127	9.31966
Tmem240	10.2139	10.2043	10.1565	10.407	10.3115	10.3898	10.0766	10.2242	10.0845	10.0413	9.46587	10.1623	9.97802	10.0991	9.95736	9.98804
Eml2	12.1693	11.9627	11.8247	12.1326	12.1447	12.0495	12.0125	11.8215	11.8007	11.9006	11.3981	11.9464	11.7766	11.7974	11.7671	11.8129
Kctd2	10.3795	10.3157	10.4538	10.6473	10.5028	10.4531	10.4381	10.2848	10.3329	10.3114	9.78295	10.3969	10.1929	10.1199	10.2365	10.3097
